# Supplementary material for: Hematopoietic stem and progenitor cell-restricted Cdx2 expression induces transformation to myelodysplasia and acute leukemia
Source: Nat Commun. 2020 Jun 15;11:3021. doi: 10.1038/s41467-020-16840-2 (PMC7296000; doi:10.1038/s41467-020-16840-2)
Supplement: Supplementary file 4 — Supplementary Data 1 [file 41467_2020_16840_MOESM4_ESM.xlsx]

## Sheet: Overview
Supplementary Data 1. Somatic, nonsynonymous and frameshift mutations, and loss of heterozygosity (LOH) from exome sequencing of Cdx2 expressing (mCherry positive) vs normal (mCherry negative) bone marrow.
Column	Description
ID	Sample ID
Gene symbol	Mouse gene symbol
ENSEMBL	Ensemble transcript ID
Chromosome	Chromosome of the genetic mutation
Start	Start of the genetic mutation
Stop	End of the genetic mutation
Width	Size of the mutation (indel)
Amino acid change	Amino acid change caused by the genetic mutation
Sequence change	Sequence change caused by the genetic mutation
Consequence	Functional consequence of the mutation
Variant allele frequency mCherry positive	Variant allele frequency of mCherry positive population
Read depth mCherry positive	Total read covarage of mutated position in the mCherry positive population
Variant allele frequency mCherry negative	Variant allele frequency of mCherry negative population
Read depth mCherry negative	Total read covarage of mutated negative in the mCherry positive population
HemePACT	If genes are assed by the MSK-HemePACT
COSMIC histology	Genes found mutated in cancers with hematologic malignant histology
Somatic P-value	VarScan's derived somatic p-value
Simple repeat	UCSCs mm10 simple repeats from RepeatMasker
Common SNP ID	Common mm10 SNPs from dbSNP build 142

## Sheet: B_T-AL-CS252
ID	Gene symbol	ENSEMBL	Chromosome	Start	Stop	Width	Amino acid change	Sequence change	Consequence	Variant allele frequency mCherry positive	Read depth mCherry positive	Variant allele frequency mCherry negative	Read depth mCherry negative	HemePACT	COSMIC histology	Somatic P-value	Simple repeat	Common SNP ID
CS252	Ikzf1	ENSMUST00000126058	chr11	11761243	11761243	1	p.N266	c.A797ACC	frameshift	45.45	78	2.9	69	TRUE	acute_lymphoblastic_B_cell_leukaemia,acute_lymphoblastic_leukaemia,acute_leukaemia_of_ambiguous_lineage,blast_phase_chronic_myeloid_leukaemia,acute_lymphoblastic_T_cell_leukaemia,acute_myeloid_leukaemia	4.1062e-10	FALSE	NA
CS252	Jak1	ENSMUST00000102781	chr4	101156405	101156405	1	p.S1042I	c.C3125A	nonsynonymous	50	42	0	62	TRUE	acute_lymphoblastic_T_cell_leukaemia,acute_myeloid_leukaemia,adult_T_cell_lymphoma-leukaemia,chronic_lymphocytic_leukaemia-small_lymphocytic_lymphoma,NS,acute_lymphoblastic_leukaemia,acute_lymphoblastic_B_cell_leukaemia,angioimmunoblastic_T_cell_lymphoma,T_cell_prolymphocytic_leukaemia,mycosis_fungoides-Sezary_syndrome,NK-T_cell_lymphoma,peripheral_T_cell_lymphoma_unspecified,myeloproliferative_n…	1.0535e-10	FALSE	NA
CS252	Trim5	ENSMUST00000098179	chr7	104279360	104279360	1	p.R125W	c.G373A	nonsynonymous	43.86	114	3.48	115	FALSE	NA	3.6685e-14	FALSE	NA
CS252	Ankrd61	ENSMUST00000079624	chr5	143894937	143894937	1	p.G16GG	c.A48ACCC	nonsynonymous	35.71	70	4.05	74	FALSE	NA	8.3884e-07	FALSE	NA
CS252	Tmem63c	ENSMUST00000146292	chr12	87071956	87071956	1	p.V257I	c.G769A	nonsynonymous	40.3	67	6.06	66	FALSE	NA	1.7247e-06	FALSE	NA
CS252	Nabp2	ENSMUST00000164199	chr10	128408177	128408177	1	p.T139M	c.G416A	nonsynonymous	42.59	54	7.46	67	FALSE	NA	5.0751e-06	FALSE	NA
CS252	Hnf1b	ENSMUST00000135975	chr11	83896241	83896241	1	p.E519	c.A1557AC	frameshift	43.75	33	2.94	34	FALSE	NA	6.1835e-05	FALSE	NA
CS252	Cgref1	ENSMUST00000031051	chr5	30933929	30933929	1	p.M180I	c.C540T	nonsynonymous	31.25	32	1.64	61	FALSE	NA	6.6668e-05	FALSE	NA
CS252	Zap70	ENSMUST00000027291	chr1	36771875	36771875	1	p.W163*	c.G489A	nonsense	29.63	27	0	33	FALSE	NA	0.00086768	FALSE	NA
CS252	Vmn2r115	ENSMUST00000168175	chr17	23348005	23348005	1	p.L497S	c.T1490C	nonsynonymous	11.65	249	4.57	219	FALSE	NA	0.0040796	FALSE	rs48258066
CS252	Msx1	ENSMUST00000063116	chr5	37823906	37823906	1	p.T143I	c.G428A	nonsynonymous	44.44	9	2.94	34	FALSE	NA	0.0045814	FALSE	NA
CS252	Ceacam20	ENSMUST00000094753	chr7	19986019	19986019	1	p.M492K	c.T1475A	nonsynonymous	12	50	0	65	FALSE	NA	0.0056476	FALSE	NA
CS252	Vmn2r115	ENSMUST00000168175	chr17	23347967	23347967	1	p.I484M	c.A1452G	nonsynonymous	12.32	203	4.68	171	FALSE	NA	0.0069406	FALSE	NA
CS252	Olfr773	ENSMUST00000072976	chr10	129187006	129187006	1	p.C138*	c.G414T	nonsense	27.59	29	0	18	FALSE	NA	0.013649	FALSE	NA
CS252	Vmn2r29	ENSMUST00000170922	chr7	7231809	7231809	1	p.L693V	c.G2077C	nonsynonymous	13.86	166	5.22	115	FALSE	NA	0.013915	FALSE	NA
CS252	Abcc10	ENSMUST00000167360	chr17	46305555	46305555	1	p.R1278C	c.G3832A	nonsynonymous	18.75	16	0	43	FALSE	NA	0.017226	FALSE	NA
CS252	Abcc10	ENSMUST00000167360	chr17	46305549	46305549	1	p.E1280Q	c.C3838G	nonsynonymous	17.65	17	0	45	FALSE	NA	0.01798	FALSE	NA
CS252	Cyp4a30b	ENSMUST00000119958	chr4	115452765	115452765	1	p.A54	c.A162AC	frameshift	28.57	16	2.86	36	FALSE	NA	0.019423	FALSE	NA
CS252	Vmn2r116	ENSMUST00000164856	chr17	23401515	23401515	1	p.G741D	c.G2222A	nonsynonymous	13.78	225	6.94	173	FALSE	NA	0.020427	FALSE	NA
CS252	2410002F23Rik	ENSMUST00000055858	chr7	44250959	44250959	1	p.R96H	c.G287A	nonsynonymous	27.03	37	6.45	31	FALSE	NA	0.026137	FALSE	NA
CS252	Zmynd15	ENSMUST00000108563	chr11	70460822	70460822	1	p.A85T	c.G253A	nonsynonymous	33.33	9	0	18	FALSE	NA	0.028718	FALSE	NA
CS252	Zmynd15	ENSMUST00000108563	chr11	70460825	70460825	1	p.S86A	c.T256G	nonsynonymous	33.33	9	0	17	FALSE	NA	0.032308	FALSE	NA
CS252	Sp140	ENSMUST00000113385	chr1	85610808	85610811	4	p.Q89Q	c.CAGA265C	nonsynonymous	12.13	602	8.79	627	FALSE	NA	0.034176	FALSE	NA
CS252	Psg26	ENSMUST00000094798	chr7	18478638	18478638	1	p.L264H	c.A791T	nonsynonymous	13.89	72	3.39	59	FALSE	NA	0.035023	FALSE	NA
CS252	Zmynd15	ENSMUST00000108563	chr11	70460828	70460828	1	p.R87W	c.C259T	nonsynonymous	33.33	9	0	16	FALSE	NA	0.036522	FALSE	NA
CS252	Slc28a2	ENSMUST00000110525	chr2	122454599	122454599	1	p.S356F	c.C1067T	nonsynonymous	15.85	82	6.38	94	FALSE	NA	0.037539	FALSE	NA
CS252	Cyp2c54	ENSMUST00000048959	chr19	40040296	40040296	1	p.R396H	c.C1187T	nonsynonymous	11.3	115	4	100	FALSE	NA	0.039895	FALSE	NA
CS252	Dnm1	ENSMUST00000113352	chr2	32314934	32314934	1	p.R678W	c.G2032A	nonsynonymous	14.81	28	0	31	FALSE	NA	0.041365	FALSE	NA
CS252	Gatad1	ENSMUST00000140871	chr5	3647551	3647551	1	p.S23R	c.A69T	nonsynonymous	17.65	17	0	28	FALSE	NA	0.047921	FALSE	NA

## Sheet: AML-CS2259
ID	Gene symbol	ENSEMBL	Chromosome	Start	Stop	Width	Amino acid change	Sequence change	Consequence	Variant allele frequency mCherry positive	Read depth mCherry positive	Variant allele frequency mCherry negative	Read depth mCherry negative	HemePACT	COSMIC histology	Somatic P-value	Simple repeat	Common SNP ID
CS2259-POS	Fat1	ENSMUST00000191428	chr8	45024898	45024898	1	p.V2304A	c.T6911C	nonsynonymous	48.15	81	4.3	93	TRUE	acute_lymphoblastic_T_cell_leukaemia,chronic_lymphocytic_leukaemia-small_lymphocytic_lymphoma,NS,myelofibrosis,acute_myeloid_leukaemia,hairy_cell_leukaemia,mantle_cell_lymphoma,adult_T_cell_lymphoma-leukaemia,follicular_lymphoma,NK_cell_leukaemia,mycosis_fungoides-Sezary_syndrome,marginal_zone_lymphoma,acute_lymphoblastic_leukaemia,diffuse_large_B_cell_lymphoma,polycythaemia_vera,NK-T_cell_lympho…	4.9313e-12	FALSE	NA
CS2259-POS	Etv6	ENSMUST00000081028	chr6	134248307	134248307	1	p.A167	c.C500CGA	frameshift	51.02	50	2.17	46	TRUE	acute_lymphoblastic_T_cell_leukaemia,myelodysplastic_syndrome,acute_myeloid_leukaemia,acute_lymphoblastic_B_cell_leukaemia,blastic_plasmacytoid_dendritic_cell_neoplasm,diffuse_large_B_cell_lymphoma,acute_myeloid_leukaemia_associated_with_MDS,acute_lymphoblastic_leukaemia,primary_central_nervous_system_lymphoma,chronic_myelomonocytic_leukaemia,angioimmunoblastic_T_cell_lymphoma,acute_myeloid_leuka…	1.9814e-08	FALSE	NA
CS2259-POS	Pten	ENSMUST00000013807	chr19	32817838	32817838	1	p.D268	c.C804CA	frameshift	51.72	29	0	38	TRUE	acute_lymphoblastic_T_cell_leukaemia,peripheral_T_cell_lymphoma_unspecified,Burkitt_lymphoma,angioimmunoblastic_T_cell_lymphoma,acute_myeloid_leukaemia,diffuse_large_B_cell_lymphoma,NS,follicular_lymphoma,chronic_myelomonocytic_leukaemia,myelodysplastic_syndrome,acute_myeloid_leukaemia_associated_with_MDS,acute_lymphoblastic_leukaemia,cutaneous_T_cell_lymphoma,primary_effusion_lymphoma,plasma_cel…	2.243e-07	FALSE	NA
CS2259-POS	Pten	ENSMUST00000013807	chr19	32798080	32798094	15	p.E73	c.GAGACATTATGACAC219G	frameshift	23.73	59	2.14	140	TRUE	acute_lymphoblastic_T_cell_leukaemia,peripheral_T_cell_lymphoma_unspecified,Burkitt_lymphoma,angioimmunoblastic_T_cell_lymphoma,acute_myeloid_leukaemia,diffuse_large_B_cell_lymphoma,NS,follicular_lymphoma,chronic_myelomonocytic_leukaemia,myelodysplastic_syndrome,acute_myeloid_leukaemia_associated_with_MDS,acute_lymphoblastic_leukaemia,cutaneous_T_cell_lymphoma,primary_effusion_lymphoma,plasma_cel…	3.7941e-06	FALSE	NA
CS2259-POS	Nbn	ENSMUST00000029879	chr4	15976138	15976138	1	p.D366E	c.C1098G	LOH	100	20	43.18	44	TRUE	acute_myeloid_leukaemia,mantle_cell_lymphoma,chronic_lymphocytic_leukaemia-small_lymphocytic_lymphoma	3.513e-06	FALSE	NA
CS2259-POS	Tal1	ENSMUST00000161601	chr4	115063266	115063266	1	p.P46A	c.C136G	nonsynonymous	13.04	23	0	38	FALSE	chronic_lymphocytic_leukaemia-small_lymphocytic_lymphoma,diffuse_large_B_cell_lymphoma	0.049208	FALSE	NA
CS2259-POS	Raf1	ENSMUST00000130528	chr6	115631274	115631274	1	p.S259P	c.A775G	nonsynonymous	46.81	47	2.7	37	TRUE	chronic_lymphocytic_leukaemia-small_lymphocytic_lymphoma,diffuse_large_B_cell_lymphoma,Burkitt_lymphoma,NS	2.2369e-06	FALSE	NA
CS2259-POS	Csmd3	ENSMUST00000160658	chr15	47838503	47838503	1	p.D1624G	c.T4871C	nonsynonymous	33.33	54	2.41	83	FALSE	chronic_lymphocytic_leukaemia-small_lymphocytic_lymphoma,polycythaemia_vera,Burkitt_lymphoma,acute_myeloid_leukaemia,diffuse_large_B_cell_lymphoma,plasma_cell_myeloma,acute_lymphoblastic_leukaemia,acute_lymphoblastic_T_cell_leukaemia,myelodysplastic_syndrome,adult_T_cell_lymphoma-leukaemia,primary_central_nervous_system_lymphoma,NK-T_cell_lymphoma,NS,mycosis_fungoides-Sezary_syndrome,peripheral_T…	6.655e-07	FALSE	NA
CS2259-POS	Ranbp2	ENSMUST00000219332	chr10	58480151	58480151	1	p.T2231N	c.C6692A	nonsynonymous	13.46	52	0	66	FALSE	diffuse_large_B_cell_lymphoma,acute_myeloid_leukaemia,acute_lymphoblastic_T_cell_leukaemia,follicular_lymphoma,chronic_lymphocytic_leukaemia-small_lymphocytic_lymphoma,mycosis_fungoides-Sezary_syndrome,acute_lymphoblastic_leukaemia	0.0025375	FALSE	NA
CS2259-POS	Ranbp2	ENSMUST00000219332	chr10	58480142	58480142	1	p.T2228S	c.C6683G	nonsynonymous	12.73	55	0	70	FALSE	diffuse_large_B_cell_lymphoma,acute_myeloid_leukaemia,acute_lymphoblastic_T_cell_leukaemia,follicular_lymphoma,chronic_lymphocytic_leukaemia-small_lymphocytic_lymphoma,mycosis_fungoides-Sezary_syndrome,acute_lymphoblastic_leukaemia	0.0025448	FALSE	NA
CS2259-POS	Ranbp2	ENSMUST00000219332	chr10	58479085	58479085	1	p.R1876G	c.A5626G	nonsynonymous	11.29	62	0.96	104	FALSE	diffuse_large_B_cell_lymphoma,acute_myeloid_leukaemia,acute_lymphoblastic_T_cell_leukaemia,follicular_lymphoma,chronic_lymphocytic_leukaemia-small_lymphocytic_lymphoma,mycosis_fungoides-Sezary_syndrome,acute_lymphoblastic_leukaemia	0.0045254	FALSE	NA
CS2259-POS	Ranbp2	ENSMUST00000219332	chr10	58479120	58479120	1	p.S1887R	c.T5661G	nonsynonymous	10.61	66	0.97	103	FALSE	diffuse_large_B_cell_lymphoma,acute_myeloid_leukaemia,acute_lymphoblastic_T_cell_leukaemia,follicular_lymphoma,chronic_lymphocytic_leukaemia-small_lymphocytic_lymphoma,mycosis_fungoides-Sezary_syndrome,acute_lymphoblastic_leukaemia	0.0061625	FALSE	NA
CS2259-POS	Ranbp2	ENSMUST00000219332	chr10	58455292	58455292	1	p.A160V	c.C479T	nonsynonymous	11.11	45	0	71	FALSE	diffuse_large_B_cell_lymphoma,acute_myeloid_leukaemia,acute_lymphoblastic_T_cell_leukaemia,follicular_lymphoma,chronic_lymphocytic_leukaemia-small_lymphocytic_lymphoma,mycosis_fungoides-Sezary_syndrome,acute_lymphoblastic_leukaemia	0.0076175	FALSE	NA
CS2259-POS	Ranbp2	ENSMUST00000219332	chr10	58479835	58479835	1	p.A2126T	c.G6376A	nonsynonymous	10.53	57	1.27	79	FALSE	diffuse_large_B_cell_lymphoma,acute_myeloid_leukaemia,acute_lymphoblastic_T_cell_leukaemia,follicular_lymphoma,chronic_lymphocytic_leukaemia-small_lymphocytic_lymphoma,mycosis_fungoides-Sezary_syndrome,acute_lymphoblastic_leukaemia	0.021454	FALSE	NA
CS2259-POS	Pum1	ENSMUST00000030315	chr4	130669260	130669260	1	p.R109*	c.C325T	nonsense	100	71	4	75	FALSE	NA	1.1641e-38	FALSE	NA
CS2259-POS	Slco1a1	ENSMUST00000168119	chr6	141936414	141936414	1	p.T143M	c.G428A	nonsynonymous	48.08	104	0	165	FALSE	NA	1.8771e-25	FALSE	NA
CS2259-POS	Gm15292	ENSMUST00000098895	chr8	21249790	21249790	1	p.L10P	c.T29C	nonsynonymous	42.95	149	1.41	142	FALSE	NA	4.2443e-20	FALSE	NA
CS2259-POS	Otud6b	ENSMUST00000117268	chr4	14818238	14818238	1	p.T221S	c.G662C	LOH	100	61	36.59	82	FALSE	NA	6.2862e-18	FALSE	rs27727609
CS2259-POS	Tbc1d8	ENSMUST00000054462	chr1	39373745	39373749	5	p.K982	c.CTCTT2945C	frameshift	40.26	79	0	96	FALSE	NA	1.9258e-13	FALSE	NA
CS2259-POS	Orc3	ENSMUST00000048706	chr4	34572493	34572493	1	p.L644R	c.A1931C	LOH	98.31	59	36.17	47	FALSE	NA	2.905e-13	FALSE	NA
CS2259-POS	Decr1	ENSMUST00000029877	chr4	15924327	15924327	1	p.I198V	c.T592C	LOH	100	48	44.62	65	FALSE	NA	6.0697e-12	FALSE	rs27752274
CS2259-POS	Adam32	ENSMUST00000121438	chr8	24901493	24901493	1	p.P335L	c.G1004A	nonsynonymous	50	52	1.79	56	FALSE	NA	1.3462e-09	FALSE	NA
CS2259-POS	Gm4788	ENSMUST00000111986	chr1	139732335	139732335	1	p.G684A	c.C2051G	nonsynonymous	39.22	51	1.16	86	FALSE	NA	2.3455e-09	FALSE	NA
CS2259-POS	Ggh	ENSMUST00000098242	chr4	20065802	20065802	1	p.F299V	c.T895G	LOH	100	42	52.78	72	FALSE	NA	3.2943e-09	FALSE	rs16796754
CS2259-POS	Pcdhga8	ENSMUST00000066149	chr18	37726893	37726893	1	p.I334T	c.T1001C	nonsynonymous	27.27	99	1.59	126	FALSE	NA	4.0962e-09	FALSE	NA
CS2259-POS	Ggh	ENSMUST00000098242	chr4	20065805	20065805	1	p.N300Y	c.A898T	LOH	100	40	52.7	74	FALSE	NA	5.7038e-09	FALSE	NA
CS2259-POS	Ggh	ENSMUST00000098242	chr4	20064046	20064046	1	p.A248P	c.G742C	LOH	96.36	55	50.79	63	FALSE	NA	7.3731e-09	FALSE	rs13459074
CS2259-POS	Cyp1a2	ENSMUST00000034860	chr9	57682450	57682450	1	p.V27A	c.A80G	nonsynonymous	50.98	51	4.44	45	FALSE	NA	1.952e-07	FALSE	NA
CS2259-POS	Rmdn1	ENSMUST00000108253	chr4	19575283	19575283	1	p.G24S	c.G70A	LOH	100	23	29.41	17	FALSE	NA	1.1076e-06	FALSE	NA
CS2259-POS	Slc9b2	ENSMUST00000145195	chr3	135321930	135321930	1	p.G14S	c.G40A	nonsynonymous	45.83	24	0	44	FALSE	NA	1.6282e-06	FALSE	NA
CS2259-POS	Unc119b	ENSMUST00000060798	chr5	115130540	115130540	1	p.D95	c.G285GTC	frameshift	47.73	45	0	27	FALSE	NA	3.6772e-06	FALSE	NA
CS2259-POS	Cpne3	ENSMUST00000029885	chr4	19525143	19525143	1	p.I451V	c.T1351C	LOH	100	32	54.55	33	FALSE	NA	5.0014e-06	FALSE	rs13469673
CS2259-POS	Myo15	ENSMUST00000071880	chr11	60478798	60478798	1	p.G795C	c.G2383T	nonsynonymous	73.33	15	0	17	FALSE	NA	1.0579e-05	FALSE	NA
CS2259-POS	Sec13	ENSMUST00000032440	chr6	113728438	113728438	1	p.D294G	c.T881C	nonsynonymous	45.61	57	5.56	36	FALSE	NA	1.7867e-05	FALSE	NA
CS2259-POS	Lexm	ENSMUST00000126324	chr4	106610435	106610435	1	p.G335S	c.C1003T	nonsynonymous	53.66	41	6.67	30	FALSE	NA	2.1253e-05	FALSE	NA
CS2259-POS	B4galt1	ENSMUST00000030121	chr4	40823528	40823528	1	p.R188W	c.G562A	nonsynonymous	20.56	107	1.43	70	FALSE	NA	6.5094e-05	FALSE	NA
CS2259-POS	Ggh	ENSMUST00000098242	chr4	20054080	20054080	1	p.D125G	c.A374G	LOH	97.22	36	64.91	57	FALSE	NA	0.0001236	FALSE	NA
CS2259-POS	Naip2	ENSMUST00000117913	chr13	100161909	100161909	1	p.Y540N	c.A1618T	LOH	100	201	93.6	172	FALSE	NA	0.00016783	FALSE	NA
CS2259-POS	Cyp2c38	ENSMUST00000035488	chr19	39401724	39401724	1	p.R344H	c.C1031T	LOH	100	126	90.18	112	FALSE	NA	0.00019084	FALSE	rs47149351
CS2259-POS	Fbxw21	ENSMUST00000199540	chr9	109145537	109145537	1	p.H305R	c.T914C	LOH	100	105	89.22	103	FALSE	NA	0.00031165	FALSE	NA
CS2259-POS	Dock4	ENSMUST00000037488	chr12	40828826	40828826	1	p.K1488R	c.A4463G	nonsynonymous	24.71	85	3.77	53	FALSE	NA	0.0007316	FALSE	NA
CS2259-POS	Ankrd35	ENSMUST00000048427	chr3	96683507	96683507	1	p.E370Q	c.G1108C	nonsynonymous	37.5	56	9.3	43	FALSE	NA	0.0010759	FALSE	NA
CS2259-POS	Ankrd35	ENSMUST00000048427	chr3	96683463	96683463	1	p.G355	c.G1064GA	frameshift	41.3	46	7.14	28	FALSE	NA	0.0011451	FALSE	NA
CS2259-POS	Abcc2	ENSMUST00000026208	chr19	43812459	43812459	1	p.Q613R	c.A1838G	LOH	100	101	90	80	FALSE	NA	0.0012418	FALSE	NA
CS2259-POS	Cyp2c69	ENSMUST00000238049	chr19	39886668	39886668	1	p.M14L	c.T40G	LOH	100	110	92.25	129	FALSE	NA	0.001776	FALSE	NA
CS2259-POS	Cyp2c50	ENSMUST00000068094	chr19	40098001	40098001	1	p.R277S	c.A831C	LOH	95.52	67	78.57	70	FALSE	NA	0.0028904	FALSE	NA
CS2259-POS	Cyp2c54	ENSMUST00000048959	chr19	40038305	40038305	1	p.I469V	c.T1405C	LOH	100	116	93.18	132	FALSE	NA	0.0030047	FALSE	NA
CS2259-POS	Vmn1r151	ENSMUST00000166079	chr7	22499044	22499044	1	p.H212R	c.T635C	nonsynonymous	10.39	231	3.37	209	FALSE	NA	0.0030352	FALSE	NA
CS2259-POS	Jmjd1c	ENSMUST00000174062	chr10	67238174	67238174	1	p.L1896P	c.T5687C	LOH	100	53	84.44	45	FALSE	NA	0.0032802	FALSE	rs13480628
CS2259-POS	Entpd1	ENSMUST00000163023	chr19	40724983	40724983	1	p.S187G	c.A559G	LOH	98.33	60	81.4	43	FALSE	NA	0.0036914	FALSE	NA
CS2259-POS	Hp1bp3	ENSMUST00000105827	chr4	138221673	138221673	1	p.L16F	c.C46T	LOH	98.41	63	84.38	64	FALSE	NA	0.0046245	FALSE	NA
CS2259-POS	Cyp2c50	ENSMUST00000068094	chr19	40098024	40098024	1	p.H285R	c.A854G	LOH	95.7	93	82.95	88	FALSE	NA	0.0047016	FALSE	NA
CS2259-POS	Mroh2a	ENSMUST00000148474	chr1	88236665	88236665	1	p.I419M	c.T1257G	LOH	90.27	185	79.59	147	FALSE	NA	0.0048599	FALSE	NA
CS2259-POS	Vmn2r32	ENSMUST00000094866	chr7	7472479	7472479	1	p.H468Q	c.G1404T	nonsynonymous	20.62	97	8.15	135	FALSE	NA	0.0054873	FALSE	NA
CS2259-POS	R3hcc1l	ENSMUST00000026188	chr19	42564060	42564060	1	p.V499I	c.G1495A	LOH	100	69	90.62	96	FALSE	NA	0.0064807	FALSE	NA
CS2259-POS	Pdcd11	ENSMUST00000072141	chr19	47112145	47112145	1	p.T919P	c.A2755C	LOH	100	47	84.62	39	TRUE	NA	0.0074599	FALSE	NA
CS2259-POS	Ankrd35	ENSMUST00000048427	chr3	96683373	96683373	1	p.H325R	c.A974G	nonsynonymous	39.39	33	8.33	24	FALSE	NA	0.0081097	FALSE	NA
CS2259-POS	Ankrd35	ENSMUST00000048427	chr3	96683515	96683516	2	p.C372	c.TC1116T	frameshift	31.48	54	9.52	42	FALSE	NA	0.0083882	FALSE	NA
CS2259-POS	Gm21083	ENSMUST00000188807	chr5	15580692	15580692	1	p.L165S	c.T494C	nonsynonymous	12.73	55	1.3	77	FALSE	NA	0.0091468	FALSE	NA
CS2259-POS	Ugt1a1	ENSMUST00000073049	chr1	88212021	88212021	1	p.S7N	c.G20A	nonsynonymous	19.41	170	9.62	156	FALSE	NA	0.0091792	FALSE	NA
CS2259-POS	Ankrd35	ENSMUST00000048427	chr3	96683418	96683418	1	p.A340V	c.C1019T	nonsynonymous	37.5	40	8.33	24	FALSE	NA	0.0092066	FALSE	NA
CS2259-POS	Pprc1	ENSMUST00000134015	chr19	46063558	46063558	1	p.L508P	c.T1523C	LOH	100	62	88.1	42	FALSE	NA	0.0092502	FALSE	rs30507907
CS2259-POS	Cyp2c38	ENSMUST00000035488	chr19	39390994	39390994	1	p.I470M	c.G1410C	LOH	100	88	93	100	FALSE	NA	0.010883	FALSE	NA
CS2259-POS	Dnmbp	ENSMUST00000212396	chr19	43849922	43849922	1	p.G1471S	c.C4411T	LOH	100	44	84.38	32	FALSE	NA	0.0109	FALSE	rs6246029
CS2259-POS	Got1	ENSMUST00000026196	chr19	43515700	43515700	1	p.L94P	c.A281G	LOH	100	78	91.23	57	FALSE	NA	0.012077	FALSE	NA
CS2259-POS	Vmn2r30	ENSMUST00000232929	chr7	7312711	7312711	1	p.L708I	c.G2122T	nonsynonymous	16.89	148	7.93	164	FALSE	NA	0.012198	FALSE	NA
CS2259-POS	Cyp2c29	ENSMUST00000176624	chr19	39290878	39290878	1	p.I67M	c.T201G	LOH	100	73	92.23	103	FALSE	NA	0.012236	FALSE	rs49494982
CS2259-POS	Vmn2r117	ENSMUST00000171996	chr17	23471290	23471290	1	p.S514L	c.G1541A	nonsynonymous	11.11	117	3.12	129	FALSE	NA	0.012857	FALSE	NA
CS2259-POS	Pyroxd2	ENSMUST00000236659	chr19	42735520	42735520	1	p.A322V	c.G965A	LOH	100	51	85.71	28	FALSE	NA	0.013627	FALSE	rs30969306
CS2259-POS	Gm21083	ENSMUST00000188807	chr5	15580674	15580674	1	p.N159T	c.A476C	nonsynonymous	11.11	54	1.18	85	FALSE	NA	0.013905	FALSE	NA
CS2259-POS	Psg22	ENSMUST00000208221	chr7	18718329	18718329	1	p.V18G	c.T53G	nonsynonymous	14.72	197	7.18	181	FALSE	NA	0.014408	FALSE	NA
CS2259-POS	Dnmbp	ENSMUST00000212396	chr19	43849879	43849879	1	p.Q1485R	c.T4454C	LOH	100	52	87.8	41	FALSE	NA	0.014419	FALSE	rs6245539
CS2259-POS	Vmn2r37	ENSMUST00000072787	chr7	9217632	9217632	1	p.E411K	c.C1231T	nonsynonymous	27.59	29	7.27	55	FALSE	NA	0.015561	FALSE	NA
CS2259-POS	Sfxn2	ENSMUST00000237310	chr19	46582510	46582510	1	p.G3A	c.G8C	LOH	100	31	83.72	43	FALSE	NA	0.017906	FALSE	rs13483647
CS2259-POS	Cyp2c37	ENSMUST00000049178	chr19	40009943	40009943	1	p.I426M	c.T1278G	LOH	100	40	87.88	66	FALSE	NA	0.019045	FALSE	NA
CS2259-POS	Cwf19l1	ENSMUST00000026218	chr19	44131453	44131453	1	p.G83D	c.C248T	LOH	100	63	91.43	70	FALSE	NA	0.019123	FALSE	rs13462220
CS2259-POS	Taf9	ENSMUST00000190165	chr13	100655116	100655116	1	p.I22M	c.C66G	nonsynonymous	13.1	84	3.45	87	FALSE	NA	0.02018	FALSE	NA
CS2259-POS	Stxbp4	ENSMUST00000143203	chr11	90480671	90480671	1	p.A535T	c.C1603T	LOH	98.63	73	89.23	65	FALSE	NA	0.021058	FALSE	NA
CS2259-POS	Cyp2c54	ENSMUST00000048959	chr19	40038346	40038346	1	p.N455S	c.T1364C	LOH	100	115	95.38	130	FALSE	NA	0.021116	FALSE	NA
CS2259-POS	Cyp2c39	ENSMUST00000025968	chr19	39568099	39568099	1	p.S460P	c.T1378C	LOH	98.82	85	91.51	106	FALSE	NA	0.022193	FALSE	NA
CS2259-POS	Vmn2r80	ENSMUST00000165834	chr10	79169477	79169477	1	p.N316S	c.A947G	LOH	98.46	65	89.83	118	FALSE	NA	0.02329	FALSE	NA
CS2259-POS	Vmn2r31	ENSMUST00000075108	chr7	7384596	7384596	1	p.G659*	c.C1975A	nonsense	13.28	128	5.77	156	FALSE	NA	0.024058	FALSE	NA
CS2259-POS	Cyp2c38	ENSMUST00000035488	chr19	39438294	39438294	1	p.D188H	c.C562G	LOH	98.41	63	89.42	104	FALSE	NA	0.024076	FALSE	rs47929271
CS2259-POS	Vmn2r32	ENSMUST00000094866	chr7	7464640	7464640	1	p.M630L	c.T1888G	nonsynonymous	31.82	22	9.09	44	FALSE	NA	0.025963	FALSE	NA
CS2259-POS	Ero1lb	ENSMUST00000221560	chr13	12574870	12574870	1	p.K51N	c.A153C	nonsynonymous	15.38	13	0	65	FALSE	NA	0.025974	FALSE	NA
CS2259-POS	Zfp772	ENSMUST00000074455	chr7	7204096	7204096	1	p.G199C	c.C595A	nonsynonymous	23.53	17	0	23	FALSE	NA	0.026042	FALSE	NA
CS2259-POS	R3hcc1l	ENSMUST00000026188	chr19	42563719	42563719	1	p.A385V	c.C1154T	LOH	100	79	93.81	97	FALSE	NA	0.026091	FALSE	rs36707227
CS2259-POS	Hps1	ENSMUST00000162004	chr19	42771188	42771188	1	p.M62L	c.T184G	LOH	100	42	86.67	30	FALSE	NA	0.026638	FALSE	rs30402112
CS2259-POS	Sorbs1	ENSMUST00000226047	chr19	40325662	40325662	1	p.L902Q	c.A2705T	LOH	100	51	89.47	38	FALSE	NA	0.030232	FALSE	NA
CS2259-POS	Cyp2c69	ENSMUST00000238049	chr19	39881170	39881170	1	p.A135G	c.G404C	LOH	98.72	78	91.91	136	FALSE	NA	0.030602	FALSE	NA
CS2259-POS	Vmn2r31	ENSMUST00000075108	chr7	7384608	7384608	1	p.Q655K	c.G1963T	nonsynonymous	14.93	134	7.45	161	FALSE	NA	0.031084	FALSE	NA
CS2259-POS	Ugt1a6b	ENSMUST00000113138	chr1	88107758	88107758	1	p.I273L	c.A817C	nonsynonymous	15.67	134	7.95	151	FALSE	NA	0.032113	FALSE	NA
CS2259-POS	Pdcd11	ENSMUST00000072141	chr19	47096998	47096998	1	p.D182E	c.T546G	LOH	100	34	82.35	17	TRUE	NA	0.032653	FALSE	NA
CS2259-POS	Ncapg	ENSMUST00000117396	chr5	45676663	45676663	1	p.R347K	c.G1040A	nonsynonymous	12.5	16	0	70	FALSE	NA	0.032832	FALSE	rs29581694
CS2259-POS	Ncapg	ENSMUST00000117396	chr5	45676717	45676717	1	p.A365V	c.C1094T	nonsynonymous	14.29	14	0	57	FALSE	NA	0.03662	FALSE	NA
CS2259-POS	Ppp5c	ENSMUST00000003183	chr7	17027744	17027744	1	p.T24A	c.T70C	nonsynonymous	53.85	13	10	10	FALSE	NA	0.037623	FALSE	NA
CS2259-POS	Gm9758	ENSMUST00000035980	chr5	14911356	14911356	1	p.E203A	c.T608G	nonsynonymous	14.04	171	7.65	183	FALSE	NA	0.0383	FALSE	NA
CS2259-POS	Krt86	ENSMUST00000088049	chr15	101477418	101477418	1	p.G398A	c.G1193C	nonsynonymous	10.34	58	0	40	FALSE	NA	0.038452	FALSE	NA
CS2259-POS	Gm9758	ENSMUST00000035980	chr5	14911353	14911353	1	p.T204N	c.G611T	nonsynonymous	13.95	172	7.61	184	FALSE	NA	0.038453	FALSE	NA
CS2259-POS	Hps1	ENSMUST00000162004	chr19	42770886	42770886	1	p.Y89C	c.T266C	LOH	100	47	89.74	39	FALSE	NA	0.038733	FALSE	rs13483634
CS2259-POS	Cyp2c38	ENSMUST00000035488	chr19	39460615	39460615	1	p.E98G	c.T293C	LOH	100	66	93.91	115	FALSE	NA	0.039021	FALSE	NA
CS2259-POS	Taf9	ENSMUST00000190165	chr13	100655070	100655070	1	p.A7V	c.C20T	nonsynonymous	12.82	78	3.85	78	FALSE	NA	0.039417	FALSE	NA
CS2259-POS	Pdcd11	ENSMUST00000072141	chr19	47106369	47106369	1	p.S531P	c.T1591C	LOH	100	93	94.81	77	TRUE	NA	0.040294	FALSE	NA
CS2259-POS	Thnsl1	ENSMUST00000054591	chr2	21213238	21213238	1	p.R601Q	c.G1802A	LOH	100	52	92.11	76	FALSE	NA	0.040309	FALSE	NA
CS2259-POS	Olfr44	ENSMUST00000215065	chr9	39484332	39484333	2	p.I304	c.AT910A	LOH	95.65	69	86.46	96	FALSE	NA	0.040745	FALSE	NA
CS2259-POS	Hjurp	ENSMUST00000054674	chr1	88266209	88266209	1	p.G326R	c.C976T	nonsynonymous	16.67	156	9.22	143	FALSE	NA	0.041331	FALSE	NA
CS2259-POS	Ndufs6	ENSMUST00000223293	chr13	73328436	73328436	1	p.V4A	c.A11G	LOH	100	48	90.24	41	FALSE	NA	0.041476	FALSE	NA
CS2259-POS	Krt86	ENSMUST00000088049	chr15	101477426	101477426	1	p.V401I	c.G1201A	nonsynonymous	10	60	0	40	FALSE	NA	0.041998	FALSE	NA
CS2259-POS	Pkd2l1	ENSMUST00000042026	chr19	44157064	44157064	1	p.Q240L	c.T719A	LOH	100	56	90.32	31	FALSE	NA	0.042408	FALSE	NA
CS2259-POS	Cyp2c37	ENSMUST00000049178	chr19	40011799	40011799	1	p.N455S	c.A1364G	LOH	98.08	52	87.93	58	FALSE	NA	0.04284	FALSE	NA
CS2259-POS	Gm21083	ENSMUST00000188807	chr5	15580731	15580731	1	p.D178V	c.A533T	nonsynonymous	14.58	48	4.05	74	FALSE	NA	0.042974	FALSE	NA
CS2259-POS	Nudt9	ENSMUST00000128511	chr5	104050726	104050726	1	p.G36S	c.G106A	nonsynonymous	11.59	69	1.92	52	FALSE	NA	0.043505	FALSE	NA
CS2259-POS	Thada	ENSMUST00000047524	chr17	84336797	84336797	1	p.D1299Y	c.C3895A	nonsynonymous	13.33	15	0	53	FALSE	NA	0.046093	FALSE	NA
CS2259-POS	Krt86	ENSMUST00000088049	chr15	101477435	101477435	1	p.T404A	c.A1210G	nonsynonymous	10.34	58	0	37	FALSE	NA	0.046571	FALSE	NA
CS2259-POS	Zmym4	ENSMUST00000106108	chr4	126948452	126948452	1	p.D23Y	c.C67A	nonsynonymous	14.29	14	0	48	FALSE	NA	0.048123	FALSE	NA
CS2259-POS	Cyp2c50	ENSMUST00000068094	chr19	40090264	40090264	1	p.R71K	c.G212A	LOH	96.63	89	89.66	116	FALSE	NA	0.048213	FALSE	NA
CS2259-POS	Dux	ENSMUST00000176875	chr10	58232515	58232515	1	p.R54Q	c.C161T	nonsynonymous	10.08	238	5.5	218	FALSE	NA	0.049792	FALSE	NA

## Sheet: AEL-CS472
ID	Gene symbol	ENSEMBL	Chromosome	Start	Stop	Width	Amino acid change	Sequence change	Consequence	Variant allele frequency mCherry positive	Read depth mCherry positive	Variant allele frequency mCherry negative	Read depth mCherry negative	HemePACT	COSMIC histology	Somatic P-value	Simple repeat	Common SNP ID
CS472	Cdh11	ENSMUST00000075190	chr8	102674037	102674037	1	p.I100F	c.T298A	nonsynonymous	21.62	37	5.26	38	FALSE	chronic_myelomonocytic_leukaemia,adult_T_cell_lymphoma-leukaemia,acute_lymphoblastic_T_cell_leukaemia,mast_cell_neoplasm,chronic_lymphocytic_leukaemia-small_lymphocytic_lymphoma,myelodysplastic_syndrome,acute_myeloid_leukaemia,plasma_cell_myeloma,mantle_cell_lymphoma,enteropathy_type_T_cell_lymphoma,diffuse_large_B_cell_lymphoma,NS	0.038866	FALSE	NA
CS472	Trp53	ENSMUST00000005371	chr11	69589242	69589242	1	p.E255D	c.A765T	LOH	94.59	37	50.82	61	TRUE	diffuse_large_B_cell_lymphoma,acute_lymphoblastic_leukaemia,adult_T_cell_lymphoma-leukaemia,mantle_cell_lymphoma,NS,hairy_cell_leukaemia,NK-T_cell_lymphoma,Burkitt_lymphoma,acute_leukaemic_transformation_of_myeloproliferative_neoplasm,acute_myeloid_leukaemia,acute_myeloid_leukaemia_therapy_related,chronic_lymphocytic_leukaemia-small_lymphocytic_lymphoma,myelodysplastic_syndrome,blastic_plasmacyto…	2.4891e-06	FALSE	NA
CS472	Mroh2a	ENSMUST00000148474	chr1	88258664	88258664	1	p.S1567G	c.A4699G	nonsynonymous	10.7	271	4.75	295	FALSE	NA	0.0057863	FALSE	NA
CS472	Mroh2a	ENSMUST00000148474	chr1	88248605	88248605	1	p.M968I	c.G2904T	nonsynonymous	12.37	194	5.98	251	FALSE	NA	0.014302	FALSE	NA
CS472	Nudt9	ENSMUST00000128511	chr5	104054336	104054336	1	p.G88S	c.G262A	nonsynonymous	17.07	82	5.8	69	FALSE	NA	0.027954	FALSE	NA
CS472	Nudt9	ENSMUST00000128511	chr5	104054357	104054357	1	p.G95R	c.G283A	nonsynonymous	15.49	71	5	61	FALSE	NA	0.046577	FALSE	NA
CS472	Vmn2r117	ENSMUST00000171996	chr17	23478310	23478310	1	p.K136R	c.T407C	nonsynonymous	21.74	23	4.76	42	FALSE	NA	0.048057	FALSE	NA

## Sheet: MPN-CS2295
ID	Gene symbol	ENSEMBL	Chromosome	Start	Stop	Width	Amino acid change	Sequence change	Consequence	Variant allele frequency mCherry positive	Read depth mCherry positive	Variant allele frequency mCherry negative	Read depth mCherry negative	HemePACT	COSMIC histology	Somatic P-value	Simple repeat	Common SNP ID
CS2295	Scg2	ENSMUST00000185234	chr1	79435833	79435833	1	p.V351G	c.A1052C	nonsynonymous	62	50	0	56	FALSE	NA	5.4113e-14	FALSE	NA
CS2295	Elp4	ENSMUST00000122965	chr2	105702849	105702850	2	p.L383	c.GC1149G	frameshift	93.33	15	0	26	FALSE	NA	4.2565e-10	FALSE	NA
CS2295	Peak1	ENSMUST00000188142	chr9	56260439	56260439	1	p.K68N	c.C204A	nonsynonymous	25	112	0	101	FALSE	NA	2.4359e-09	FALSE	NA
CS2295	Rmdn2	ENSMUST00000223924	chr17	79650391	79650391	1	p.V181A	c.T542C	nonsynonymous	41.3	46	0	56	FALSE	NA	2.0738e-08	FALSE	NA
CS2295	Plekha5	ENSMUST00000087622	chr6	140544048	140544048	1	p.V393I	c.G1177A	nonsynonymous	44.9	49	0	46	FALSE	NA	2.4174e-08	FALSE	NA
CS2295	Colec11	ENSMUST00000036136	chr12	28594715	28594715	1	p.D254G	c.T761C	nonsynonymous	44.74	38	2	50	FALSE	NA	6.0889e-07	FALSE	NA
CS2295	Vmn2r115	ENSMUST00000168175	chr17	23360025	23360025	1	p.G824E	c.G2471A	nonsynonymous	17.03	229	8.56	222	FALSE	NA	0.0051557	FALSE	NA
CS2295	Chrna7	ENSMUST00000032738	chr7	63099622	63099622	1	p.L371M	c.G1111T	nonsynonymous	17.14	35	0	40	FALSE	NA	0.008061	FALSE	NA
CS2295	Mroh2a	ENSMUST00000148474	chr1	88240709	88240709	1	p.G592C	c.G1774T	nonsynonymous	23.17	82	7.58	66	FALSE	NA	0.0084249	FALSE	NA
CS2295	Cntn2	ENSMUST00000189528	chr1	132518834	132518834	1	p.K259R	c.T776C	nonsynonymous	15.15	33	0	40	FALSE	NA	0.015801	FALSE	NA
CS2295	Chrna7	ENSMUST00000032738	chr7	63099607	63099607	1	p.G376R	c.C1126G	nonsynonymous	14.71	34	0	41	FALSE	NA	0.016122	FALSE	NA
CS2295	Chrna7	ENSMUST00000032738	chr7	63099598	63099598	1	p.T379A	c.T1135C	nonsynonymous	14.71	34	0	40	FALSE	NA	0.017274	FALSE	NA
CS2295	Chrna7	ENSMUST00000032738	chr7	63099606	63099606	1	p.G376A	c.C1127G	nonsynonymous	14.71	34	0	40	FALSE	NA	0.017274	FALSE	NA
CS2295	Cntn2	ENSMUST00000189528	chr1	132518813	132518813	1	p.R266P	c.C797G	nonsynonymous	14.71	34	0	39	FALSE	NA	0.018525	FALSE	NA
CS2295	Gm13889	ENSMUST00000148314	chr2	93957101	93957101	1	p.C9W	c.G27C	nonsynonymous	28.57	14	0	21	FALSE	NA	0.019118	FALSE	NA
CS2295	Chrna7	ENSMUST00000032738	chr7	63099612	63099612	1	p.G374V	c.C1121A	nonsynonymous	14.29	35	0	39	FALSE	NA	0.020153	FALSE	NA
CS2295	Sirpb1b	ENSMUST00000192382	chr3	15542385	15542385	1	p.P279R	c.G836C	nonsynonymous	18.18	33	0	27	FALSE	NA	0.022123	FALSE	NA
CS2295	Cntn2	ENSMUST00000189528	chr1	132518791	132518791	1	p.I273M	c.T819C	nonsynonymous	13.51	37	0	38	FALSE	NA	0.025256	FALSE	NA
CS2295	Cntn2	ENSMUST00000189528	chr1	132518801	132518801	1	p.P270L	c.G809A	nonsynonymous	13.89	36	0	36	FALSE	NA	0.026944	FALSE	NA
CS2295	Cntn2	ENSMUST00000189528	chr1	132518780	132518780	1	p.S277L	c.G830A	nonsynonymous	12.5	40	0	40	FALSE	NA	0.027371	FALSE	NA
CS2295	Lama1	ENSMUST00000035471	chr17	67752883	67752883	1	p.D656N	c.G1966A	LOH	100	90	94.44	90	FALSE	NA	0.030362	FALSE	NA
CS2295	Cntn2	ENSMUST00000189528	chr1	132518795	132518795	1	p.L272P	c.A815G	nonsynonymous	12.5	40	0	37	FALSE	NA	0.033304	FALSE	NA
CS2295	Patz1	ENSMUST00000142561	chr11	3294621	3294621	1	p.S501G	c.A1501G	nonsynonymous	30.77	13	0	15	FALSE	NA	0.034921	FALSE	NA
CS2295	Hjurp	ENSMUST00000054674	chr1	88277434	88277434	1	p.H12Q	c.A36C	nonsynonymous	19.23	78	8.33	84	FALSE	NA	0.035921	FALSE	NA
CS2295	Gm13889	ENSMUST00000148314	chr2	93957085	93957085	1	p.G15R	c.C43G	nonsynonymous	25	12	0	21	FALSE	NA	0.040323	FALSE	NA
CS2295	Krt87	ENSMUST00000081945	chr15	101433156	101433156	1	p.G403A	c.C1208G	nonsynonymous	18.75	32	2.86	35	FALSE	NA	0.040341	FALSE	NA
CS2295	Siglec1	ENSMUST00000028794	chr2	131074082	131074082	1	p.A1287P	c.C3859G	nonsynonymous	20	10	0	37	FALSE	NA	0.041628	FALSE	NA
CS2295	Cntn2	ENSMUST00000189528	chr1	132518822	132518822	1	p.V263A	c.A788G	nonsynonymous	11.76	34	0	39	FALSE	NA	0.042608	FALSE	NA
CS2295	Krt87	ENSMUST00000081945	chr15	101433138	101433138	1	p.I409T	c.A1226G	nonsynonymous	20	30	3.12	32	FALSE	NA	0.042775	FALSE	NA
CS2295	Gm13889	ENSMUST00000148314	chr2	93957086	93957086	1	p.R14S	c.T42G	nonsynonymous	25	12	0	20	FALSE	NA	0.044355	FALSE	NA
CS2295	Cntn2	ENSMUST00000189528	chr1	132518823	132518823	1	p.V263I	c.C787T	nonsynonymous	11.43	35	0	39	FALSE	NA	0.045506	FALSE	NA
CS2295	Cntn2	ENSMUST00000189528	chr1	132518825	132518825	1	p.P262L	c.G785A	nonsynonymous	11.43	35	0	38	FALSE	NA	0.048106	FALSE	NA
