# Supplementary material for: Hematopoietic stem and progenitor cell-restricted Cdx2 expression induces transformation to myelodysplasia and acute leukemia
Source: Nat Commun. 2020 Jun 15;11:3021. doi: 10.1038/s41467-020-16840-2 (PMC7296000; doi:10.1038/s41467-020-16840-2)
Supplement: Supplementary file 5 — Supplementary Data 2 [file 41467_2020_16840_MOESM5_ESM.xlsx]

## Sheet: Cdx2xScl-cre vs Scl-cre
Supplementary Data 2. Differential expression analysis comparing Cdx2xScl-cre and Scl-cre bonemarrow LKS sorted 4 weeks post Tamoxifen induction.
GeneSymbol	logFC	logCPM	LR	PValue	adjP (FDR)
Cdx2	14.2967	7.00266	1477.09	3.95E-323	1.303616E-319
Hlf	-3.42936	7.52855	690.004	4.46e-152	2.50474e-148
Vldlr	-6.8583	5.45917	674.788	9.09e-149	3.4033e-145
Sgms2	3.67817	6.67599	494.909	1.22e-109	3.42576e-106
Nkx2-3	-6.45705	4.68127	424.294	2.84e-94	6.37978e-91
Clec10a	4.30412	6.23104	422.207	8.07e-94	1.5107e-90
Hoxa9	-4.73284	5.10819	419.179	3.68e-93	5.90482e-90
Sulf2	4.07609	6.28446	418.773	4.51e-93	6.33204e-90
Col4a1	-7.15812	4.39742	415.423	2.42e-92	3.02016e-89
Gcnt2	-2.67239	7.36276	397.163	2.28e-88	2.5609e-85
Gpc3	5.90432	7.92959	363.171	5.74e-81	5.86106e-78
Slc35d3	-5.1661	4.46915	333.216	1.92e-74	1.79712e-71
Fcgr2b	2.50125	6.56234	320.041	1.42e-71	1.22688e-68
C2cd4a	8.57199	4.53291	312.811	5.33e-70	4.27618e-67
Mgam	4.81882	7.08976	311.765	9.01e-70	6.74669e-67
Pglyrp2	-3.63868	5.09489	310.518	1.68e-69	1.17936e-66
Msi2	-1.87621	7.61096	289.683	5.83e-65	3.85192e-62
Akap2	5.58447	4.97746	278.103	1.95e-62	1.2168e-59
AI848285	-4.46083	4.49926	272.313	3.56e-61	2.10452e-58
Mecom	-4.07655	4.86205	271.516	5.3e-61	2.97648e-58
Spns2	-1.82138	7.88915	258.203	4.23e-58	2.26245e-55
Ppp1r9a	-3.07101	5.21859	249.249	3.79e-56	1.93497e-53
Vps13c	2.10076	8.37197	244.761	3.6e-55	1.75805e-52
C2cd4b	8.91198	4.03175	244.27	4.61e-55	2.15748e-52
Clec7a	3.56909	6.05187	241.086	2.28e-54	1.02436e-51
Mt1	2.84866	6.28398	238.939	6.7e-54	2.8944e-51
Hoxa5	-6.12582	3.57863	238.576	8.04e-54	3.34464e-51
Col4a2	-3.84993	4.79004	237.807	1.18e-53	4.73349e-51
Mn1	-5.33345	4.2161	212.491	3.93e-48	1.52213e-45
Nrxn1	-3.8572	4.218	212.254	4.43e-48	1.65859e-45
Cd28	4.26828	4.74185	211.255	7.31e-48	2.64858e-45
Ms4a3	3.38745	9.17245	210.767	9.34e-48	3.27834e-45
Anxa3	1.96593	7.14372	209.729	1.57e-47	5.34371e-45
App	1.74259	7.76484	208.08	3.6e-47	1.18927e-44
Pyhin1	2.62717	7.04648	207.347	5.21e-47	1.67196e-44
Cyp11a1	4.08581	5.29865	206.142	9.54e-47	2.97648e-44
Tspan13	-1.81408	7.02187	204.852	1.82e-46	5.52493e-44
Mpl	-3.57772	6.04045	194.838	2.79e-44	8.24665e-42
Arhgap6	-4.15552	4.35269	192.525	8.94e-44	2.57472e-41
Gpr171	-2.33217	5.85563	192.446	9.3e-44	2.61144e-41
Hoxa10	-5.95249	3.20735	190.784	2.14e-43	5.86256e-41
Camk1d	-3.50534	4.98521	188.218	7.79e-43	2.08327e-40
Fam167a	-8.01266	2.76237	187.921	9.04e-43	2.36133e-40
Egr1	-2.33722	5.90375	186.56	1.79e-42	4.56938e-40
Crispld1	-5.60075	3.25595	182.868	1.15e-41	2.8704e-39
Clnk	-5.15812	3.63282	181.59	2.18e-41	5.32299e-39
Pear1	-1.65071	6.65344	180.527	3.72e-41	8.89001e-39
Tjp1	3.7271	5.78623	179.327	6.8e-41	1.5912e-38
Nfatc2	-3.02932	4.48839	177.425	1.77e-40	4.05727e-38
Meis1	-2.7141	6.74389	176.632	2.64e-40	5.9305e-38
Prune2	3.53058	5.18424	172.978	1.65e-39	3.63388e-37
Abcd2	2.21317	6.53302	172.593	2.01e-39	4.3416e-37
F10	2.77224	5.37837	172.27	2.36e-39	5.00142e-37
Stxbp4	-3.12296	5.79021	172.209	2.44e-39	5.0752e-37
P2ry14	-3.26983	4.22979	172.057	2.63e-39	5.37094e-37
Aff3	-1.5707	7.49066	170.935	4.62e-39	9.2664e-37
Fam171a1	-2.97681	4.63435	169.826	8.08e-39	1.59219e-36
Ctla2a	-1.87051	6.6173	169.233	1.09e-38	2.11084e-36
Faah	-3.44761	4.24979	166.906	3.51e-38	6.68209e-36
Clec12a	1.94404	8.4136	164.906	9.59e-38	1.78055e-35
Ptprcap	-1.60093	6.66967	164.89	9.67e-38	1.78055e-35
Lax1	-3.08033	4.38592	160.491	8.84e-37	1.60147e-34
Lgals1	1.41264	7.5402	160.334	9.57e-37	1.70619e-34
Zfp831	-3.15346	4.67637	159.352	1.57e-36	2.75535e-34
Stom	1.81272	7.9013	158.307	2.65e-36	4.5792e-34
Hoxa3	-5.93291	2.82606	157.655	3.68e-36	6.26269e-34
Ttc39b	-3.635	3.80949	154	2.32e-35	3.88929e-33
Obsl1	-4.93792	3.26416	151.311	8.96e-35	1.47998e-32
Il17re	-4.71613	3.34049	150.375	1.44e-34	2.34407e-32
Dtx4	1.63905	6.81013	149.52	2.21e-34	3.5461e-32
Arhgap32	-1.64927	6.64138	148.531	3.63e-34	5.74256e-32
Paqr5	-5.66338	2.70268	147.034	7.71e-34	1.19859e-31
Ap3s1	1.8544	6.46368	147.015	7.79e-34	1.19859e-31
Mycn	-4.24676	5.23651	146.179	1.19e-33	1.80623e-31
Emcn	-5.7159	2.75617	145.24	1.9e-33	2.82278e-31
Scube3	-8.16609	2.14054	145.237	1.91e-33	2.82278e-31
Ipcef1	-3.48465	3.81718	143.306	5.04e-33	7.35185e-31
Tbc1d9	-3.55196	3.75938	142.842	6.36e-33	9.1584e-31
Dgki	5.32764	3.64897	142.509	7.53e-33	1.07059e-30
Trpc6	-3.53056	3.95556	139.219	3.95e-32	5.5458e-30
Slc35f2	-4.69162	3.31658	138.513	5.63e-32	7.80693e-30
Hmgcll1	5.95467	3.63793	137.815	8e-32	1.0958e-29
Pbx1	-1.44056	6.98979	136.271	1.74e-31	2.35466e-29
Susd5	8.41373	3.54706	135.937	2.06e-31	2.75451e-29
Sept1	-1.89642	6.49401	135.819	2.19e-31	2.89389e-29
Dnajc10	1.76655	8.66251	135.732	2.28e-31	2.97779e-29
Adam11	-5.25803	5.21328	133.263	7.92e-31	1.0225e-28
Kbtbd11	-2.05939	5.01366	132.669	1.07e-30	1.36571e-28
Slc16a12	-5.77388	2.52549	131.979	1.51e-30	1.90565e-28
Nrg2	2.2078	5.4839	131.859	1.61e-30	2.00928e-28
9030619P08Rik	-4.17815	3.83328	131.407	2.02e-30	2.49326e-28
Nceh1	-1.84238	5.84602	130.948	2.54e-30	3.10101e-28
Dlk1	6.58873	5.85187	128.9	7.13e-30	8.6112e-28
Antxr2	-2.24141	4.64591	128.219	1.01e-29	1.20684e-27
Fndc3b	1.69507	6.76166	127.804	1.24e-29	1.4508e-27
Gria3	1.78266	7.80646	127.801	1.24e-29	1.4508e-27
Angpt1	-1.99507	8.10902	126.502	2.39e-29	2.76747e-27
Ltbp3	-1.67038	6.41289	125.736	3.51e-29	4.02289e-27
Gda	1.80172	6.8945	125.244	4.5e-29	5.10545e-27
Aldh4a1	1.56715	6.38558	125.172	4.67e-29	5.24534e-27
Zfhx3	-2.44006	4.93647	124.753	5.76e-29	6.40558e-27
Mcoln2	-3.28469	3.65425	123.642	1.01e-28	1.11219e-26
Hoxa7	-3.50878	3.90881	123.075	1.34e-28	1.46125e-26
Dst	-1.62899	6.09367	122.705	1.62e-28	1.7496e-26
Zfp608	-1.54505	7.00949	122.676	1.64e-28	1.75433e-26
Cma1	6.67261	5.39698	121.662	2.74e-28	2.90337e-26
Col16a1	-3.68135	4.09339	121.601	2.82e-28	2.96021e-26
Cmah	-4.47647	3.66301	121.523	2.94e-28	3.0576e-26
Sorl1	1.52854	7.15702	120.909	4e-28	4.12183e-26
Ctsh	1.84572	5.90629	120.323	5.38e-28	5.4541e-26
Tbc1d16	-2.04731	5.23018	120.316	5.39e-28	5.4541e-26
Sesn1	-1.61413	6.4156	119.72	7.28e-28	7.3008e-26
Rsad2	-3.24217	3.67693	119.577	7.83e-28	7.78288e-26
Rltpr	-1.80048	6.22853	119.548	7.95e-28	7.83284e-26
Dpp4	-3.47521	5.26334	119.53	8.02e-28	7.8331e-26
Dntt	-3.92575	7.55631	119.343	8.81e-28	8.53051e-26
Timp2	-2.34015	4.57077	119.271	9.14e-28	8.7744e-26
Gfi1	1.47916	7.05026	118.822	1.15e-27	1.09464e-25
Chd7	2.0215	5.99542	118.757	1.18e-27	1.11376e-25
Sgce	-4.94421	2.62644	118.233	1.54e-27	1.44144e-25
Gas6	-4.94648	2.6959	118.127	1.63e-27	1.51307e-25
Gm4759	-2.35301	4.98907	118.043	1.7e-27	1.56511e-25
Zan	-4.55893	2.68908	117.203	2.59e-27	2.36511e-25
Dusp2	-1.30469	6.72297	117.087	2.75e-27	2.49097e-25
Fmnl2	-3.13408	4.89417	116.853	3.09e-27	2.77655e-25
Rnf144a	-1.34084	6.73504	116.488	3.72e-27	3.31611e-25
Ggt5	-2.93634	3.88071	115.056	7.65e-27	6.76573e-25
Cst7	2.11791	7.04679	114.61	9.58e-27	8.40645e-25
Sergef	2.27079	5.22557	114.414	1.06e-26	9.2294e-25
Msrb3	-4.58514	2.7755	113.497	1.68e-26	1.45152e-24
Aldh1b1	2.04996	5.93674	113.369	1.79e-26	1.53475e-24
Epsti1	-1.73917	5.33696	113.313	1.84e-26	1.56567e-24
G6pc3	1.16225	7.35508	112.997	2.16e-26	1.82414e-24
Ltb	-3.07834	4.27791	112.945	2.22e-26	1.86082e-24
Gpx3	3.65823	4.64448	111.272	5.16e-26	4.29312e-24
Pygm	-3.50108	3.32846	111.174	5.42e-26	4.47628e-24
Mc2r	7.72527	3.69188	110.968	6.01e-26	4.92732e-24
Myo18b	3.92884	4.56741	110.448	7.82e-26	6.3648e-24
Tcf7	-4.89951	2.31766	110.414	7.95e-26	6.42406e-24
H2-Ob	-2.01748	5.65392	110.383	8.08e-26	6.48247e-24
Gm5111	-4.95457	2.62855	110.215	8.79e-26	6.98269e-24
Cdcp1	-4.16372	2.69391	110.197	8.87e-26	6.98269e-24
Bambi	2.1867	5.15881	110.193	8.89e-26	6.98269e-24
Fosl2	1.9385	6.32808	109.071	1.57e-25	1.2246e-23
Fam65b	-1.10008	7.40949	108.311	2.3e-25	1.78163e-23
Alas1	1.63931	8.2967	108.052	2.62e-25	2.01561e-23
Eml5	1.57534	6.30807	107.706	3.12e-25	2.38393e-23
Tmem180	1.3879	6.72616	107.395	3.65e-25	2.77005e-23
Kcnh2	-5.17101	2.23892	106.127	6.92e-25	5.21647e-23
Als2cl	-3.47572	5.49131	105.956	7.54e-25	5.64595e-23
Cobll1	-2.25202	4.51592	105.619	8.94e-25	6.64994e-23
Aatk	1.96985	5.60933	105.486	9.56e-25	7.06434e-23
Fcer1g	1.68491	6.07491	105.307	1.05e-24	7.65818e-23
Tnfsf10	-1.99049	5.51014	105.298	1.05e-24	7.65818e-23
Gbp4	-4.78604	2.45845	104.994	1.23e-24	8.91314e-23
H2-Eb1	-3.15733	5.26064	104.166	1.86e-24	1.3392e-22
Mtus1	1.74766	6.35754	104.017	2.01e-24	1.43798e-22
Gbp8	-5.30044	2.2087	102.977	3.39e-24	2.4099e-22
Ciita	-3.63716	3.18537	101.788	6.18e-24	4.36565e-22
Celsr3	2.71418	4.75969	101.678	6.53e-24	4.58406e-22
Tsc22d1	-1.2466	7.08843	101.13	8.61e-24	6.00668e-22
Mira	-3.70508	3.14729	101.08	8.84e-24	6.12907e-22
Cebpd	1.8296	5.47173	100.959	9.39e-24	6.47046e-22
Ptger2	2.71916	4.73111	100.895	9.7e-24	6.64332e-22
Fzd1	3.87284	4.00947	100.381	1.26e-23	8.57716e-22
Raver2	-6.20781	1.87828	100.322	1.3e-23	8.79614e-22
Tfec	1.68553	6.40112	99.6036	1.86e-23	1.25099e-21
Nhsl2	1.79304	5.92827	99.4611	2e-23	1.33714e-21
Cybb	2.03785	6.55702	98.7861	2.81e-23	1.86757e-21
Lck	-2.91527	3.77244	98.5432	3.18e-23	2.10104e-21
Ddx4	2.22208	5.71019	98.3659	3.48e-23	2.28581e-21
Foxo3	-1.14261	6.5943	98.3391	3.53e-23	2.30517e-21
Khdrbs3	-2.66531	4.02787	98.237	3.71e-23	2.40871e-21
Klk8	-2.95885	3.64989	97.7243	4.81e-23	3.10494e-21
Osbpl1a	-1.42116	6.11604	97.2489	6.11e-23	3.92157e-21
Tle2	-2.53433	4.44125	97.1805	6.33e-23	4.03969e-21
Abcg3	-4.31866	2.74627	97.0681	6.7e-23	4.25166e-21
Mrc2	-5.53594	2.15676	96.8951	7.31e-23	4.61269e-21
Tox	-4.68409	2.67959	96.8571	7.45e-23	4.67477e-21
Cfp	1.41163	6.43232	96.5548	8.68e-23	5.41632e-21
Arhgap19	1.10166	7.25405	96.2154	1.03e-22	6.39169e-21
Add3	-1.17728	6.53305	95.7141	1.33e-22	8.208e-21
Dok3	1.41623	6.35519	95.583	1.42e-22	8.66817e-21
Eya1	-2.24227	4.38446	95.5739	1.42e-22	8.66817e-21
Pld4	1.6568	5.97381	95.5319	1.46e-22	8.86417e-21
Plbd1	-3.11638	4.19432	95.0509	1.86e-22	1.1232e-20
Il1rl1	3.17525	5.46318	94.976	1.93e-22	1.15924e-20
Dcaf12l1	-4.58865	2.20025	94.8539	2.05e-22	1.22477e-20
Zfp532	-2.8965	3.52111	94.7577	2.15e-22	1.27771e-20
Galnt7	-1.7682	5.15959	94.6134	2.31e-22	1.36431e-20
Mansc1	1.76422	5.6186	94.6057	2.32e-22	1.36431e-20
Cd177	2.93089	3.92805	94.5372	2.41e-22	1.40985e-20
Rgs1	-3.11489	6.38122	94.4053	2.57e-22	1.49566e-20
Bcl2	-1.14811	7.45244	94.2374	2.8e-22	1.62111e-20
Rhobtb3	-1.95625	5.3087	94.1435	2.93e-22	1.68768e-20
Arhgef40	-1.97551	5.02948	93.9902	3.17e-22	1.8166e-20
Aldh1a7	3.46557	3.72677	93.6547	3.76e-22	2.14377e-20
Pde11a	6.44746	2.47747	93.5411	3.98e-22	2.25769e-20
Dirc2	1.60346	6.2958	93.5306	4e-22	2.25769e-20
Hoxa6	-6.22401	1.53074	92.5026	6.72e-22	3.77395e-20
Mmrn1	-4.60141	4.25706	92.4303	6.97e-22	3.89488e-20
Cpxm1	-3.70251	2.68042	92.363	7.22e-22	4.01461e-20
Znf512b	-1.38544	6.84143	92.2886	7.49e-22	4.14422e-20
Pfkp	1.22328	7.08797	92.1319	8.11e-22	4.46527e-20
Gsr	1.62952	8.71721	91.8687	9.26e-22	5.07358e-20
Wnt2	7.07271	2.25052	91.2804	1.25e-21	6.81553e-20
Mical2	2.20064	4.87054	91.1219	1.35e-21	7.32522e-20
Ly6c2	1.64444	8.18669	91.0046	1.43e-21	7.722e-20
Afap1	2.16134	5.84331	90.5867	1.77e-21	9.51227e-20
Frmd6	-1.70534	4.93454	90.5611	1.79e-21	9.57394e-20
Slc16a11	2.29277	6.40315	89.9998	2.38e-21	1.26693e-19
Tph1	10.3443	3.08673	89.904	2.5e-21	1.32453e-19
Rasal3	-1.17729	7.37991	89.2145	3.54e-21	1.86673e-19
Csf1r	1.28312	7.21873	89.1963	3.58e-21	1.879e-19
Klhdc8a	9.3029	2.08665	89.0002	3.95e-21	2.06355e-19
Mc5r	-2.27249	4.41022	88.9229	4.11e-21	2.1372e-19
Ncf1	1.20288	8.02521	88.6056	4.82e-21	2.49485e-19
Itih5	-1.50158	7.02853	88.4848	5.12e-21	2.63797e-19
Prkce	-1.60488	5.46347	88.2655	5.72e-21	2.93365e-19
Erv3	11.3611	4.08869	88.0247	6.46e-21	3.29812e-19
Prss16	2.89179	4.46851	87.8054	7.22e-21	3.66946e-19
Pf4	-2.18736	4.53115	87.7168	7.55e-21	3.81989e-19
Synpo2	-5.86954	1.55734	87.6737	7.72e-21	3.88839e-19
H2-Ab1	-1.61728	6.24517	87.6054	7.99e-21	4.00641e-19
Celsr1	1.22937	6.79395	87.48	8.51e-21	4.24819e-19
Sord	1.09069	6.98168	87.4286	8.74e-21	4.3437e-19
Marcks	-2.33305	4.93158	86.9328	1.12e-20	5.54178e-19
Sdc3	-2.5689	4.39259	86.7684	1.22e-20	6.01011e-19
Ahdc1	-1.88498	5.23732	86.7486	1.23e-20	6.03291e-19
Mex3a	-1.52171	5.69825	86.5819	1.34e-20	6.54386e-19
Als2	-1.64487	5.5854	86.5445	1.37e-20	6.6614e-19
Tnfrsf13c	-3.9936	2.40426	85.9327	1.86e-20	9.00497e-19
Gbp6	-4.83917	2.86648	85.6075	2.19e-20	1.05571e-18
Cd96	-3.75876	3.01163	85.4963	2.32e-20	1.1136e-18
Igsf6	1.71163	6.74924	85.1331	2.79e-20	1.3335e-18
Casc4	-1.82256	4.57913	84.9801	3.01e-20	1.43256e-18
Sept6	-1.0329	7.44458	84.9495	3.06e-20	1.45021e-18
Sgsm1	-3.71575	3.21461	84.9036	3.13e-20	1.47715e-18
Gimap6	-1.78364	6.13858	84.7261	3.43e-20	1.61196e-18
Cbx6	-1.08355	7.07481	84.5555	3.74e-20	1.75032e-18
Camk2d	-1.74148	4.79004	84.1402	4.61e-20	2.14853e-18
Vmn2r26	9.11946	1.91523	84.0125	4.92e-20	2.28353e-18
Ddx58	-1.88225	5.58555	83.8386	5.37e-20	2.48213e-18
Gp49a	3.01126	3.81855	83.2258	7.32e-20	3.3696e-18
Pde9a	3.66109	4.09622	83.0543	7.98e-20	3.65842e-18
Nsg2	3.05267	3.64328	82.9976	8.22e-20	3.75313e-18
Gorasp2	1.10067	7.81291	81.7473	1.55e-19	7.04842e-18
Inadl	-2.54758	3.98829	81.0996	2.15e-19	9.73742e-18
Siglec5	2.27021	5.37455	81.0393	2.21e-19	9.96896e-18
Rnase6	-3.6418	3.64623	81.0232	2.23e-19	1.00189e-17
Clic5	-2.95564	3.58257	80.8729	2.41e-19	1.07845e-17
Tes	-1.11645	6.49803	80.8222	2.47e-19	1.10091e-17
Rgag4	-1.79402	4.56888	80.8153	2.48e-19	1.101e-17
Prkcq	-2.47353	4.67513	80.6243	2.73e-19	1.20722e-17
Fhl1	-4.32407	2.20715	80.1176	3.53e-19	1.55486e-17
Fam110c	-5.66433	1.36644	79.6777	4.41e-19	1.93489e-17
Gucy1a3	-3.65844	3.7166	79.4238	5.01e-19	2.18958e-17
Dusp5	-2.386	3.96375	79.173	5.69e-19	2.47713e-17
Casc5	1.4475	7.67852	78.7149	7.18e-19	3.11374e-17
Gstm1	1.25919	6.43929	78.3179	8.77e-19	3.78864e-17
Chrnb1	-2.95501	3.12186	77.6484	1.23e-18	5.29324e-17
Csrnp1	-1.59051	5.1614	77.3913	1.4e-18	6.00183e-17
Bdh2	-5.94328	1.28416	77.2523	1.5e-18	6.40608e-17
Ctsz	1.0243	7.85675	77.0697	1.65e-18	7.02e-17
Mast4	-2.87628	4.47758	76.8239	1.87e-18	7.92598e-17
Fam69b	-1.52063	5.46794	76.7469	1.94e-18	8.16108e-17
Kctd12	-1.05707	7.48745	76.7538	1.94e-18	8.16108e-17
Zfp316	-1.76911	4.78942	76.7426	1.95e-18	8.17254e-17
Bcl9l	-1.44325	5.90067	76.6373	2.05e-18	8.5597e-17
Arid3a	1.1541	6.58993	76.571	2.12e-18	8.8192e-17
Serpinb1a	1.11682	8.23919	76.5159	2.18e-18	9.03534e-17
Ccl4	-2.79957	3.49926	76.2774	2.46e-18	1.01584e-16
H2-Aa	-2.8236	5.43497	75.8845	3.01e-18	1.2384e-16
Rab37	-1.98345	5.84738	75.8517	3.06e-18	1.25438e-16
Mtap7	-1.0566	6.51554	75.7686	3.19e-18	1.30291e-16
Pcdh7	2.20983	5.75681	75.3556	3.93e-18	1.59934e-16
Carns1	-1.8915	4.95594	74.7688	5.29e-18	2.14503e-16
Arhgef5	-2.42208	4.13774	74.3327	6.6e-18	2.66659e-16
Clec5a	2.17656	4.93322	74.1988	7.06e-18	2.84222e-16
Xrcc5	-1.87836	4.6269	73.9638	7.96e-18	3.1931e-16
Klhl4	-4.9588	1.42902	73.9324	8.08e-18	3.2297e-16
Lag3	-2.59411	3.35641	73.8756	8.32e-18	3.31384e-16
Pnrc1	-0.977668	6.9337	73.7764	8.75e-18	3.47279e-16
Nwd1	-1.61268	6.26101	73.6978	9.1e-18	3.59899e-16
Scml4	-2.9538	3.06631	73.5262	9.93e-18	3.91347e-16
Gimap1	-1.80445	5.5648	73.4501	1.03e-17	4.04509e-16
G6pdx	1.02511	7.15342	73.2431	1.15e-17	4.50063e-16
Nfkbiz	-1.66453	4.99709	72.7908	1.44e-17	5.59657e-16
Rbpms	-1.44226	5.52934	72.7936	1.44e-17	5.59657e-16
Ctsg	2.40167	10.5859	72.7712	1.46e-17	5.65473e-16
Ntn4	3.83967	3.07729	72.5031	1.67e-17	6.44586e-16
Alcam	-2.06451	5.05918	72.2631	1.88e-17	7.23156e-16
Nudt4	1.22281	7.34073	71.6094	2.62e-17	1.00436e-15
Pou6f1	-4.23128	1.96325	71.5998	2.64e-17	1.00859e-15
Slc2a6	2.93703	4.84367	71.4178	2.89e-17	1.10036e-15
Hvcn1	1.29522	6.08696	71.2743	3.11e-17	1.18012e-15
Csf2rb	1.59516	7.96936	71.2529	3.14e-17	1.18749e-15
Fam46a	1.32087	7.19807	71.0981	3.4e-17	1.2815e-15
Cd14	3.20453	3.75315	70.8693	3.82e-17	1.43499e-15
Bmx	3.83968	4.39075	70.7412	4.07e-17	1.52381e-15
Gpr126	4.34404	2.45369	70.6749	4.21e-17	1.56579e-15
Mefv	1.9207	4.90234	70.6768	4.21e-17	1.56579e-15
Itsn1	-1.62795	5.15943	70.4913	4.62e-17	1.7126e-15
Nrip1	-1.14158	6.36492	70.1172	5.59e-17	2.06536e-15
Tifab	1.3229	7.32939	69.5074	7.61e-17	2.80248e-15
Socs5	-1.66722	5.11663	69.4288	7.92e-17	2.90711e-15
Samsn1	-1.06033	6.66269	69.2578	8.64e-17	3.16106e-15
Calcrl	-1.34163	6.33594	69.227	8.78e-17	3.20185e-15
Sgpp1	0.965985	6.92461	68.8111	1.08e-16	3.92575e-15
Tmem121	-4.75638	1.82034	68.5307	1.25e-16	4.52903e-15
Bcl11a	-1.07246	7.37412	68.4983	1.27e-16	4.5867e-15
Cpa3	2.34058	6.69361	68.4717	1.29e-16	4.62916e-15
Epb4.1l4b	-1.46788	5.88879	68.4701	1.29e-16	4.62916e-15
Tnip3	-2.51674	3.24248	68.094	1.56e-16	5.58023e-15
6720401G13Rik	-1.14736	6.95438	67.924	1.7e-16	6.06171e-15
Dnmt3b	-0.983418	6.5822	67.6007	2e-16	7.10886e-15
Gla	1.64991	5.07118	67.27	2.37e-16	8.39743e-15
F13a1	2.68296	9.70195	67.1746	2.49e-16	8.79487e-15
Slco3a1	1.10755	7.96569	66.9847	2.74e-16	9.64755e-15
Ccdc109b	3.36178	3.0547	66.764	3.06e-16	1.07406e-14
Cxxc5	-1.00598	6.75967	66.7267	3.12e-16	1.09171e-14
Coro2b	-3.67745	2.31877	66.6936	3.17e-16	1.10576e-14
Apba1	2.05014	5.45045	66.6452	3.25e-16	1.13015e-14
Hmox1	-2.35372	3.8662	66.5935	3.34e-16	1.15787e-14
Dstn	1.23932	7.10319	66.3435	3.79e-16	1.30925e-14
Ifi205	-5.14485	1.18207	66.3356	3.8e-16	1.30925e-14
Lrrn4	-3.21168	2.49184	65.9281	4.68e-16	1.60752e-14
Dcun1d1	-1.17547	6.14326	65.6534	5.38e-16	1.84232e-14
Ralgps2	-1.33897	5.38491	65.5415	5.69e-16	1.94256e-14
Gabbr1	-1.39357	5.46702	65.4724	5.89e-16	2.00474e-14
Mapkapk3	0.985444	8.10486	65.4563	5.94e-16	2.01565e-14
Sox4	-1.08199	8.60322	65.3245	6.35e-16	2.14829e-14
Diras2	3.16319	4.37826	65.1053	7.1e-16	2.39481e-14
Adam22	-2.48011	3.61927	64.6919	8.76e-16	2.94588e-14
Bace1	1.06134	7.00408	64.6417	8.98e-16	3.01085e-14
2900026A02Rik	-1.79049	5.20414	64.637	9.01e-16	3.01191e-14
Tlr3	-3.52662	2.0416	64.3958	1.02e-15	3.3996e-14
Slfn8	-1.30927	5.43555	64.0819	1.19e-15	3.95446e-14
Slc4a4	6.15726	2.1725	64.0756	1.2e-15	3.97593e-14
Slfn5	-2.29231	4.31001	64.0081	1.24e-15	4.09638e-14
Card9	1.28169	6.71822	63.9889	1.25e-15	4.1173e-14
Ctla2b	-2.17791	3.73722	63.9256	1.29e-15	4.23663e-14
Srebf2	-0.931999	8.20107	63.8722	1.33e-15	4.35527e-14
Pitx2	-6.61847	0.678126	63.7145	1.44e-15	4.70177e-14
Glb1l2	4.64103	3.63226	63.5683	1.55e-15	5.04626e-14
Krt18	-2.39228	4.24294	63.441	1.65e-15	5.3563e-14
Clec4e	2.18234	5.78058	63.2554	1.82e-15	5.87421e-14
Pkdcc	2.74228	3.6728	63.252	1.82e-15	5.87421e-14
Ccl3	-2.01007	4.20112	63.16	1.91e-15	6.14703e-14
Prex2	-4.43282	1.42269	63.1153	1.95e-15	6.25783e-14
Rab38	-1.24624	6.13354	62.8069	2.28e-15	7.296e-14
Smarca2	-0.824097	7.35501	62.7231	2.38e-15	7.59436e-14
Slain1	-1.50688	5.08923	62.4261	2.77e-15	8.81378e-14
F11r	-2.33397	3.51149	62.4169	2.78e-15	8.82061e-14
Hmga2	-2.22418	4.00243	62.0747	3.31e-15	1.04727e-13
Ctsw	-3.68011	2.07751	61.9475	3.53e-15	1.11373e-13
Btbd3	-1.98159	4.0462	61.8339	3.74e-15	1.17669e-13
Plekhh2	4.58985	2.13182	61.8156	3.77e-15	1.18281e-13
Hdac11	-2.12578	3.6643	61.0229	5.64e-15	1.76458e-13
Ddx60	-1.7579	4.25896	60.908	5.98e-15	1.86576e-13
Rtp4	-2.9238	3.85377	60.6965	6.66e-15	2.07216e-13
Camsap3	-2.73101	2.9391	60.6099	6.96e-15	2.15952e-13
Uba7	-1.04596	7.30169	60.5352	7.23e-15	2.23712e-13
Papss2	1.99344	5.42198	60.5054	7.34e-15	2.26491e-13
Cysltr2	-2.81092	2.65326	60.3216	8.06e-15	2.47963e-13
Arhgef10	-2.14611	3.74572	60.3147	8.08e-15	2.47963e-13
Fam20c	2.43728	3.9666	60.2518	8.35e-15	2.55551e-13
Lipg	7.77747	3.72934	60.1968	8.58e-15	2.61877e-13
Samd9l	-1.70183	5.92764	60.0985	9.02e-15	2.7456e-13
Emp1	-3.31268	3.27698	60.0885	9.07e-15	2.75336e-13
Rgs8	3.92207	5.76249	60.0651	9.18e-15	2.77924e-13
Ifngr1	0.933805	7.91935	59.9026	9.97e-15	3.0103e-13
Dab2ip	-1.36435	5.92564	59.8638	1.02e-14	3.07149e-13
Mfng	-0.943309	6.53059	59.8401	1.03e-14	3.0933e-13
Ehd3	1.71937	5.31054	59.8169	1.04e-14	3.11501e-13
Rasal1	-3.5543	2.15495	59.7116	1.1e-14	3.28596e-13
Anxa4	-1.34477	5.12758	59.4213	1.27e-14	3.77371e-13
Tbc1d10c	-1.16305	6.4239	59.4213	1.27e-14	3.77371e-13
Atp8b4	1.30385	8.80735	59.3442	1.32e-14	3.91194e-13
Slc2a3	-1.09551	6.15074	59.0808	1.51e-14	4.46324e-13
Vat1	0.837444	7.70701	58.9002	1.66e-14	4.89373e-13
Gna12	0.916512	6.87904	58.7769	1.77e-14	5.20436e-13
2700081O15Rik	-1.44989	5.00547	58.7019	1.83e-14	5.35275e-13
Slc16a1	1.13134	7.7726	58.7083	1.83e-14	5.35275e-13
Dram1	1.61479	4.76635	58.6555	1.88e-14	5.48472e-13
Sepx1	1.17663	6.16119	58.5456	1.99e-14	5.79059e-13
Cdk2ap2	1.11811	6.37865	58.4874	2.05e-14	5.93443e-13
Sema7a	-3.34672	2.2815	58.4858	2.05e-14	5.93443e-13
Wdr65	3.33581	3.49539	58.4411	2.09e-14	6.03467e-13
Oasl2	-1.70994	5.26125	58.3757	2.17e-14	6.2496e-13
Txnip	-1.21456	8.13871	58.3276	2.22e-14	6.37725e-13
Zeb1	-1.32005	5.59851	58.19	2.38e-14	6.81943e-13
Utrn	-0.979508	7.05354	57.9172	2.73e-14	7.80238e-13
Eltd1	-1.35252	8.72187	57.8161	2.88e-14	8.21019e-13
A530099J19Rik	-4.59281	1.12153	57.6095	3.2e-14	9.09934e-13
Ccdc48	-1.76714	4.4634	57.3622	3.63e-14	1.0296e-12
Cd74	-2.21721	6.61378	57.2865	3.77e-14	1.06662e-12
Gprasp1	-1.17497	6.08882	57.213	3.91e-14	1.10345e-12
Dio2	1.2306	6.08776	56.8305	4.75e-14	1.33714e-12
Eps8l2	-3.97594	1.49126	56.6518	5.2e-14	1.46016e-12
Robo4	-2.04488	4.17398	56.4904	5.65e-14	1.58256e-12
Mycl1	-3.77636	1.93523	56.4225	5.85e-14	1.63451e-12
Tbxas1	-1.39355	5.41884	56.3751	5.99e-14	1.66947e-12
Pgr	-5.16744	3.22698	56.3325	6.12e-14	1.70148e-12
Gata3	-3.61024	2.8039	56.2605	6.35e-14	1.76107e-12
Edem1	0.800377	7.53364	56.2125	6.5e-14	1.79823e-12
Apol7e	-3.63543	1.65513	56.1381	6.76e-14	1.86556e-12
Wdr86	-3.66888	1.77451	56.1178	6.83e-14	1.88026e-12
Aff2	4.47387	2.39635	56.0717	6.99e-14	1.9196e-12
Slc22a4	1.60475	4.65949	55.6216	8.79e-14	2.40803e-12
Spint2	-0.992119	6.77055	55.5429	9.14e-14	2.49782e-12
Cd200	-3.81117	1.51376	55.3676	1e-13	2.72621e-12
H19	6.78141	3.71274	55.3569	1.01e-13	2.74681e-12
Ifit1	-2.60244	2.81598	55.3328	1.02e-13	2.76064e-12
Rcor2	-2.31101	3.57301	55.3324	1.02e-13	2.76064e-12
Jak3	-0.931814	7.93533	55.2546	1.06e-13	2.862e-12
Ccl9	1.32126	7.70373	55.1564	1.11e-13	2.98981e-12
St8sia6	2.99928	3.14527	55.1343	1.13e-13	3.0364e-12
Vipr2	-2.73852	3.25485	55.0152	1.2e-13	3.2168e-12
Atp6v1b2	0.778859	7.60833	54.9711	1.22e-13	3.26263e-12
Sipa1l1	1.07288	7.81478	54.8946	1.27e-13	3.38828e-12
Uap1	0.904955	6.7331	54.7409	1.38e-13	3.67302e-12
Tbxa2r	-2.42819	3.94702	54.6018	1.48e-13	3.92987e-12
Mras	-3.67707	2.12338	54.532	1.53e-13	4.05306e-12
Itpr2	-1.27849	5.11245	54.3941	1.64e-13	4.33423e-12
Med12l	-1.52872	5.34387	54.279	1.74e-13	4.58772e-12
Abca4	-3.40677	2.24702	54.229	1.78e-13	4.68219e-12
Slc14a1	-1.56755	6.21726	54.0617	1.94e-13	5.09114e-12
Clcf1	-2.53802	2.86407	54.009	2e-13	5.23636e-12
Slit2	4.51752	1.82023	53.9664	2.04e-13	5.32867e-12
Capn2	-1.30849	5.18097	53.8266	2.19e-13	5.70721e-12
Ccno	4.01128	2.71783	53.7749	2.25e-13	5.83649e-12
Paqr8	-1.6444	4.33873	53.7755	2.25e-13	5.83649e-12
Trem3	1.76237	4.65087	53.7507	2.28e-13	5.90068e-12
Ttyh2	-2.37002	3.11206	53.7324	2.3e-13	5.93876e-12
Atp1a3	1.44311	7.28759	53.5778	2.49e-13	6.41461e-12
Slc16a9	-4.20345	2.44517	53.4981	2.59e-13	6.65695e-12
Tgm3	4.81872	1.82337	53.4724	2.62e-13	6.71868e-12
Smox	-1.9065	4.15506	53.4515	2.65e-13	6.78014e-12
Ralgds	-1.39626	4.71028	53.4022	2.72e-13	6.94342e-12
Hk3	1.3977	8.9063	53.386	2.74e-13	6.97861e-12
Ifi44	-3.13714	3.69255	53.2261	2.97e-13	7.54729e-12
Bend4	-2.14251	4.0037	53.1597	3.08e-13	7.80916e-12
Tln2	3.14085	2.87693	53.0792	3.2e-13	8.09514e-12
Treml2	-0.776772	7.70749	53.0202	3.3e-13	8.32935e-12
Mtss1l	-2.02345	3.55346	53.0129	3.31e-13	8.33586e-12
Zcchc18	-5.1639	1.46883	52.8732	3.56e-13	8.9454e-12
Irf7	-2.00699	4.28898	52.8494	3.6e-13	9.02571e-12
Xcr1	-3.75366	1.77663	52.7193	3.85e-13	9.631e-12
Pgm2l1	-1.02707	6.33132	52.7017	3.88e-13	9.68448e-12
Xdh	2.2441	5.44422	52.4937	4.32e-13	1.07588e-11
Parp12	-1.28002	5.03528	52.4098	4.5e-13	1.11823e-11
Rhoq	-1.98975	3.96201	52.301	4.76e-13	1.18023e-11
Gpr128	1.14638	6.2037	52.2685	4.84e-13	1.19742e-11
Zfp703	1.3064	5.26108	52.2342	4.93e-13	1.21701e-11
Oas2	-2.43207	4.39935	52.2145	4.98e-13	1.22665e-11
Gng2	-0.979929	6.2603	52.0063	5.53e-13	1.35915e-11
Kif5a	-3.46885	1.65909	51.9824	5.6e-13	1.37334e-11
Hp	1.4059	6.70304	51.8695	5.93e-13	1.45111e-11
Chic1	-3.8356	1.55118	51.5575	6.95e-13	1.69701e-11
Gcet2	-2.91626	2.39044	51.4559	7.32e-13	1.78348e-11
Slc22a17	-2.14034	3.7926	51.3409	7.76e-13	1.88659e-11
Rnf122	-1.81333	3.88755	51.1872	8.4e-13	2.03777e-11
Mgst2	1.50997	5.00465	51.0961	8.8e-13	2.13021e-11
Thbs1	-3.59133	5.5872	51.0287	9.1e-13	2.19809e-11
Fam134b	-1.21294	5.9756	51.0225	9.13e-13	2.2006e-11
Hexa	1.31524	8.2524	51.002	9.23e-13	2.21994e-11
Slc36a2	3.58797	2.24695	50.9881	9.29e-13	2.2296e-11
Satb1	-1.54659	7.01162	50.959	9.43e-13	2.25835e-11
Hpgd	2.75195	4.02301	50.9561	9.45e-13	2.25835e-11
Socs2	1.47814	4.62292	50.9196	9.62e-13	2.29409e-11
Adam12	3.97505	1.9496	50.8651	9.89e-13	2.35348e-11
Plekha5	-1.52625	4.8724	50.8528	9.96e-13	2.36513e-11
Cyp4f18	2.17076	3.81268	50.8261	1.01e-12	2.39332e-11
Timp3	-2.89806	2.40374	50.75	1.05e-12	2.48286e-11
Dleu7	2.54429	3.21644	50.5011	1.19e-12	2.808e-11
Ptp4a3	-0.772316	7.44084	50.4902	1.2e-12	2.82566e-11
Gprasp2	-3.00502	3.22062	50.3523	1.28e-12	3.00773e-11
Pgm5	3.93587	1.90499	50.3203	1.31e-12	3.0718e-11
Man2a1	0.953531	6.90771	50.2991	1.32e-12	3.0888e-11
Cand2	-1.30475	5.19815	50.1936	1.39e-12	3.24584e-11
Syne2	1.11175	6.91746	50.1514	1.42e-12	3.30901e-11
Lama1	6.33767	3.7681	50.1471	1.43e-12	3.32542e-11
Osbp	1.00376	8.06571	50.0544	1.5e-12	3.48099e-11
Paip2	-0.800609	7.573	49.9416	1.58e-12	3.65908e-11
B4galnt1	0.95101	8.47329	49.8928	1.62e-12	3.744e-11
Irf6	-3.26236	1.85671	49.7059	1.79e-12	4.12839e-11
Nupr1	2.71803	3.13463	49.6854	1.8e-12	4.14295e-11
Rhog	0.817169	6.98252	49.6435	1.84e-12	4.22636e-11
Nynrin	-1.12048	6.0954	49.6316	1.86e-12	4.26358e-11
Tbc1d4	-1.16591	5.51081	49.5309	1.95e-12	4.46077e-11
Dkkl1	-2.36481	3.26876	49.4028	2.08e-12	4.74849e-11
Ndrg1	-1.01503	6.59242	49.3957	2.09e-12	4.76164e-11
Kdm5b	-1.10682	6.55444	49.2714	2.23e-12	5.07032e-11
Lass4	-1.23338	4.95976	49.0474	2.5e-12	5.67273e-11
Neurl3	-0.991867	5.98921	48.9068	2.68e-12	6.06708e-11
Cecr6	-4.47032	2.12849	48.9018	2.69e-12	6.06708e-11
Phka2	0.793742	7.48564	48.9003	2.69e-12	6.06708e-11
Prkd2	-0.970668	6.15081	48.8562	2.75e-12	6.18998e-11
Daam1	1.28499	5.36566	48.8546	2.76e-12	6.20006e-11
A430105I19Rik	-3.31391	1.64527	48.7776	2.87e-12	6.4343e-11
Rasgef1b	-2.71636	2.51451	48.6345	3.08e-12	6.89135e-11
Ptrf	-2.57765	4.84288	48.5997	3.14e-12	7.01163e-11
Prkg1	-2.25282	3.92108	48.5267	3.26e-12	7.26514e-11
Nlrc4	1.8906	4.65561	48.508	3.29e-12	7.31748e-11
Dsp	2.39162	3.53034	48.3275	3.61e-12	8.01334e-11
Npdc1	-3.24641	1.73661	48.2678	3.72e-12	8.24123e-11
Pde4b	-1.09453	5.85746	48.2281	3.79e-12	8.37978e-11
Tnfsf13b	4.40612	1.72925	48.1982	3.85e-12	8.49572e-11
Lrch2	-2.98619	2.00049	48.1504	3.95e-12	8.69929e-11
Fscn1	-3.95058	1.37283	48.1228	4e-12	8.79217e-11
Rhoj	2.82171	3.31294	48.0713	4.11e-12	9.01631e-11
BC031353	-1.42319	4.5457	48.0199	4.22e-12	9.23958e-11
Nr4a1	-1.51303	6.88327	47.8396	4.63e-12	1.01175e-10
Epb4.1l3	-2.22879	3.50738	47.7627	4.81e-12	1.04905e-10
Fgd2	-0.960427	6.30579	47.7085	4.95e-12	1.07749e-10
Trp53inp1	-1.61849	5.10894	47.6545	5.08e-12	1.10365e-10
Dhx40	1.14399	5.55232	47.5815	5.28e-12	1.14488e-10
Icosl	1.77532	5.20673	47.573	5.3e-12	1.14701e-10
Ncf2	1.04602	6.38616	47.5321	5.41e-12	1.16856e-10
Vash1	-2.03325	3.64942	47.5146	5.46e-12	1.1771e-10
Rab6b	-2.17763	3.50434	47.4587	5.62e-12	1.20927e-10
Itga2b	-0.989508	7.22452	47.3671	5.89e-12	1.26494e-10
Jag2	-1.60001	4.1791	47.3262	6.01e-12	1.28825e-10
Yes1	-4.07975	1.24802	47.2916	6.12e-12	1.30898e-10
Lmo1	2.06586	4.06228	47.2879	6.13e-12	1.30898e-10
Padi4	-1.39862	6.34451	47.2649	6.2e-12	1.32141e-10
Hoxb3	-2.64338	3.08634	46.9363	7.33e-12	1.55847e-10
Sgms1	-1.16629	5.59895	46.9334	7.34e-12	1.55847e-10
Gramd1a	-0.725743	7.34045	46.9078	7.44e-12	1.57672e-10
Ptgs1	0.932162	6.54648	46.7984	7.87e-12	1.66471e-10
Fam169b	-3.42198	2.82946	46.7821	7.93e-12	1.67424e-10
Rassf4	0.961295	6.98971	46.7253	8.17e-12	1.72168e-10
C530008M17Rik	1.32151	5.73265	46.6461	8.5e-12	1.78787e-10
Kif26b	3.61094	2.24434	46.5031	9.15e-12	1.92099e-10
Ptgir	2.28552	4.30537	46.4728	9.29e-12	1.94674e-10
4632428N05Rik	0.979906	6.51153	46.4479	9.41e-12	1.96821e-10
Adck3	-1.48862	4.85072	46.1954	1.07e-11	2.23387e-10
Phtf2	-1.1834	5.50013	46.1727	1.08e-11	2.25057e-10
Zfand5	-0.703144	7.44269	46.124	1.11e-11	2.3088e-10
Gsto1	0.764885	7.37683	45.9243	1.23e-11	2.55367e-10
Klf12	-3.25667	1.92151	45.8534	1.27e-11	2.63185e-10
Ephb4	-3.53985	1.44911	45.7825	1.32e-11	2.73043e-10
Csf2rb2	2.01615	5.94782	45.7493	1.34e-11	2.76671e-10
Hdac9	-2.19631	3.39473	45.7033	1.38e-11	2.84407e-10
Jak1	-0.785222	8.18647	45.6883	1.39e-11	2.85943e-10
Zeb2	0.828409	8.03737	45.5068	1.52e-11	3.12114e-10
Gas7	1.81922	4.25713	45.3722	1.63e-11	3.34091e-10
Repin1	-1.02373	6.0997	45.3505	1.65e-11	3.37574e-10
Tgfbi	1.18528	6.1834	45.3357	1.66e-11	3.39002e-10
Ccnd1	-1.11497	5.62015	45.259	1.73e-11	3.52656e-10
Sh3pxd2a	-1.16457	5.2264	45.1839	1.79e-11	3.64226e-10
Lbp	1.00797	6.8176	45.1597	1.82e-11	3.69661e-10
B4galt6	1.347	7.25744	45.1418	1.83e-11	3.71021e-10
Bzrap1	1.42139	6.88885	45.0774	1.89e-11	3.81807e-10
Fcna	-2.97854	2.04455	45.0855	1.89e-11	3.81807e-10
Cd6	-3.16131	1.88522	44.9049	2.07e-11	4.17419e-10
Ptk7	-1.50118	5.12126	44.7783	2.21e-11	4.44852e-10
Snx10	-0.802704	6.54937	44.7246	2.27e-11	4.56112e-10
Gp9	-2.44219	2.67102	44.6726	2.33e-11	4.67331e-10
Acox1	-0.87157	6.44516	44.6298	2.38e-11	4.76509e-10
Nptn	0.869575	6.64751	44.6107	2.4e-11	4.79658e-10
Rhof	-1.73181	3.81543	44.4955	2.55e-11	5.08732e-10
Tead2	-2.80891	2.19717	44.4164	2.65e-11	5.27745e-10
Rai1	-0.726098	7.99007	44.3783	2.71e-11	5.38738e-10
Lilrb4	2.30035	3.88241	44.3559	2.74e-11	5.4374e-10
Tns1	-1.0596	7.06589	44.3418	2.76e-11	5.46743e-10
Eya2	-2.04697	4.24131	44.3106	2.8e-11	5.5369e-10
Pcp4l1	-1.19272	5.6222	44.2659	2.87e-11	5.66535e-10
Mpdz	-3.09746	2.07746	44.2543	2.88e-11	5.67512e-10
Pcyox1	0.914697	7.17467	44.1618	3.02e-11	5.94057e-10
Ldhd	-3.20459	1.60137	44.109	3.11e-11	6.10691e-10
Nr1d2	-1.23013	5.05617	44.1026	3.12e-11	6.11585e-10
Slc25a23	-1.05201	5.42753	44.0439	3.21e-11	6.28131e-10
Scai	-1.05064	5.49103	44.0265	3.24e-11	6.32899e-10
Cttn	-1.28533	4.92582	43.9941	3.29e-11	6.4155e-10
Cep68	-0.815423	6.93303	43.8969	3.46e-11	6.73531e-10
Tet1	-0.887092	6.2126	43.8696	3.51e-11	6.82082e-10
Phc1	-1.05169	5.86898	43.7593	3.71e-11	7.19702e-10
Ly6d	-4.95088	0.76479	43.7519	3.73e-11	7.22334e-10
Dnaja4	-2.67751	2.34015	43.6836	3.86e-11	7.46222e-10
Peg13	-0.979404	6.82275	43.5549	4.12e-11	7.95118e-10
Mgat5	0.81999	7.01019	43.5415	4.15e-11	7.99533e-10
Ift81	-2.33222	3.01548	43.5216	4.19e-11	8.05858e-10
Gpnmb	4.04159	3.22617	43.3753	4.52e-11	8.6784e-10
Sytl1	-1.65286	4.12891	43.3658	4.54e-11	8.70192e-10
Ttc3	-0.690099	7.50371	43.2969	4.7e-11	8.99325e-10
Cd5l	-3.13895	1.44869	43.2884	4.72e-11	9.01616e-10
Grik5	-0.977571	5.93055	43.2695	4.77e-11	9.0962e-10
Casp12	-1.79955	3.70655	43.2223	4.89e-11	9.30923e-10
Clip2	-1.1023	5.84083	43.1204	5.15e-11	9.78761e-10
Pglyrp1	1.57867	5.43287	43.0931	5.22e-11	9.90389e-10
1110018G07Rik	0.861836	7.05019	43.0279	5.4e-11	1.02109e-09
Npr2	-1.57975	4.0188	43.0251	5.4e-11	1.02109e-09
Bpifc	-3.65908	4.22635	43.0171	5.43e-11	1.02504e-09
Lhcgr	-3.93792	1.34141	42.9967	5.48e-11	1.03274e-09
Echdc2	-0.758634	7.04174	42.8823	5.81e-11	1.0931e-09
Il27ra	-1.62879	4.75238	42.8517	5.9e-11	1.10817e-09
1700020L24Rik	1.53906	4.62553	42.557	6.87e-11	1.28606e-09
Crtc3	1.01547	7.05762	42.5555	6.87e-11	1.28606e-09
Dnmt3a	-0.684082	7.56342	42.4291	7.33e-11	1.36989e-09
Tinagl1	-3.47872	1.31409	42.2837	7.89e-11	1.4721e-09
Tpsb2	7.06746	5.2834	42.2483	8.04e-11	1.4976e-09
Abca13	2.68439	4.53574	42.0875	8.73e-11	1.62343e-09
Slc18a2	-1.49952	6.74316	41.9976	9.14e-11	1.69687e-09
Cd72	-1.68993	4.09476	41.9807	9.22e-11	1.7089e-09
N4bp3	-1.87096	4.42614	41.9296	9.46e-11	1.75049e-09
Mdfic	-1.33858	4.74213	41.8668	9.77e-11	1.80488e-09
C630004H02Rik	-3.0982	1.57399	41.7609	1.03e-10	1.89655e-09
Ltbp4	-3.51166	1.55997	41.7693	1.03e-10	1.89655e-09
Gpr133	-2.45079	2.35099	41.7158	1.06e-10	1.9486e-09
Tgm2	-2.00854	4.72695	41.5298	1.16e-10	2.12894e-09
Cd48	0.736595	6.94523	41.5205	1.17e-10	2.1403e-09
F630028O10Rik	1.22699	5.20189	41.5199	1.17e-10	2.1403e-09
Arhgap29	-2.44288	2.40749	41.4959	1.18e-10	2.15508e-09
Itgax	-2.42609	2.55598	41.4256	1.22e-10	2.22452e-09
Creb3l1	3.27306	2.40425	41.4221	1.23e-10	2.23912e-09
Tie1	-1.92253	5.82932	41.3656	1.26e-10	2.29002e-09
1700012B09Rik	3.18376	2.08383	41.3306	1.29e-10	2.34076e-09
Fh1	0.709409	7.3685	41.3103	1.3e-10	2.3551e-09
Hspa12b	-2.44506	3.2767	41.2285	1.35e-10	2.44174e-09
Cdk17	-0.752196	7.01875	41.187	1.38e-10	2.49199e-09
Cask	1.25737	5.14721	41.1259	1.43e-10	2.57813e-09
Fbln1	2.51474	2.95836	41.0901	1.45e-10	2.61e-09
H2-Q4	-0.741089	7.90082	41.0778	1.46e-10	2.6238e-09
Cntnap1	2.3083	3.67444	41.0684	1.47e-10	2.63755e-09
2610307P16Rik	-2.16477	3.15378	41.0377	1.49e-10	2.66917e-09
Chad	-3.03476	1.51933	40.9976	1.52e-10	2.71857e-09
1190002H23Rik	1.61817	5.63076	40.9963	1.53e-10	2.73211e-09
Mcpt8	1.81389	5.70884	40.9815	1.54e-10	2.7456e-09
Apob	-7.35284	-0.261967	40.9565	1.56e-10	2.77685e-09
Parvb	1.69621	4.63915	40.9213	1.58e-10	2.808e-09
Ssr4	0.774132	7.38532	40.9161	1.59e-10	2.82131e-09
Gpr56	-1.47569	10.2014	40.7826	1.7e-10	3.01174e-09
Tbkbp1	-1.09549	5.24218	40.7777	1.71e-10	3.02468e-09
Trim44	-0.691535	7.7965	40.735	1.74e-10	3.07291e-09
Plek	-1.0136	7.66907	40.6957	1.78e-10	3.13861e-09
Clec2d	-1.19842	5.18917	40.636	1.83e-10	3.22172e-09
Mov10	-1.26654	5.08788	40.5901	1.88e-10	3.30456e-09
Ccdc64	-2.49793	2.25393	40.5814	1.89e-10	3.31695e-09
Pkd2	-1.63722	4.87466	40.5601	1.91e-10	3.34682e-09
Baz1a	0.954876	8.30275	40.4169	2.05e-10	3.58654e-09
Nlrc5	-0.77265	6.9922	40.3797	2.09e-10	3.65084e-09
Cd86	-2.77481	1.94371	40.3526	2.12e-10	3.69749e-09
Cpne5	-3.63291	0.875295	40.3466	2.13e-10	3.70917e-09
Uchl1	-2.25101	2.70842	40.3095	2.17e-10	3.77298e-09
Tapt1	-0.771569	7.14349	40.1814	2.31e-10	4.01019e-09
Bend5	-3.02258	1.90205	40.1604	2.34e-10	4.056e-09
Ero1l	1.00468	6.31273	40.0319	2.5e-10	4.32e-09
Trim47	-2.26932	4.06204	40.0289	2.5e-10	4.32e-09
Emid1	-2.07525	4.17382	39.9596	2.59e-10	4.46865e-09
Il18	-2.62094	2.06339	39.8612	2.73e-10	4.70297e-09
Dennd1c	-1.21563	5.46584	39.8284	2.77e-10	4.76457e-09
Fam110b	-2.27436	2.53384	39.6948	2.97e-10	5.10077e-09
Gp1bb	-2.80368	1.75342	39.6795	2.99e-10	5.12728e-09
Cacnb2	-2.00456	3.47498	39.6399	3.05e-10	5.2222e-09
Tmx4	0.730573	7.74982	39.6181	3.09e-10	5.28263e-09
Cd180	-1.39865	4.82321	39.4994	3.28e-10	5.59893e-09
Alpk3	-2.68132	2.98081	39.4413	3.38e-10	5.75215e-09
Mybl2	1.03225	6.50382	39.4441	3.38e-10	5.75215e-09
4931406C07Rik	-1.04397	5.29791	39.4369	3.39e-10	5.76044e-09
Rasl12	-3.15884	1.40983	39.3862	3.48e-10	5.90444e-09
Arhgef3	-1.3115	5.57192	39.3488	3.54e-10	5.99718e-09
Arhgef18	-0.711886	7.52654	39.2609	3.71e-10	6.27571e-09
Ptk2b	-0.727594	6.94826	39.1942	3.84e-10	6.48585e-09
Il17rc	-3.64263	0.980501	39.1285	3.97e-10	6.69535e-09
Nars	0.899958	8.4688	39.1026	4.02e-10	6.76951e-09
Sowahc	2.04639	4.08785	39.0302	4.17e-10	7.01159e-09
Sik1	-0.952621	6.51916	38.9574	4.33e-10	7.26974e-09
Pcnx	0.966813	7.47336	38.8848	4.5e-10	7.54388e-09
Syngr2	0.697377	7.80315	38.873	4.52e-10	7.56612e-09
Ncln	0.757954	7.85123	38.774	4.76e-10	7.956e-09
Rab11fip3	-1.77279	4.06488	38.7285	4.87e-10	8.12776e-09
Sox13	1.80436	5.447	38.72	4.89e-10	8.14903e-09
Tmem98	-2.5249	3.36753	38.7107	4.92e-10	8.18688e-09
Dapp1	-0.792486	8.35496	38.6826	4.99e-10	8.29108e-09
Grn	0.687263	7.71233	38.6419	5.09e-10	8.44474e-09
Tlr11	-3.60076	0.974434	38.58	5.26e-10	8.71391e-09
Dut	0.747628	8.11199	38.5514	5.33e-10	8.81687e-09
Mfap3l	2.35489	3.41719	38.4583	5.59e-10	9.23336e-09
Tshz2	9.13784	1.93385	38.4324	5.67e-10	9.35175e-09
Cadm1	-3.11352	1.49683	38.351	5.91e-10	9.7333e-09
Selp	1.15475	6.24634	38.3417	5.94e-10	9.76839e-09
Mrgpre	-1.89203	3.22552	38.3333	5.96e-10	9.78695e-09
Zfp664	-0.807929	6.39306	38.1884	6.42e-10	1.05269e-08
Homer1	1.62307	4.19467	38.1028	6.71e-10	1.09864e-08
Asns	1.33732	5.4991	37.9897	7.11e-10	1.16244e-08
Mcm3ap	0.683122	7.40266	37.8814	7.52e-10	1.22768e-08
Litaf	0.972318	6.29268	37.874	7.55e-10	1.23079e-08
Tpm4	0.872147	6.42789	37.8125	7.79e-10	1.26808e-08
Vit	2.75586	3.763	37.7755	7.94e-10	1.29062e-08
Tmem40	-1.30111	4.73304	37.6259	8.57e-10	1.39102e-08
Slc9a9	-1.83568	3.62841	37.5751	8.8e-10	1.42629e-08
Camkk1	-1.80512	3.79509	37.5614	8.86e-10	1.43394e-08
Ptplad2	-1.96492	3.39792	37.5152	9.07e-10	1.46582e-08
Sox6	-1.78987	4.32591	37.4927	9.18e-10	1.48146e-08
Hgfac	-3.22904	1.27904	37.4562	9.35e-10	1.50673e-08
Ppp1r13b	-0.923385	6.24583	37.4246	9.5e-10	1.52871e-08
Cd97	0.89151	6.6072	37.3517	9.86e-10	1.58437e-08
Csnk1e	-0.700871	6.6609	37.3218	1e-09	1.60228e-08
Mmp8	3.44832	4.32341	37.3249	1e-09	1.60228e-08
Sigirr	-0.997063	5.5867	37.2781	1.02e-09	1.62968e-08
Slc27a1	-1.07943	5.27674	37.2859	1.02e-09	1.62968e-08
Gramd4	-0.721024	6.54527	37.1378	1.1e-09	1.755e-08
Kcnj2	2.20727	3.18148	37.0814	1.13e-09	1.80031e-08
Sirpa	0.761298	7.05916	37.0753	1.14e-09	1.81367e-08
6720463M24Rik	0.734832	6.63314	37.0547	1.15e-09	1.82441e-08
Lhfpl2	-1.64839	4.34074	37.0497	1.15e-09	1.82441e-08
Fcer1a	2.69124	2.80342	37.0186	1.17e-09	1.85091e-08
Pisd-ps1	-1.06541	8.22031	37.0192	1.17e-09	1.85091e-08
Lysmd2	-2.24031	2.76712	36.9614	1.2e-09	1.8957e-08
Trim30b	-2.46889	2.14208	36.9107	1.24e-09	1.95613e-08
Ephx2	3.27617	1.83546	36.8787	1.26e-09	1.9849e-08
Entpd5	-0.89494	6.31933	36.7985	1.31e-09	2.06077e-08
Chst10	-3.72893	1.34435	36.7904	1.32e-09	2.0736e-08
Gcnt4	2.5833	3.12288	36.7607	1.34e-09	2.10208e-08
BC006779	-0.96898	6.70976	36.5459	1.49e-09	2.33413e-08
Lama5	-2.55355	2.12602	36.5105	1.52e-09	2.3745e-08
Tnfrsf18	-2.14776	2.93815	36.5033	1.52e-09	2.3745e-08
Plcg1	-0.964346	6.47519	36.4868	1.54e-09	2.4024e-08
Mcf2l	1.55321	5.49969	36.3511	1.65e-09	2.57043e-08
Sfi1	-0.782987	6.49934	36.3247	1.67e-09	2.59798e-08
5930403L14Rik	-1.61638	4.22313	36.2951	1.7e-09	2.641e-08
Golm1	-2.11653	4.78068	36.2805	1.71e-09	2.6492e-08
Slc27a2	-4.41794	0.579139	36.2845	1.71e-09	2.6492e-08
Maml3	-0.986179	6.24465	36.2709	1.72e-09	2.65736e-08
Retsat	1.0284	5.55078	36.2719	1.72e-09	2.65736e-08
4930506M07Rik	-2.78882	1.84438	36.2567	1.73e-09	2.66914e-08
Prkag2	-0.848481	6.02768	36.2493	1.74e-09	2.68089e-08
Cebpa	0.907946	8.15981	36.1911	1.79e-09	2.75415e-08
Tet2	0.921624	6.71237	36.0865	1.89e-09	2.90403e-08
Csad	-1.12659	5.26696	36.0755	1.9e-09	2.91541e-08
Bmp2k	0.946525	6.65252	36.0386	1.93e-09	2.9574e-08
Naip2	1.02242	5.66002	35.9827	1.99e-09	3.04519e-08
Cpne2	-0.832611	6.88233	35.9431	2.03e-09	3.10217e-08
Cyfip2	-0.740693	8.4513	35.9334	2.04e-09	3.11322e-08
Fut4	1.14258	5.32532	35.9086	2.07e-09	3.15471e-08
Slc12a4	1.17732	4.84374	35.8474	2.13e-09	3.24176e-08
Fcgr3	1.67785	5.71202	35.7726	2.22e-09	3.37416e-08
Abcc2	2.83638	2.16601	35.623	2.39e-09	3.62763e-08
Shfm1	0.721086	7.03049	35.5813	2.45e-09	3.71368e-08
Ccdc8	-1.47445	4.31562	35.5314	2.51e-09	3.7995e-08
Prkaa2	-2.64945	2.94156	35.5223	2.52e-09	3.80951e-08
C1qa	-2.5013	2.04392	35.3701	2.73e-09	4.12142e-08
Parp14	-0.703339	6.59459	35.3423	2.77e-09	4.17619e-08
Glis2	-1.79724	3.56652	35.3292	2.78e-09	4.18565e-08
Nt5dc2	0.806357	6.69343	35.3136	2.81e-09	4.21951e-08
Slamf7	-2.91533	2.04399	35.3085	2.81e-09	4.21951e-08
Ikzf2	-0.755563	6.57141	35.264	2.88e-09	4.31885e-08
H2-Q6	-0.789652	6.9404	35.1921	2.99e-09	4.47782e-08
Egfl7	-1.01849	5.93338	35.1855	3e-09	4.48682e-08
Sstr2	-3.50199	1.78171	35.132	3.08e-09	4.60034e-08
Ociad2	-1.7675	3.73027	35.0724	3.18e-09	4.74339e-08
Apaf1	0.728655	7.07276	34.9691	3.35e-09	4.99034e-08
Ly86	1.17579	5.39646	34.8936	3.48e-09	5.17713e-08
Phldb2	1.38395	4.38859	34.8695	3.53e-09	5.24457e-08
Snx30	-0.780504	6.7638	34.8286	3.6e-09	5.34151e-08
Stat4	-0.999627	5.60329	34.8066	3.64e-09	5.39373e-08
Pnkp	0.918557	6.15677	34.7921	3.67e-09	5.43102e-08
Itgb5	-1.51654	3.84722	34.7618	3.73e-09	5.5053e-08
Zfp521	-1.47138	4.24509	34.7575	3.73e-09	5.5053e-08
Itga3	-3.97591	0.410526	34.7405	3.77e-09	5.55704e-08
Mctp2	-2.09561	3.29	34.7118	3.82e-09	5.616e-08
Robo3	-2.51674	2.96582	34.7113	3.82e-09	5.616e-08
Aurkb	0.635923	7.31318	34.6318	3.98e-09	5.84358e-08
Itgb7	-1.06154	5.82657	34.5638	4.13e-09	6.0559e-08
A230050P20Rik	-0.988628	5.23992	34.4824	4.3e-09	6.29695e-08
Pogk	-1.03491	5.74053	34.4708	4.33e-09	6.33263e-08
Ypel1	-1.98383	3.53451	34.4099	4.46e-09	6.51427e-08
Gimap5	-1.73123	3.57896	34.4081	4.47e-09	6.52039e-08
Zcchc11	-0.622363	7.38487	34.3583	4.58e-09	6.67219e-08
Myof	-2.04812	4.50962	34.3122	4.69e-09	6.82359e-08
Pag1	-0.946355	6.54915	34.2849	4.76e-09	6.91647e-08
Cul7	-0.762914	6.5551	34.2671	4.8e-09	6.95659e-08
Irak3	0.860087	6.05157	34.2672	4.8e-09	6.95659e-08
Tfrc	0.857437	8.00228	34.1977	4.98e-09	7.20816e-08
Nfat5	-0.708987	7.38572	34.0012	5.51e-09	7.96503e-08
Hlcs	-0.965171	5.23602	33.9657	5.61e-09	8.09917e-08
Itm2a	-1.9707	3.02533	33.959	5.63e-09	8.11761e-08
Capn5	-1.13415	5.62866	33.9306	5.71e-09	8.2224e-08
Fyn	-1.02625	6.08982	33.9014	5.8e-09	8.34131e-08
Ccnf	0.768494	6.69533	33.8198	6.05e-09	8.68972e-08
H2-T23	-0.983423	7.20699	33.693	6.45e-09	9.25241e-08
Dnajc6	-0.919774	6.0119	33.646	6.61e-09	9.46984e-08
Hook1	-0.956522	5.62592	33.6413	6.63e-09	9.48639e-08
Ccdc149	-1.67411	3.52205	33.5983	6.78e-09	9.68867e-08
Erbb2ip	-0.649203	8.04076	33.5719	6.87e-09	9.80481e-08
Trim46	-2.11832	2.67346	33.4527	7.3e-09	1.04053e-07
Gbp9	-3.47471	2.08292	33.4471	7.32e-09	1.04206e-07
Smap2	-0.73114	7.20317	33.3958	7.52e-09	1.06917e-07
Glul	-0.709889	7.82757	33.3921	7.53e-09	1.06924e-07
Ssr2	0.677533	7.533	33.3641	7.64e-09	1.08349e-07
Abhd5	1.17915	4.80737	33.2779	7.99e-09	1.1317e-07
Stk17b	-0.988741	5.64495	33.2532	8.09e-09	1.14442e-07
Cbx2	-1.12689	4.92844	33.1734	8.43e-09	1.18952e-07
Tm7sf3	0.67048	7.26147	33.1735	8.43e-09	1.18952e-07
Gria2	-7.38917	-0.186102	33.1389	8.58e-09	1.20917e-07
Lpp	-1.09701	4.75804	33.1348	8.6e-09	1.21047e-07
Shisa5	-0.71776	7.13529	33.1092	8.71e-09	1.22441e-07
Mogs	0.864358	8.45078	33.0519	8.97e-09	1.25939e-07
AI504432	-0.643455	6.9034	33.0264	9.09e-09	1.27464e-07
Slc24a6	0.95384	6.11908	33.021	9.12e-09	1.27725e-07
Kcnk5	-1.33025	4.75783	33.0155	9.14e-09	1.27846e-07
Gimap7	-3.14833	1.3271	32.9897	9.26e-09	1.29364e-07
Med13l	-0.67861	7.80348	32.9629	9.39e-09	1.31017e-07
Pard3b	-1.32957	4.4819	32.9119	9.64e-09	1.34338e-07
Pde3b	1.49861	6.24585	32.8848	9.78e-09	1.3612e-07
Syde1	-1.66319	3.29481	32.8644	9.88e-09	1.37342e-07
1810006J02Rik	3.45921	1.62106	32.8522	9.94e-09	1.38005e-07
Plod3	1.09116	7.22246	32.8446	9.98e-09	1.38389e-07
Cdk18	-1.47968	3.91232	32.8378	1e-08	1.38496e-07
Rilpl1	-2.19916	2.23596	32.809	1.02e-08	1.41092e-07
Nfic	-0.603285	7.85947	32.7434	1.05e-08	1.44885e-07
Sall2	-1.85522	3.79521	32.7526	1.05e-08	1.44885e-07
Dmkn	2.16822	3.23284	32.7366	1.06e-08	1.46085e-07
Dzip1	-2.11939	2.64741	32.6975	1.08e-08	1.48659e-07
Lepre1	1.13919	4.93073	32.6677	1.09e-08	1.49668e-07
Sdc2	-2.82628	1.42113	32.6708	1.09e-08	1.49668e-07
Plcb1	1.9307	3.69892	32.6606	1.1e-08	1.50857e-07
Gusb	0.669529	7.94793	32.599	1.13e-08	1.54782e-07
Ptger4	-1.41161	4.42466	32.557	1.16e-08	1.58698e-07
Plk1	0.771358	6.67297	32.5366	1.17e-08	1.59872e-07
Mfsd6	-0.997366	5.08959	32.5192	1.18e-08	1.60847e-07
Rarg	1.14083	4.72368	32.5246	1.18e-08	1.60847e-07
Cp	3.63244	2.87187	32.4749	1.21e-08	1.64736e-07
Gm9199	-2.25119	2.05379	32.4068	1.25e-08	1.69976e-07
A930001N09Rik	-1.01204	5.4974	32.3699	1.27e-08	1.72487e-07
Nin	0.806183	8.54684	32.3551	1.28e-08	1.73635e-07
Ipmk	0.772779	6.52598	32.3133	1.31e-08	1.7749e-07
Extl3	-0.707951	6.51063	32.2645	1.35e-08	1.82689e-07
Efna4	-2.46683	1.7702	32.2236	1.37e-08	1.85173e-07
Nefh	-1.50839	4.60062	32.1857	1.4e-08	1.89e-07
Notch2	-0.692262	8.21116	32.1714	1.41e-08	1.90121e-07
Cadps2	-1.65466	3.27761	32.1511	1.43e-08	1.92587e-07
Alox5	1.88185	4.33214	32.1229	1.45e-08	1.95047e-07
Mef2c	-0.752611	7.76694	32.0952	1.47e-08	1.975e-07
Cbfa2t3	-0.713513	7.71449	32.0631	1.49e-08	1.9971e-07
Ncam1	1.70296	3.86364	32.0643	1.49e-08	1.9971e-07
Prelid1	0.667405	6.81426	32.0469	1.5e-08	2.0081e-07
Gabpb1	-0.676592	6.54464	32.0082	1.54e-08	2.05675e-07
Ptms	-0.91852	5.89915	32.0042	1.54e-08	2.05675e-07
Trim45	1.27896	4.56424	31.9842	1.55e-08	2.06765e-07
Aprt	0.680749	6.69937	31.951	1.58e-08	2.10517e-07
Uck2	0.65817	7.32731	31.9319	1.6e-08	2.12929e-07
Apbb2	-2.1557	2.11627	31.9201	1.61e-08	2.13753e-07
Pim2	-1.48914	3.95338	31.9177	1.61e-08	2.13753e-07
Herc6	-1.01735	4.89866	31.8643	1.65e-08	2.18805e-07
Mmp2	-1.99148	3.01007	31.8364	1.68e-08	2.22521e-07
Prss34	-4.18259	3.55409	31.7723	1.73e-08	2.28873e-07
Srgap3	-1.16269	4.78719	31.7625	1.74e-08	2.29926e-07
Gys1	0.840706	6.0101	31.7586	1.75e-08	2.30975e-07
Pnck	-2.18089	2.95467	31.7438	1.76e-08	2.32023e-07
Sdpr	-2.0147	3.76616	31.7097	1.79e-08	2.35701e-07
B4galt4	0.971978	5.80607	31.6231	1.87e-08	2.45947e-07
Fchsd2	-0.679497	6.71105	31.597	1.9e-08	2.49308e-07
Il12rb2	-1.70723	3.47232	31.5969	1.9e-08	2.49308e-07
Ctso	-0.981487	5.10629	31.5481	1.95e-08	2.55571e-07
Adc	-2.80109	2.20315	31.4859	2.01e-08	2.63127e-07
Pbxip1	-0.983961	6.02466	31.4022	2.1e-08	2.7427e-07
Tmem150b	1.55441	4.51289	31.4023	2.1e-08	2.7427e-07
Fam49b	0.646821	7.81976	31.3925	2.11e-08	2.75256e-07
Rras2	-1.74273	3.4061	31.3671	2.14e-08	2.78845e-07
Lphn2	-2.01109	5.01994	31.356	2.15e-08	2.79824e-07
Igdcc4	-2.2549	2.24438	31.2844	2.23e-08	2.899e-07
E2f8	0.627658	7.27597	31.2417	2.28e-08	2.96057e-07
Anln	0.653537	6.92201	31.2028	2.32e-08	3.00903e-07
D18Ertd653e	-1.78579	3.16163	31.2019	2.33e-08	3.01852e-07
Alpk1	0.948497	5.3228	31.1826	2.35e-08	3.04092e-07
Cd37	-0.642434	6.86763	31.1554	2.38e-08	3.07266e-07
Por	-0.663985	6.85325	31.1591	2.38e-08	3.07266e-07
Il10ra	1.30484	5.87795	31.1195	2.43e-08	3.13361e-07
Il18r1	-2.44105	2.79172	31.1106	2.44e-08	3.1429e-07
Gprc5b	-1.69332	3.89891	30.9937	2.59e-08	3.33229e-07
Zbtb4	-1.26356	4.38434	30.9634	2.63e-08	3.37988e-07
Ier3	-1.0369	4.75768	30.9117	2.7e-08	3.46587e-07
Ano6	0.829148	7.25392	30.7929	2.87e-08	3.67989e-07
Pi16	2.10889	5.07749	30.7881	2.88e-08	3.6885e-07
Ak4	-1.26501	4.41708	30.7826	2.89e-08	3.69709e-07
Zfp467	-1.26345	4.40177	30.7716	2.9e-08	3.70567e-07
Trim30d	-1.4483	4.36919	30.7536	2.93e-08	3.73975e-07
Mboat7	0.905112	6.86691	30.7423	2.95e-08	3.761e-07
Oas3	-1.65847	4.89826	30.7039	3.01e-08	3.83314e-07
Cenpe	0.631108	7.66655	30.6612	3.07e-08	3.90512e-07
Slc6a15	-2.22536	2.26984	30.6297	3.12e-08	3.96424e-07
Arpp21	-4.47762	2.4052	30.6141	3.15e-08	3.99783e-07
Acsf2	-1.12914	4.63761	30.5714	3.22e-08	4.08206e-07
Pde4c	-2.39096	1.80577	30.5562	3.24e-08	4.10278e-07
Mob3a	-0.655693	7.14638	30.5478	3.26e-08	4.12346e-07
Pdcd4	0.977889	9.01846	30.4414	3.44e-08	4.34624e-07
Pla2g16	-0.973493	5.04039	30.4381	3.45e-08	4.35398e-07
Shisa2	2.12443	2.78821	30.218	3.86e-08	4.86594e-07
Zdhhc8	-1.08904	5.86045	30.1453	4.01e-08	5.04936e-07
Camk2a	-1.1188	5.63915	30.1126	4.08e-08	5.13175e-07
Jakmip1	-1.25139	4.71043	30.0357	4.24e-08	5.32703e-07
Hpse	1.01206	5.70792	30.0168	4.28e-08	5.37128e-07
Lass6	1.03201	5.73261	29.999	4.32e-08	5.41543e-07
Fam120c	-0.883028	5.55574	29.9938	4.33e-08	5.42191e-07
Peli1	-0.9258	5.35215	29.9685	4.39e-08	5.49092e-07
Gsn	-1.75881	4.64081	29.9471	4.44e-08	5.54728e-07
Esyt1	0.800192	8.80214	29.8836	4.59e-08	5.72832e-07
Eif2s3y	9.38816	4.47189	29.8745	4.61e-08	5.74689e-07
Osbpl3	-1.11594	5.16889	29.856	4.65e-08	5.79033e-07
Rab44	1.21073	9.49603	29.8545	4.66e-08	5.79636e-07
Cblb	-0.974067	5.2427	29.7082	5.02e-08	6.23724e-07
Rnf114	-0.632841	6.65015	29.6886	5.07e-08	6.2924e-07
Ube2c	0.752974	6.8454	29.6758	5.11e-08	6.33505e-07
Wdr6	-0.613458	7.02452	29.6637	5.14e-08	6.36521e-07
Unc13d	-0.765782	7.18668	29.5505	5.45e-08	6.74167e-07
Hopx	2.69624	2.48919	29.5397	5.48e-08	6.77133e-07
Arhgap23	-0.738529	6.0878	29.4142	5.84e-08	7.20823e-07
Stt3b	0.784168	8.68625	29.406	5.87e-08	7.2373e-07
Acsl1	0.771877	6.5095	29.3872	5.93e-08	7.30326e-07
Aurka	0.716343	6.37188	29.3738	5.97e-08	7.34447e-07
Frem1	3.77041	1.17156	29.3698	5.98e-08	7.34873e-07
Uqcrq	0.785613	6.47078	29.3655	5.99e-08	7.35297e-07
Rassf2	-0.617766	7.27995	29.3605	6.01e-08	7.36947e-07
AW555464	-1.06877	4.60775	29.324	6.12e-08	7.49617e-07
Arhgef10l	1.32765	4.24622	29.3135	6.16e-08	7.53694e-07
Pnp	0.678164	7.17785	29.2504	6.36e-08	7.77318e-07
Myom1	1.66925	4.29635	29.2209	6.46e-08	7.88682e-07
Arvcf	-1.31307	4.08353	29.2008	6.53e-08	7.96362e-07
Abcc4	0.624953	6.9408	29.0963	6.89e-08	8.39354e-07
Sqrdl	1.25584	4.84214	29.0561	7.03e-08	8.55482e-07
Gimap4	-2.90947	1.02114	29.0193	7.17e-08	8.71574e-07
Pdlim1	-1.3743	4.35153	29.0112	7.2e-08	8.74275e-07
Plscr4	-1.72175	2.9998	28.9868	7.29e-08	8.84247e-07
Sh3bgrl3	0.608257	7.96741	28.9702	7.35e-08	8.90563e-07
Hadh	0.848356	7.25446	28.9517	7.42e-08	8.98076e-07
Ncrna00086	-2.21274	2.05665	28.9477	7.44e-08	8.99527e-07
Fads3	1.28554	4.38394	28.9451	7.45e-08	8.99768e-07
Tmem154	-1.64149	3.49757	28.9331	7.49e-08	9.03627e-07
Rftn2	-2.2602	2.32362	28.9223	7.53e-08	9.07478e-07
Nbea	-2.35245	1.86672	28.9094	7.58e-08	9.12525e-07
Rhoh	-0.8965	5.35146	28.8055	8e-08	9.61027e-07
Tmem38b	1.10589	5.0814	28.8058	8e-08	9.61027e-07
Sept3	-2.75168	1.29428	28.7624	8.18e-08	9.816e-07
Smad3	-0.644277	6.54001	28.7248	8.34e-08	9.99732e-07
Slc25a36	-0.907172	5.39369	28.7194	8.37e-08	1.00226e-06
Pard6g	-1.34072	4.10046	28.715	8.39e-08	1.00358e-06
Sel1l	0.564357	7.58012	28.6724	8.57e-08	1.02402e-06
Cmtm4	-1.17726	4.3177	28.6452	8.69e-08	1.03726e-06
Slc36a1	0.694674	6.71478	28.5845	8.97e-08	1.06954e-06
9830001H06Rik	-0.639212	6.65566	28.5774	9e-08	1.07198e-06
Sertad2	-0.885168	5.45029	28.5703	9.04e-08	1.07447e-06
Snapin	0.780706	6.08919	28.5702	9.04e-08	1.07447e-06
Ptgr1	1.28148	5.75067	28.5657	9.06e-08	1.07571e-06
Abhd15	-1.1875	4.90323	28.556	9.1e-08	1.07932e-06
Gna14	2.0021	3.11196	28.5262	9.24e-08	1.09476e-06
E130304F04Rik	-2.10695	2.21031	28.5124	9.31e-08	1.1019e-06
Scarb1	0.634814	7.18074	28.4974	9.38e-08	1.10901e-06
Isg15	-2.03567	2.41619	28.472	9.51e-08	1.1232e-06
Rgs3	-2.23459	2.22735	28.4443	9.64e-08	1.13734e-06
Sla2	-2.43521	2.37197	28.4439	9.65e-08	1.13734e-06
Tmem178	2.87593	2.50483	28.4246	9.74e-08	1.14675e-06
Usp18	-1.9454	3.28833	28.3899	9.92e-08	1.16672e-06
Myo5c	-2.0253	3.22093	28.3674	1e-07	1.1749e-06
Abl2	-0.611967	6.9376	28.3606	1.01e-07	1.1854e-06
Ifi27l1	-1.25997	5.81978	28.3012	1.04e-07	1.21934e-06
Acpl2	0.814729	6.5224	28.2642	1.06e-07	1.2402e-06
Trim34a	-1.2683	4.11689	28.2623	1.06e-07	1.2402e-06
Btla	-2.00458	3.03644	28.1926	1.1e-07	1.28566e-06
Ndufb5	0.671705	6.52186	28.1407	1.13e-07	1.31935e-06
Birc5	0.658996	6.65234	28.1217	1.14e-07	1.32964e-06
Aoah	1.74152	3.91474	28.0793	1.16e-07	1.35157e-06
Spo11	-2.46273	1.53649	28.0653	1.17e-07	1.36181e-06
Kdm5d	11.5042	4.23637	28.0481	1.18e-07	1.37202e-06
Gnai3	0.676958	8.28174	28.0074	1.21e-07	1.40545e-06
P2rx4	-1.02115	5.28403	27.9851	1.22e-07	1.4156e-06
AW112010	-1.27431	3.9803	27.9559	1.24e-07	1.43584e-06
BC026585	-1.06552	4.64837	27.9518	1.24e-07	1.43584e-06
Klf10	-0.930989	5.66829	27.7224	1.4e-07	1.61944e-06
Arhgap31	1.22791	5.87402	27.6971	1.42e-07	1.64089e-06
Btg2	-1.41182	5.85212	27.6127	1.48e-07	1.70671e-06
Card11	-2.09572	2.87687	27.6115	1.48e-07	1.70671e-06
AB124611	1.49289	4.05712	27.5959	1.49e-07	1.71648e-06
Ctxn1	-1.73218	3.52288	27.5856	1.5e-07	1.72623e-06
Rgs2	-1.23091	7.08474	27.5821	1.51e-07	1.73596e-06
Myl10	-3.41974	5.92129	27.5582	1.52e-07	1.74567e-06
Ddost	0.80075	8.88015	27.5378	1.54e-07	1.76683e-06
Surf4	0.665654	8.11604	27.5203	1.55e-07	1.77649e-06
Tmed9	0.66643	8.00309	27.5094	1.56e-07	1.78613e-06
Dennd5b	-1.75444	3.00241	27.5013	1.57e-07	1.79392e-06
Maged1	-0.959991	5.23743	27.4964	1.57e-07	1.79392e-06
Bmyc	-0.954824	4.89443	27.4623	1.6e-07	1.82634e-06
Crim1	-1.07476	4.82601	27.4211	1.64e-07	1.8701e-06
H1fx	-0.922268	5.64001	27.3901	1.66e-07	1.89099e-06
Odf3b	-1.85432	2.80712	27.2874	1.75e-07	1.98947e-06
Rab27b	-1.77985	3.60956	27.294	1.75e-07	1.98947e-06
Mgst1	1.40159	4.7718	27.2542	1.78e-07	2.02153e-06
C030037D09Rik	-3.14067	1.64802	27.2498	1.79e-07	2.03084e-06
Sdhd	0.582023	7.26944	27.1936	1.84e-07	2.08546e-06
Chd3	-0.616076	7.7899	27.0776	1.95e-07	2.2079e-06
Trim30a	-0.758757	6.52557	27.0739	1.96e-07	2.21699e-06
Fam102a	-0.968353	5.17202	26.9925	2.04e-07	2.30516e-06
Ephb6	-1.58235	3.53006	26.9822	2.05e-07	2.31413e-06
Erp29	0.641628	8.01172	26.9084	2.13e-07	2.40202e-06
Sema4b	-0.926205	5.05857	26.9007	2.14e-07	2.41088e-06
Ptpn3	-1.60578	3.4936	26.8626	2.18e-07	2.45348e-06
Idh1	0.968043	6.45481	26.8616	2.19e-07	2.46227e-06
Slc16a2	-2.41484	1.42371	26.8387	2.21e-07	2.48227e-06
Dock7	-0.74966	6.35777	26.8357	2.22e-07	2.49101e-06
Emilin1	0.695137	8.23045	26.8239	2.23e-07	2.49974e-06
Arid1b	-0.635333	8.26377	26.818	2.24e-07	2.50844e-06
Uggt1	0.678283	8.2763	26.7546	2.31e-07	2.58425e-06
Clmn	1.74636	3.55311	26.6666	2.42e-07	2.70462e-06
Rsbn1l	-0.626921	6.90735	26.6362	2.46e-07	2.74659e-06
Mx1	-2.40945	2.84945	26.6107	2.49e-07	2.77733e-06
Twsg1	-0.708651	6.11306	26.5784	2.53e-07	2.81914e-06
Klraq1	0.718017	6.2156	26.5329	2.59e-07	2.88314e-06
Ifi27l2a	-2.26495	2.10506	26.5203	2.61e-07	2.90253e-06
Arhgef6	-0.599981	7.50386	26.4655	2.68e-07	2.97448e-06
H47	0.758128	6.05227	26.4681	2.68e-07	2.97448e-06
Slc27a6	-2.77924	2.25607	26.3937	2.78e-07	3.08242e-06
Cd44	-0.665801	7.68103	26.3924	2.79e-07	3.09046e-06
Agps	0.737078	7.82367	26.349	2.85e-07	3.15381e-06
Bgn	-2.79306	2.64535	26.322	2.89e-07	3.19493e-06
Galns	0.977807	5.67577	26.2705	2.97e-07	3.28014e-06
Mpp1	0.708141	6.26019	26.2397	3.02e-07	3.33209e-06
Gm4902	-1.89341	2.27861	26.2244	3.04e-07	3.35086e-06
Abcb1a	2.31185	2.27946	26.1927	3.09e-07	3.3993e-06
Psip1	-0.721706	7.32636	26.1915	3.09e-07	3.3993e-06
Amot	1.13918	5.39992	26.156	3.15e-07	3.46192e-06
Rabgap1l	-0.714886	7.07219	26.1344	3.18e-07	3.48806e-06
Rgs12	-0.797804	6.07294	26.1395	3.18e-07	3.48806e-06
Nrgn	-0.985244	6.2149	26.1214	3.21e-07	3.51753e-06
Fam160a2	0.96615	5.53951	26.0717	3.29e-07	3.60168e-06
Cdc20	0.605998	7.15037	26.0413	3.34e-07	3.65286e-06
Shroom3	-3.78617	0.0541625	26.0375	3.35e-07	3.66023e-06
Incenp	0.596636	8.21578	26.0075	3.4e-07	3.71125e-06
Klhdc8b	-1.56015	3.10495	25.9847	3.44e-07	3.75127e-06
Itm2c	0.61901	7.15068	25.9788	3.45e-07	3.75853e-06
Pisd-ps2	-1.11193	5.76425	25.9639	3.48e-07	3.78753e-06
Uty	8.68828	3.85601	25.9597	3.49e-07	3.79474e-06
Jup	-1.43809	4.01987	25.9009	3.59e-07	3.8997e-06
Pcsk9	2.26576	2.74975	25.8851	3.62e-07	3.92849e-06
Cd27	-0.587786	7.03483	25.8528	3.68e-07	3.98975e-06
Tspan2	-0.929441	5.02806	25.85	3.69e-07	3.99673e-06
Kif2c	0.797507	6.13091	25.8311	3.73e-07	4.03616e-06
Pkia	-2.34799	1.69394	25.8023	3.78e-07	4.08633e-06
Sema6b	1.51456	5.51571	25.7972	3.79e-07	4.0932e-06
Fam101b	1.25521	4.40354	25.7781	3.83e-07	4.12846e-06
Lat	-1.42253	4.43207	25.7761	3.83e-07	4.12846e-06
Bmp1	-1.08994	4.46288	25.7393	3.91e-07	4.20662e-06
Nmt1	0.601927	6.90473	25.7391	3.91e-07	4.20662e-06
Tifa	0.816227	6.04394	25.719	3.95e-07	4.24153e-06
Zmynd11	-0.573074	7.19827	25.7173	3.95e-07	4.24153e-06
Fam171a2	-1.68805	3.25814	25.6652	4.06e-07	4.35548e-06
Flt3	-2.8898	8.07399	25.6599	4.07e-07	4.36205e-06
Soat1	0.787648	6.24977	25.6219	4.15e-07	4.44355e-06
Aldoa	0.707494	8.71807	25.5953	4.21e-07	4.5035e-06
Atp5g3	0.573676	7.99705	25.5786	4.25e-07	4.54196e-06
Adamts10	-0.600185	7.17917	25.553	4.3e-07	4.59103e-06
1500009L16Rik	-2.7029	1.23015	25.5356	4.34e-07	4.62494e-06
Tcn2	0.74305	6.02471	25.5386	4.34e-07	4.62494e-06
Phlpp1	-1.08341	4.40945	25.4747	4.48e-07	4.76961e-06
Scamp3	0.600815	6.70076	25.4577	4.52e-07	4.80764e-06
Adssl1	0.65808	7.59089	25.448	4.54e-07	4.82434e-06
F2r	-1.15156	5.74835	25.3509	4.78e-07	5.06978e-06
Irf8	0.938151	8.72119	25.3508	4.78e-07	5.06978e-06
Ppcdc	-0.959865	4.90572	25.3248	4.84e-07	5.12857e-06
Phactr2	-0.62595	6.61904	25.3089	4.88e-07	5.16608e-06
Wbscr27	-1.42579	3.96728	25.2742	4.97e-07	5.25641e-06
Pgam1	1.06563	4.56891	25.2408	5.06e-07	5.34656e-06
Runx2	-0.581521	7.42069	25.2368	5.07e-07	5.35209e-06
Agpat3	-1.29946	4.46966	25.1627	5.27e-07	5.55278e-06
Dlg4	-0.896786	5.37424	25.1624	5.27e-07	5.55278e-06
Ablim1	-0.892548	6.00754	25.1204	5.39e-07	5.6739e-06
Nap1l3	-2.15274	2.18904	25.0585	5.56e-07	5.84737e-06
Zdhhc2	-2.86627	0.953632	25.0212	5.67e-07	5.95748e-06
Abhd11	0.892756	6.54679	25.0157	5.69e-07	5.9729e-06
Xaf1	-1.36487	3.68828	24.9967	5.74e-07	6.01976e-06
Tle4	-0.780628	6.01245	24.9959	5.75e-07	6.02463e-06
Sele	2.01861	2.91039	24.9894	5.76e-07	6.02948e-06
Adamts3	1.22969	4.9651	24.9744	5.81e-07	6.07616e-06
Cdk14	-1.77292	3.01912	24.9345	5.93e-07	6.19588e-06
Ak3	-0.68162	6.11609	24.9286	5.95e-07	6.2099e-06
Hmg20a	-0.638293	6.46641	24.9253	5.96e-07	6.2099e-06
Raph1	1.28131	4.28535	24.9258	5.96e-07	6.2099e-06
Cyp2j9	-1.61586	3.53077	24.9128	6e-07	6.24578e-06
Ddx39	0.567458	7.44466	24.9085	6.01e-07	6.2504e-06
Specc1l	-0.554092	7.06862	24.8796	6.1e-07	6.33813e-06
Cd69	-0.868886	5.39859	24.8737	6.12e-07	6.35304e-06
Ube2e3	-0.654739	6.26528	24.8491	6.2e-07	6.43014e-06
Txndc11	0.704874	6.46349	24.837	6.24e-07	6.46565e-06
Tnik	-1.17074	4.98106	24.8048	6.34e-07	6.56321e-06
Htra2	0.767849	6.58901	24.8037	6.35e-07	6.56751e-06
Crip1	-0.971867	5.34417	24.7826	6.42e-07	6.6338e-06
Pdgfb	-2.0446	1.95091	24.7732	6.45e-07	6.65868e-06
Zfp219	-0.587609	6.71782	24.7022	6.69e-07	6.9001e-06
Zc3h7b	-0.587707	7.98134	24.6721	6.8e-07	7.00712e-06
Sema4g	-2.76456	1.39318	24.6631	6.83e-07	7.03158e-06
Cul9	-0.716354	6.46673	24.6457	6.89e-07	7.08686e-06
Dennd1b	-0.833335	5.7358	24.6407	6.91e-07	7.10093e-06
Exph5	2.11291	2.50697	24.634	6.93e-07	7.11497e-06
Art4	-1.99848	2.566	24.5686	7.17e-07	7.34794e-06
Rnf150	-1.45103	4.31309	24.5687	7.17e-07	7.34794e-06
Pik3c2b	-1.05482	4.41784	24.5125	7.38e-07	7.55626e-06
Sesn3	-1.41976	3.98322	24.4972	7.44e-07	7.60383e-06
Ypel3	-1.08136	5.11607	24.4973	7.44e-07	7.60383e-06
Dtx3	-0.611914	6.89971	24.4904	7.47e-07	7.62755e-06
Ppp2r3a	-1.14702	4.75229	24.4647	7.57e-07	7.72264e-06
Zfp2	-1.94711	2.2576	24.3871	7.88e-07	8.03159e-06
Trp53i13	-1.17449	4.02153	24.3832	7.9e-07	8.04468e-06
Plekha6	-2.08149	2.62366	24.3361	8.09e-07	8.2307e-06
Il6ra	0.75618	6.72857	24.3073	8.21e-07	8.34522e-06
Dctn1	0.60212	7.96898	24.3056	8.22e-07	8.34783e-06
Auts2	-1.85098	2.66349	24.2959	8.26e-07	8.38088e-06
Nfatc1	-0.704833	6.46733	24.2909	8.28e-07	8.38602e-06
Phldb3	-0.978089	4.83336	24.2927	8.28e-07	8.38602e-06
Gjb3	-2.40126	1.54839	24.2902	8.29e-07	8.38858e-06
Nucb2	1.14803	5.06067	24.2864	8.3e-07	8.39114e-06
Plxna4	-2.80444	0.623542	24.2768	8.34e-07	8.424e-06
Abca5	-1.94143	2.46611	24.2233	8.58e-07	8.65863e-06
Atp10d	-0.87362	5.60772	24.1572	8.88e-07	8.95334e-06
Ccdc111	-1.10534	4.33635	24.0763	9.26e-07	9.3281e-06
Hnrpll	0.581012	7.24389	24.0493	9.39e-07	9.45058e-06
Disc1	-2.30559	1.37425	24.0373	9.45e-07	9.50245e-06
Hoxb4	-1.38397	3.996	24.0291	9.49e-07	9.53414e-06
Rhbdl3	-2.50007	1.31361	23.9707	9.78e-07	9.81671e-06
Pam	0.700857	6.71739	23.9674	9.8e-07	9.828e-06
Bcr	-0.593036	7.09057	23.9405	9.94e-07	9.95951e-06
BC016579	-1.85183	2.17605	23.8564	1.04e-06	1.04019e-05
Tert	-1.76772	2.83292	23.8504	1.04e-06	1.04019e-05
Lpcat4	-0.964637	4.61813	23.8216	1.06e-06	1.0583e-05
Sh2b2	0.818817	5.39599	23.8101	1.06e-06	1.0583e-05
Pycr1	1.63436	3.6874	23.7665	1.09e-06	1.08632e-05
Tmem97	0.861374	5.55263	23.7669	1.09e-06	1.08632e-05
Baz2b	-0.581388	7.19519	23.7519	1.1e-06	1.09435e-05
Gimap3	-2.91997	1.03572	23.7516	1.1e-06	1.09435e-05
Ddah2	-1.16198	4.3013	23.7081	1.12e-06	1.11129e-05
Ndufa10	0.579974	7.0761	23.7185	1.12e-06	1.11129e-05
Odc1	0.694172	7.14267	23.718	1.12e-06	1.11129e-05
Gdf15	2.9813	2.02864	23.6687	1.14e-06	1.13014e-05
Ddx3y	9.50253	5.46781	23.5784	1.2e-06	1.18857e-05
Kcnn4	-0.696015	6.81948	23.5188	1.24e-06	1.22711e-05
Hsd11b1	1.72378	3.31174	23.486	1.26e-06	1.24471e-05
Il3ra	0.784538	5.78036	23.4889	1.26e-06	1.24471e-05
Bola2	0.728641	5.93048	23.4748	1.27e-06	1.25128e-05
Map3k9	-1.70186	2.91846	23.4756	1.27e-06	1.25128e-05
Notch3	-2.27004	1.38035	23.4658	1.27e-06	1.25128e-05
Entpd7	0.887761	4.97418	23.4599	1.28e-06	1.26003e-05
Pdia5	0.858932	5.3071	23.4447	1.29e-06	1.26876e-05
Cox8a	0.532885	7.41495	23.4087	1.31e-06	1.28731e-05
Arrdc4	-1.21186	4.71827	23.3809	1.33e-06	1.30582e-05
Scn1b	-2.1579	1.77161	23.317	1.37e-06	1.34392e-05
Ctr9	-0.560095	7.1515	23.2419	1.43e-06	1.40155e-05
Sephs2	0.56071	7.3548	23.232	1.44e-06	1.41012e-05
Glipr1	0.656612	6.97052	23.2118	1.45e-06	1.41744e-05
Zscan2	-1.07463	4.43517	23.211	1.45e-06	1.41744e-05
Tanc2	-1.03676	4.36604	23.1639	1.49e-06	1.45528e-05
Sdf2l1	1.24873	7.16685	23.1542	1.5e-06	1.46377e-05
F2rl3	-0.91428	5.13367	23.1334	1.51e-06	1.47097e-05
Wls	0.632251	6.93395	23.1399	1.51e-06	1.47097e-05
Greb1	2.36749	2.49193	23.1189	1.52e-06	1.47687e-05
Pcgf5	-0.756631	5.47231	23.1228	1.52e-06	1.47687e-05
Tiam1	0.555527	7.39044	23.1238	1.52e-06	1.47687e-05
Maoa	1.02139	4.71839	23.1104	1.53e-06	1.4853e-05
Cldn15	1.77899	4.35915	23.0829	1.55e-06	1.50342e-05
Dclk2	-1.28867	3.83063	23.0775	1.56e-06	1.51181e-05
Kif20a	0.576459	6.80876	23.049	1.58e-06	1.52988e-05
Nuak2	0.743133	6.00979	23.0323	1.59e-06	1.53823e-05
Ms4a6c	0.671198	6.64653	23.0158	1.61e-06	1.55624e-05
Aph1c	-1.75117	2.76988	22.9939	1.63e-06	1.57287e-05
Gimap8	-1.34352	4.41158	22.9824	1.63e-06	1.57287e-05
AW011738	-2.33442	1.64135	22.9716	1.64e-06	1.5798e-05
Magi2	-2.02524	1.8121	22.9738	1.64e-06	1.5798e-05
Lpin2	-0.64109	6.65307	22.95	1.66e-06	1.59633e-05
Rrm2	0.545047	7.23608	22.9572	1.66e-06	1.59633e-05
Arhgap5	-1.19855	4.16618	22.9268	1.68e-06	1.61418e-05
Pif1	0.800827	5.7642	22.8974	1.71e-06	1.6416e-05
C1qc	-2.04233	2.06914	22.8595	1.74e-06	1.66897e-05
Mll3	-0.517607	7.87075	22.8494	1.75e-06	1.6757e-05
Poc1a	0.870009	5.20607	22.851	1.75e-06	1.6757e-05
Arhgef17	-1.73827	2.68006	22.8133	1.79e-06	1.71255e-05
Sorbs3	-0.955267	4.90624	22.7786	1.82e-06	1.73977e-05
Dennd3	-1.05658	4.99993	22.7668	1.83e-06	1.74784e-05
Gstm5	1.15083	4.48881	22.7487	1.85e-06	1.76544e-05
Tanc1	-1.05003	4.39712	22.7011	1.89e-06	1.80208e-05
Maml2	-1.32592	4.22758	22.6742	1.92e-06	1.82913e-05
Uqcrc1	0.599485	8.22217	22.6656	1.93e-06	1.8371e-05
Col19a1	2.57335	2.39414	22.6475	1.95e-06	1.85456e-05
Rnf44	-0.491271	7.49738	22.6333	1.96e-06	1.8625e-05
Zfp422	-0.532863	7.19574	22.6041	1.99e-06	1.88941e-05
Cd36	-2.53888	1.15578	22.5964	2e-06	1.8973e-05
Pik3r1	-0.523846	7.88668	22.5674	2.03e-06	1.92413e-05
Dapk1	-0.921868	5.14626	22.5333	2.07e-06	1.96039e-05
Lpxn	1.59535	3.40847	22.5242	2.08e-06	1.9682e-05
Grap	1.78474	3.05576	22.4944	2.11e-06	1.99491e-05
Plag1	-1.75768	2.77467	22.4624	2.14e-06	2.02157e-05
Ppfibp1	-0.84046	4.93968	22.3704	2.25e-06	2.1237e-05
Gorasp1	-1.05745	4.37554	22.3306	2.3e-06	2.16907e-05
Pm20d2	-1.88821	2.18565	22.2964	2.34e-06	2.20494e-05
Rpn1	0.798604	9.00508	22.2885	2.35e-06	2.21251e-05
C1qb	-1.9168	2.01985	22.2508	2.39e-06	2.24828e-05
Rab3d	0.658553	6.28512	22.2393	2.41e-06	2.2652e-05
Gpr161	-2.25186	1.2656	22.2246	2.43e-06	2.28209e-05
Il12rb1	-1.3098	3.86025	22.2102	2.44e-06	2.28956e-05
Abi3	-1.40281	3.41882	22.2039	2.45e-06	2.29511e-05
Bcat2	0.640875	6.55866	22.2091	2.45e-06	2.29511e-05
2610029I01Rik	1.74913	3.06025	22.1989	2.46e-06	2.30256e-05
Phf14	-0.581218	7.00601	22.1762	2.49e-06	2.3287e-05
Olr1	1.88979	3.40086	22.1685	2.5e-06	2.33611e-05
Tfdp2	-0.681956	6.78158	22.1598	2.51e-06	2.3435e-05
Hdgfrp3	-1.04476	5.06769	22.1179	2.56e-06	2.3882e-05
Ppp1r26	-1.20567	3.98962	22.114	2.57e-06	2.39554e-05
Chst13	1.4742	3.3911	22.1021	2.59e-06	2.41218e-05
Tacc3	0.530093	7.38782	22.0885	2.6e-06	2.41949e-05
Adamts17	-2.88465	0.671889	22.0779	2.62e-06	2.43406e-05
Tk1	0.675158	6.43832	22.0746	2.62e-06	2.43406e-05
Aldh7a1	-0.970055	5.39927	22.0563	2.65e-06	2.45787e-05
Cdc42ep4	0.772305	5.42383	22.0579	2.65e-06	2.45787e-05
M6pr	0.578941	8.12863	22.0268	2.69e-06	2.49291e-05
Irgm2	-1.05086	4.71818	22.0018	2.72e-06	2.51863e-05
Gpr34	2.66523	2.08439	21.9871	2.74e-06	2.53298e-05
Procr	-1.60482	3.25435	21.9914	2.74e-06	2.53298e-05
Bub1	0.549514	6.80575	21.9654	2.78e-06	2.56784e-05
Espl1	0.534947	7.47968	21.9551	2.79e-06	2.57496e-05
Elane	1.6194	10.253	21.9448	2.81e-06	2.59129e-05
Nbeal2	-0.56603	8.27978	21.9281	2.83e-06	2.60546e-05
Plin3	0.708163	5.95595	21.927	2.83e-06	2.60546e-05
Crtc1	-0.683082	6.24354	21.9094	2.86e-06	2.63092e-05
Emilin2	1.04296	6.70111	21.8764	2.91e-06	2.67472e-05
Plxdc2	-3.45012	2.53818	21.8708	2.92e-06	2.68172e-05
Gm885	1.07873	5.55019	21.8568	2.94e-06	2.69348e-05
Marcksl1	-0.698456	6.53817	21.8582	2.94e-06	2.69348e-05
Spag5	0.526447	7.09527	21.8569	2.94e-06	2.69348e-05
Cuedc1	-0.900336	5.35832	21.8183	3e-06	2.74621e-05
Fam43a	-0.992989	4.63665	21.7654	3.08e-06	2.81485e-05
Ptger3	-1.37953	4.19253	21.7657	3.08e-06	2.81485e-05
Fbxo17	-1.95402	2.26151	21.7433	3.12e-06	2.84909e-05
Zfp275	-0.751659	5.55229	21.6909	3.2e-06	2.91977e-05
8430427H17Rik	-1.03002	4.91258	21.6895	3.21e-06	2.92652e-05
Creb3l2	0.86429	5.29553	21.6476	3.28e-06	2.98791e-05
Pgd	0.744861	8.08025	21.6347	3.3e-06	3.00126e-05
Plekha3	0.895287	5.95267	21.6335	3.3e-06	3.00126e-05
Oasl1	-1.70995	2.85598	21.593	3.37e-06	3.05997e-05
Slc39a7	0.575065	7.63818	21.5937	3.37e-06	3.05997e-05
1110028C15Rik	-0.763908	5.75733	21.5762	3.4e-06	3.08472e-05
Manf	0.809676	7.49089	21.5489	3.45e-06	3.12503e-05
Mmp11	-1.87104	2.00885	21.5482	3.45e-06	3.12503e-05
Etfb	0.540982	7.85798	21.5396	3.47e-06	3.14062e-05
Cenpa	0.600658	6.94135	21.4824	3.57e-06	3.22852e-05
Gyltl1b	-1.54072	2.93127	21.4768	3.58e-06	3.23496e-05
Mx2	-1.89118	2.018	21.4411	3.65e-06	3.29556e-05
Atrnl1	0.802067	5.59921	21.4158	3.7e-06	3.33802e-05
Cdc45	0.630411	6.37682	21.4061	3.72e-06	3.35337e-05
Mcart6	-1.7473	2.59344	21.3994	3.73e-06	3.357e-05
Wdr13	-0.529973	6.81657	21.3965	3.73e-06	3.357e-05
Sbk1	-0.89607	4.57962	21.3616	3.8e-06	3.41726e-05
Igj	-2.12145	5.69302	21.3433	3.84e-06	3.45047e-05
Laptm4a	-0.539158	7.43316	21.3092	3.91e-06	3.51056e-05
Rgl1	-1.064	4.53878	21.3057	3.92e-06	3.51673e-05
Tnfsf8	-2.96694	0.692414	21.2941	3.94e-06	3.53185e-05
Fam38a	0.538063	7.96428	21.2883	3.95e-06	3.53236e-05
Slpi	0.994343	5.49009	21.2879	3.95e-06	3.53236e-05
Zfp354c	-1.57504	2.91973	21.2883	3.95e-06	3.53236e-05
Tmem14c	0.620824	6.56865	21.2091	4.12e-06	3.68145e-05
Ly75	-1.00491	4.43625	21.1918	4.16e-06	3.71424e-05
D10Bwg1379e	1.9761	3.08651	21.1776	4.19e-06	3.73805e-05
Fbxo32	-1.30269	4.11312	21.1573	4.23e-06	3.77074e-05
Fmnl1	-0.567594	8.33065	21.139	4.27e-06	3.80037e-05
Gprin3	2.43107	1.63461	21.1381	4.27e-06	3.80037e-05
Slc30a5	0.583938	7.45029	21.137	4.28e-06	3.80625e-05
Rpn2	0.769446	9.21715	21.1256	4.3e-06	3.81799e-05
Xbp1	0.599003	7.26759	21.1269	4.3e-06	3.81799e-05
Dock11	-0.491201	7.73069	21.1226	4.31e-06	3.82385e-05
Agap2	-0.555589	7.00214	21.1014	4.36e-06	3.86516e-05
Vcan	2.32059	2.23287	21.0959	4.37e-06	3.87097e-05
Slc25a45	-0.739047	5.74754	21.0899	4.38e-06	3.87677e-05
Krba1	-1.15682	4.37258	21.0447	4.49e-06	3.971e-05
Rian	3.49407	0.893475	21.0068	4.58e-06	4.04741e-05
Icam1	-0.902534	5.29417	20.997	4.6e-06	4.06189e-05
Gm4951	-1.91338	2.72076	20.9916	4.61e-06	4.06752e-05
Dpp9	0.582056	7.06901	20.9599	4.69e-06	4.13486e-05
Npc1	-0.695081	6.21975	20.9562	4.7e-06	4.14042e-05
Zyx	-0.58446	8.12244	20.9455	4.73e-06	4.16359e-05
Dcaf5	-0.668949	6.07664	20.9056	4.82e-06	4.23949e-05
Aldoart1	0.751204	5.48141	20.8992	4.84e-06	4.25375e-05
Zdhhc1	-0.885106	4.71162	20.89	4.86e-06	4.26798e-05
Bid	0.579306	6.53904	20.8839	4.88e-06	4.2822e-05
Cacnb1	-1.6653	2.49882	20.8806	4.89e-06	4.28763e-05
Zbtb20	-1.34856	3.39206	20.8004	5.1e-06	4.46479e-05
Zfp566	-1.33011	3.42705	20.798	5.1e-06	4.46479e-05
Nlrp1b	-2.17389	1.44355	20.7597	5.21e-06	4.55753e-05
Coro2a	-0.727576	8.24281	20.7538	5.22e-06	4.56273e-05
Nostrin	2.3114	2.35708	20.7395	5.26e-06	4.59412e-05
Pvrl4	-1.59622	3.00175	20.7371	5.27e-06	4.59927e-05
Dok2	-0.857904	5.22809	20.702	5.37e-06	4.68291e-05
Grpel1	0.66961	6.12735	20.691	5.4e-06	4.70542e-05
Chsy1	0.588408	7.18482	20.6743	5.44e-06	4.7366e-05
Tspyl4	-1.51048	2.88155	20.6685	5.46e-06	4.75033e-05
Esam	-1.69893	3.95873	20.6304	5.57e-06	4.84228e-05
St3gal1	-0.658955	7.08724	20.6158	5.61e-06	4.87328e-05
Mageh1	-2.17856	1.46455	20.5487	5.81e-06	5.04312e-05
Cyc1	0.497598	7.46384	20.5352	5.85e-06	5.07392e-05
Il2rg	-0.644037	6.07628	20.5153	5.92e-06	5.13067e-05
Hdhd2	0.70105	5.9367	20.5112	5.93e-06	5.13537e-05
Tmcc2	-0.790592	5.05526	20.5046	5.95e-06	5.14872e-05
4930534B04Rik	0.527276	6.99459	20.5019	5.96e-06	5.1534e-05
Tgfbr2	-0.683064	6.21354	20.4365	6.16e-06	5.32224e-05
Lemd2	0.542654	7.14885	20.4317	6.18e-06	5.33542e-05
Cdc42se2	-0.508863	7.12454	20.407	6.26e-06	5.39205e-05
Lfng	-0.865865	4.99564	20.4058	6.26e-06	5.39205e-05
Smn1	0.903751	5.92795	20.4057	6.26e-06	5.39205e-05
Pim1	-0.940283	8.34385	20.4035	6.27e-06	5.39652e-05
Abcc1	-0.476979	7.35011	20.3998	6.28e-06	5.40099e-05
Aldoc	-1.621	2.93976	20.3903	6.31e-06	5.42264e-05
Sdsl	-1.38028	4.61259	20.3816	6.34e-06	5.44426e-05
Dhx58	-0.86849	5.07824	20.3768	6.36e-06	5.45309e-05
Plekho2	-0.599818	6.48316	20.3759	6.36e-06	5.45309e-05
Acss2	-1.25306	4.75979	20.3432	6.47e-06	5.54318e-05
Agtrap	-0.654402	6.41832	20.3305	6.52e-06	5.5775e-05
Ndufa8	0.581478	6.54332	20.3289	6.52e-06	5.5775e-05
Zfp367	-0.587397	6.4112	20.3148	6.57e-06	5.616e-05
Psma7	0.509468	8.03161	20.2983	6.63e-06	5.66298e-05
Anxa5	0.518569	6.93731	20.293	6.64e-06	5.66721e-05
Sept10	1.78263	2.50599	20.2746	6.71e-06	5.71826e-05
Txndc5	0.530805	7.87772	20.2731	6.71e-06	5.71826e-05
Rpl3l	2.95795	2.29238	20.2609	6.76e-06	5.75651e-05
Lrp1	1.05402	6.23171	20.2564	6.77e-06	5.76065e-05
Cdr2	2.00915	2.67038	20.2238	6.89e-06	5.85833e-05
Gatm	0.612705	7.07112	20.2109	6.94e-06	5.89638e-05
Sh3kbp1	0.540369	7.22874	20.206	6.95e-06	5.90041e-05
Il6st	0.87543	7.04069	20.1974	6.98e-06	5.9214e-05
Tyrobp	0.706926	5.87822	20.1705	7.08e-06	6.0017e-05
Prr5l	-2.32952	1.10397	20.1692	7.09e-06	6.00565e-05
Aldh1a1	1.33281	4.94191	20.1553	7.14e-06	6.04344e-05
Clic4	-0.506967	7.12618	20.146	7.18e-06	6.07272e-05
Sec61b	0.703519	5.92016	20.1215	7.27e-06	6.14422e-05
Serpinf1	-1.06682	4.83652	20.1192	7.28e-06	6.14804e-05
Pcdhgc3	1.54974	3.17994	20.1078	7.32e-06	6.17718e-05
St8sia4	0.534013	7.52804	20.1054	7.33e-06	6.18097e-05
Plac8	1.06032	10.1396	20.0897	7.39e-06	6.22689e-05
Ecm1	1.46175	3.8339	20.0768	7.44e-06	6.26432e-05
Cox4i1	0.603323	8.52447	20.04	7.58e-06	6.37742e-05
Fes	0.493272	7.80852	20.0183	7.67e-06	6.44831e-05
Mmp19	1.40527	3.31843	19.9703	7.87e-06	6.60657e-05
Rasa4	0.533853	7.90421	19.9685	7.87e-06	6.60657e-05
Skap2	-0.552153	6.84659	19.9678	7.88e-06	6.61002e-05
Map2k3	0.550829	6.58682	19.898	8.17e-06	6.84817e-05
Dnmbp	-0.78503	4.93973	19.8727	8.28e-06	6.93519e-05
Bcl9	-0.721033	5.88159	19.8588	8.34e-06	6.98024e-05
Ctsf	-1.37163	3.80139	19.8504	8.37e-06	7.00014e-05
Tuba4a	0.676273	8.87875	19.8406	8.42e-06	7.03671e-05
Ccdc69	-0.859097	4.67835	19.8239	8.49e-06	7.08994e-05
Tgtp1	-2.58048	2.58854	19.8012	8.59e-06	7.16812e-05
Rhbdd2	-0.729785	5.75218	19.7842	8.67e-06	7.22951e-05
Cdca8	0.518582	7.14132	19.7798	8.69e-06	7.24081e-05
Usp6nl	-0.730241	5.77373	19.7756	8.71e-06	7.25209e-05
2610305D13Rik	-1.78635	2.22986	19.7575	8.79e-06	7.31328e-05
Zbtb10	-1.09561	4.45366	19.7448	8.85e-06	7.35775e-05
Phf21b	-1.83564	1.84672	19.7384	8.88e-06	7.37723e-05
Galnt3	1.34513	3.68382	19.7352	8.89e-06	7.38008e-05
Plcg2	-0.530153	8.32669	19.7251	8.94e-06	7.41611e-05
Cdca3	0.61101	6.43303	19.7178	8.98e-06	7.44379e-05
Prpf40b	-0.879033	4.94815	19.7107	9.01e-06	7.46315e-05
Lmo7	-2.3048	1.73989	19.7043	9.04e-06	7.48248e-05
Abcg2	-0.781402	5.12437	19.6834	9.14e-06	7.55968e-05
Tk2	-0.780784	4.86413	19.6678	9.21e-06	7.61197e-05
Rec8	-1.12516	4.34386	19.6496	9.3e-06	7.68071e-05
Map4k2	-0.552216	6.78956	19.6156	9.47e-06	7.81536e-05
Def8	-0.543573	7.65126	19.6066	9.51e-06	7.84261e-05
Tcf7l2	-1.33716	3.37271	19.6063	9.52e-06	7.84509e-05
Gtse1	0.750236	5.65304	19.5857	9.62e-06	7.92169e-05
Mllt4	-0.846547	5.10959	19.5817	9.64e-06	7.93234e-05
Dmwd	-1.14393	4.89323	19.5672	9.71e-06	7.98409e-05
Arhgap27	-0.580962	6.29186	19.5101	1e-05	8.21053e-05
Fam184a	-1.96044	2.60778	19.5102	1e-05	8.21053e-05
2010107E04Rik	0.63357	6.19861	19.489	1.01e-05	8.28657e-05
Adrb2	-1.14819	4.47325	19.4762	1.02e-05	8.34424e-05
Gabarapl1	-0.496976	6.93992	19.4745	1.02e-05	8.34424e-05
Lman1	0.604204	7.76808	19.4678	1.02e-05	8.34424e-05
Slc43a3	0.486169	7.26699	19.479	1.02e-05	8.34424e-05
Lamp2	0.56272	8.06887	19.4615	1.03e-05	8.41991e-05
Kif15	0.487446	7.56146	19.3961	1.06e-05	8.63373e-05
Ndufb8	0.541434	6.55543	19.4091	1.06e-05	8.63373e-05
Piga	0.756924	5.49552	19.4022	1.06e-05	8.63373e-05
Rnaseh2b	0.664983	6.44196	19.3951	1.06e-05	8.63373e-05
Wee1	-0.50366	7.18244	19.3974	1.06e-05	8.63373e-05
Mospd3	0.728977	6.71311	19.3809	1.07e-05	8.70887e-05
Lbh	-0.766135	5.90597	19.3557	1.08e-05	8.76486e-05
Lcp2	-0.690497	6.33573	19.3626	1.08e-05	8.76486e-05
Rnf13	-0.70401	5.79403	19.3603	1.08e-05	8.76486e-05
Trim12c	-0.807984	5.68987	19.3595	1.08e-05	8.76486e-05
Sbf2	-1.9398	1.74557	19.3506	1.09e-05	8.83962e-05
Ppp2r5d	0.542121	6.65689	19.3182	1.11e-05	8.98884e-05
Snn	-1.46095	5.23451	19.3165	1.11e-05	8.98884e-05
E030030I06Rik	1.906	2.29507	19.2887	1.12e-05	9.06329e-05
Gm12250	-1.03254	4.84097	19.2563	1.14e-05	9.21186e-05
Nrp1	1.40605	4.64103	19.2568	1.14e-05	9.21186e-05
Asah2	-0.944809	4.57137	19.2372	1.15e-05	9.27931e-05
Pygl	0.502321	6.98533	19.2389	1.15e-05	9.27931e-05
Znhit1	0.811166	5.00593	19.1926	1.18e-05	9.51454e-05
Foxm1	0.522743	6.9246	19.1774	1.19e-05	9.58829e-05
Flot1	-0.502471	6.83731	19.1388	1.22e-05	9.82297e-05
Herc3	-1.00646	4.49299	19.1225	1.23e-05	9.88931e-05
Usp47	0.471902	7.77856	19.1172	1.23e-05	9.88931e-05
Pigs	0.551217	6.49258	19.0526	1.27e-05	0.000102036
2010002N04Rik	-0.875379	4.73863	19.0365	1.28e-05	0.000102766
Cd24a	0.681766	8.86898	19.0267	1.29e-05	0.000103495
Acot11	-1.13991	3.87267	19.0135	1.3e-05	0.000104074
Mpp5	-0.824194	5.02678	19.01	1.3e-05	0.000104074
Mtap9	-1.35149	3.56264	19.0044	1.3e-05	0.000104074
Plekha2	-0.626251	6.28812	19.0012	1.31e-05	0.0001048
Cbx7	-0.956487	5.06527	18.9754	1.32e-05	0.00010545
Zfp945	-0.879267	4.59219	18.9772	1.32e-05	0.00010545
Il17rb	-1.5849	2.6758	18.964	1.33e-05	0.000106173
P2rx1	-0.914503	4.85476	18.9554	1.34e-05	0.000106895
Mrvi1	-2.0254	2.22218	18.9143	1.37e-05	0.000109211
Fzd6	-0.847583	4.69076	18.8861	1.39e-05	0.000110648
Nacc2	1.21833	4.63888	18.8801	1.39e-05	0.000110648
Prdx5	0.730199	7.01798	18.8393	1.42e-05	0.000112876
Zfp516	0.626424	6.3369	18.841	1.42e-05	0.000112876
Nprl3	-0.80057	4.73541	18.7916	1.46e-05	0.000115974
Rasgrf2	2.55852	1.10438	18.7812	1.47e-05	0.000116686
Dgat1	0.788875	4.90993	18.7463	1.49e-05	0.00011819
H2-Q8	-0.769216	5.14965	18.728	1.51e-05	0.000119692
Map4k4	-0.633547	7.79616	18.7081	1.52e-05	0.000120315
Swap70	0.492232	7.29983	18.7075	1.52e-05	0.000120315
Bambi-ps1	1.85259	2.40485	18.6895	1.54e-05	0.000121641
Mrps28	0.703567	5.53653	18.6822	1.54e-05	0.000121641
Slc24a5	-1.68442	2.26244	18.6904	1.54e-05	0.000121641
Atp7a	-0.937058	4.50837	18.6717	1.55e-05	0.000122344
B3gnt2	0.52329	7.27248	18.6584	1.56e-05	0.000122961
Slc45a4	-0.715207	6.05078	18.6625	1.56e-05	0.000122961
Plvap	1.83717	2.77138	18.6441	1.58e-05	0.00012445
Appl2	-0.858963	5.65215	18.6136	1.6e-05	0.000125849
Leprel2	-0.789013	5.04242	18.6092	1.6e-05	0.000125849
C230096C10Rik	0.564388	6.91511	18.6015	1.61e-05	0.000126458
Edem2	0.491372	7.09706	18.6024	1.61e-05	0.000126458
Gse1	-0.559813	8.0551	18.5958	1.62e-05	0.000127066
H2-Ke6	-0.679158	5.8402	18.593	1.62e-05	0.000127066
Pram1	1.46782	3.73863	18.5779	1.63e-05	0.000127761
Pcmtd2	-0.678786	5.97194	18.5668	1.64e-05	0.000128455
Il18rap	-1.55957	4.80648	18.5397	1.66e-05	0.000129841
Selm	1.38496	3.62552	18.5426	1.66e-05	0.000129841
Acsl3	-0.76825	5.39986	18.5169	1.68e-05	0.000131314
Avl9	-0.660713	6.0808	18.5095	1.69e-05	0.000131912
Ryr1	-1.44711	3.34817	18.5104	1.69e-05	0.000131912
Zfp12	-0.699568	5.34699	18.4989	1.7e-05	0.0001326
Ulk1	-0.604056	6.44931	18.4742	1.72e-05	0.000134067
Acadsb	1.20579	6.05105	18.4667	1.73e-05	0.000134753
G6pd2	0.97306	4.34876	18.448	1.75e-05	0.000136122
Insrr	-1.739	2.22472	18.4463	1.75e-05	0.000136122
Ptprc	-0.509786	8.32196	18.4295	1.76e-05	0.000136805
Asap1	0.658911	7.93437	18.4267	1.77e-05	0.000137487
Cdk1	0.489429	7.26111	18.3943	1.8e-05	0.000139721
Gpr4	-2.37027	0.954407	18.374	1.82e-05	0.000141176
Abhd8	-0.719522	5.29372	18.3436	1.84e-05	0.00014253
Klhl23	-0.78501	5.15054	18.351	1.84e-05	0.00014253
Aqp9	-1.38531	4.44839	18.3416	1.85e-05	0.000143107
Gsta4	-1.88225	1.83095	18.3403	1.85e-05	0.000143107
4930447C04Rik	-2.66043	1.20764	18.2654	1.92e-05	0.000148318
Atp6ap2	0.500927	7.08886	18.2631	1.92e-05	0.000148318
Ier2	-0.576514	7.66667	18.2353	1.95e-05	0.000150532
Car3	-1.64369	2.28882	18.2044	1.98e-05	0.000152743
Adam8	-1.58911	2.25653	18.199	1.99e-05	0.000153199
Gch1	-1.3939	3.84287	18.1985	1.99e-05	0.000153199
Oas1g	-1.63842	2.29097	18.1958	1.99e-05	0.000153199
Ifih1	-0.927499	5.52042	18.1916	2e-05	0.000153863
Itgal	0.518172	8.11878	18.1793	2.01e-05	0.000154526
Mettl7a1	-0.713712	5.97055	18.1745	2.02e-05	0.000155083
Rps6ka5	-0.633648	5.96838	18.172	2.02e-05	0.000155083
Mbp	-0.518426	6.93223	18.1574	2.03e-05	0.000155638
Pacs1	-0.514386	6.54469	18.1594	2.03e-05	0.000155638
Rag2	-3.74159	1.95046	18.1383	2.05e-05	0.000157064
Pdia4	0.842117	8.14445	18.1367	2.06e-05	0.000157723
Amz1	-1.96807	1.88551	18.1123	2.08e-05	0.000159037
Naaa	-0.828879	5.15192	18.1133	2.08e-05	0.000159037
Suv420h2	0.488616	7.08194	18.1061	2.09e-05	0.000159693
Olfm1	1.23506	4.29478	18.0679	2.13e-05	0.000162639
Heatr5a	-0.486002	7.90834	18.0564	2.14e-05	0.000163291
Lrrc16b	-1.88953	1.91643	18.049	2.15e-05	0.000163832
Myo7a	0.704211	6.09471	18.0475	2.15e-05	0.000163832
Arid5b	0.967696	4.82256	18.0306	2.17e-05	0.000165132
Gm7694	-1.00721	5.25805	18.0361	2.17e-05	0.000165132
Diap1	-0.564377	8.10046	18.0224	2.18e-05	0.000165556
Snx2	0.542558	6.79222	18.0251	2.18e-05	0.000165556
Sparc	-4.4849	-0.974028	18.0289	2.18e-05	0.000165556
Myo5a	0.707621	8.43494	18.0097	2.2e-05	0.000166962
Ccnb1	0.749088	5.53909	17.9929	2.22e-05	0.000168366
Parp9	-0.661518	5.89183	17.9758	2.24e-05	0.000169768
Trappc10	0.502976	6.93729	17.9686	2.25e-05	0.000170411
Letm2	-1.35633	2.94942	17.954	2.26e-05	0.000170938
Osgin1	-1.97246	1.96113	17.9558	2.26e-05	0.000170938
Echs1	0.646857	6.85155	17.9436	2.28e-05	0.000172335
Abi2	-0.654974	5.90603	17.8965	2.33e-05	0.000175877
Scaper	-0.845003	4.6849	17.8971	2.33e-05	0.000175877
Bbx	-0.490682	6.70137	17.8943	2.34e-05	0.000176395
Pdzk1ip1	-1.36604	3.65967	17.891	2.34e-05	0.000176395
Dnajb4	-0.743452	4.99658	17.8826	2.35e-05	0.00017703
Arhgap18	-0.631547	6.30571	17.8771	2.36e-05	0.000177664
Cd53	0.690859	7.38593	17.8534	2.39e-05	0.000179802
Bak1	0.542096	6.79409	17.8415	2.4e-05	0.000180313
Minos1	0.487048	6.81138	17.8417	2.4e-05	0.000180313
Prrc1	0.505458	6.78217	17.8045	2.45e-05	0.000183947
Sptlc2	0.565471	6.89054	17.798	2.46e-05	0.000184574
Cope	0.500531	7.23447	17.7606	2.51e-05	0.0001882
Dhx38	0.466569	7.2409	17.7476	2.52e-05	0.000188823
Atp10a	-0.481339	6.7095	17.745	2.53e-05	0.000189446
Asb2	-2.75549	0.530594	17.7259	2.55e-05	0.000190817
Abcb6	0.963798	4.72378	17.7165	2.56e-05	0.000191438
Fbxl3	-0.54234	6.36885	17.7039	2.58e-05	0.000192677
Ostc	0.568818	6.81782	17.707	2.58e-05	0.000192677
Ankrd44	0.604783	6.85359	17.6948	2.59e-05	0.000193167
Rgs11	-1.78708	1.70281	17.6969	2.59e-05	0.000193167
Gpi1	0.653237	8.88167	17.6502	2.65e-05	0.00019751
Myct1	-0.741711	5.79101	17.6175	2.7e-05	0.000201103
Tef	-0.733292	5.72911	17.6082	2.71e-05	0.000201715
Sema4c	-1.16714	3.55998	17.5803	2.75e-05	0.000204556
Slc8a1	-1.21679	4.07911	17.5794	2.76e-05	0.000205164
Itpkb	-0.694146	6.02542	17.5354	2.82e-05	0.000209347
Stk10	-0.623777	6.33262	17.5336	2.82e-05	0.000209347
Prdm16	-1.1047	4.66319	17.531	2.83e-05	0.000209951
Cox6b1	0.510626	6.54116	17.4705	2.92e-05	0.000216485
Cxcr4	0.727504	7.49894	17.4559	2.94e-05	0.000217824
Nt5c2	-0.500257	6.66296	17.4352	2.97e-05	0.000219901
Tcirg1	0.5281	8.0754	17.4321	2.98e-05	0.000220496
Scamp1	0.593623	6.16375	17.4222	2.99e-05	0.000221091
Fabp5	0.803229	4.75111	17.3797	3.06e-05	0.000225969
Myo1e	1.99018	2.95048	17.3818	3.06e-05	0.000225969
Ids	-0.702704	5.30388	17.3609	3.09e-05	0.000227885
Zdhhc18	-0.515558	6.56312	17.3643	3.09e-05	0.000227885
Rab2b	-1.03251	3.95329	17.339	3.13e-05	0.000230683
Kcnk12	-0.740369	5.68725	17.3328	3.14e-05	0.000231269
Trib3	-2.16243	1.20343	17.3278	3.15e-05	0.000231853
Ifi47	-0.581142	6.38124	17.2777	3.23e-05	0.000237586
Spp1	-1.95045	1.56846	17.2641	3.25e-05	0.000238901
Irf9	-0.756736	6.19158	17.2589	3.26e-05	0.000239322
Uqcrfs1	0.483763	7.07889	17.2603	3.26e-05	0.000239322
Srf	0.475782	7.23341	17.2483	3.28e-05	0.000240633
Elovl7	1.24256	3.88659	17.1948	3.37e-05	0.000247075
AI593442	6.1474	-0.676215	17.16	3.44e-05	0.000252042
Cbl	0.562924	7.20147	17.1457	3.46e-05	0.000253177
Fkbp1b	1.57221	2.73673	17.1477	3.46e-05	0.000253177
Otogl	1.56512	2.92722	17.1434	3.47e-05	0.000253744
Ankrd6	-1.89351	2.35529	17.1318	3.49e-05	0.00025504
Atat1	-0.973883	4.42363	17.1181	3.51e-05	0.000256335
Nudcd2	0.548627	6.53633	17.1094	3.53e-05	0.000257628
Plxna3	-0.845737	4.56025	17.0955	3.55e-05	0.000258751
Tmem48	0.585909	6.45153	17.0974	3.55e-05	0.000258751
Matk	-0.572252	6.1077	17.0698	3.6e-05	0.000262226
Rpgrip1	-1.37541	3.13625	17.067	3.61e-05	0.000262784
Tspan9	-2.39404	1.93073	17.0434	3.65e-05	0.000265523
Plekhg5	-0.994984	4.10712	17.0217	3.7e-05	0.000268812
Sdc4	-1.81451	2.56045	17.021	3.7e-05	0.000268812
Casd1	-0.582231	6.56856	16.9816	3.77e-05	0.000273721
Pcgf2	1.00914	4.2903	16.9607	3.82e-05	0.000277172
Klhl7	-0.718762	5.16652	16.9319	3.87e-05	0.000280619
C030034L19Rik	-0.812045	5.22566	16.9194	3.9e-05	0.000282247
Mdh2	0.493765	8.28789	16.9199	3.9e-05	0.000282247
Tuba1c	0.736665	5.16564	16.9204	3.9e-05	0.000282247
P4hb	0.928316	10.1361	16.916	3.91e-05	0.000282789
Phb2	0.516179	8.36549	16.8874	3.97e-05	0.000286759
Prr5	-0.897378	4.43992	16.888	3.97e-05	0.000286759
Mier3	-0.600793	5.92543	16.8716	4e-05	0.000288555
Slc9a3r2	-1.64618	2.49543	16.8731	4e-05	0.000288555
Gltp	-0.471549	7.12577	16.8623	4.02e-05	0.000289812
Rpl15	-0.72936	5.71755	16.8591	4.03e-05	0.000290346
Gng12	0.488348	7.48492	16.8528	4.04e-05	0.00029088
S1pr1	-1.60416	2.76143	16.833	4.08e-05	0.000293572
Inf2	-0.475895	6.78542	16.8279	4.09e-05	0.000293915
Tmem50b	0.6505	5.59878	16.8313	4.09e-05	0.000293915
Tnks1bp1	-0.921178	4.66109	16.825	4.1e-05	0.000294445
Pitpnc1	-0.507031	7.24789	16.8186	4.11e-05	0.000294975
Rps6ka2	1.06432	4.84007	16.8173	4.12e-05	0.000295503
Itga6	0.530992	7.39426	16.8029	4.15e-05	0.000297465
Nfix	-0.535278	6.50476	16.7905	4.17e-05	0.000298708
Atp13a3	0.530167	8.21095	16.7787	4.2e-05	0.000300665
Atrn	0.540083	6.69304	16.774	4.21e-05	0.000301189
Il1r1	-1.79471	5.87547	16.7391	4.29e-05	0.000306717
Agrn	-0.97543	4.74944	16.7354	4.3e-05	0.000307237
Ppp2cb	0.548656	7.15211	16.7283	4.31e-05	0.000307755
Ebp	0.662863	5.58014	16.7217	4.33e-05	0.000308987
Gmppb	0.8908	4.61025	16.7157	4.34e-05	0.000309308
Unc13a	-1.70403	1.803	16.7154	4.34e-05	0.000309308
Kdelr2	0.57659	6.74985	16.698	4.38e-05	0.00031196
Uso1	0.521958	6.83498	16.6675	4.45e-05	0.000316745
Sat1	0.826978	5.62485	16.6625	4.47e-05	0.000317967
Sash3	-0.467149	7.35332	16.6473	4.5e-05	0.000319899
BC016423	-0.500222	6.94375	16.6449	4.51e-05	0.000320407
Atg9a	0.628712	5.95106	16.6252	4.55e-05	0.000323044
Gpr183	1.68385	2.22257	16.6079	4.6e-05	0.000326182
Lpl	1.38713	3.93735	16.6073	4.6e-05	0.000326182
A630072M18Rik	-1.136	3.99245	16.6013	4.61e-05	0.000326685
Dusp7	0.578458	6.15344	16.5971	4.62e-05	0.000327187
Cux1	-0.537051	8.51529	16.594	4.63e-05	0.000327688
Il7r	-1.43417	3.39682	16.5771	4.67e-05	0.000330311
Ccnl1	-0.428553	7.40112	16.5597	4.71e-05	0.000332722
Cyba	0.598021	6.47477	16.56	4.71e-05	0.000332722
Sipa1l2	1.2595	3.81195	16.5179	4.82e-05	0.000340278
Mta3	-0.59284	6.09433	16.4895	4.89e-05	0.000344786
Siglec1	-1.78146	1.79123	16.4885	4.89e-05	0.000344786
Erbb3	1.12041	3.73323	16.4782	4.92e-05	0.000346684
Armcx4	1.04022	6.10136	16.4746	4.93e-05	0.000346953
Hcn3	-1.75888	1.81513	16.4737	4.93e-05	0.000346953
Crlf2	-0.584705	6.39109	16.4382	5.03e-05	0.000353769
Cenpf	0.459354	7.78071	16.3991	5.13e-05	0.000360577
Tmod3	-0.445648	6.96648	16.3862	5.17e-05	0.000363161
D17Wsu104e	0.674965	6.2122	16.3607	5.24e-05	0.000367848
Rcl1	0.528388	6.7298	16.3509	5.26e-05	0.000369021
Thsd1	-1.28186	4.71635	16.3253	5.33e-05	0.000373699
Ccnb2	0.464638	7.10984	16.3175	5.36e-05	0.000375568
Bcat1	-1.88386	2.93425	16.3091	5.38e-05	0.000376734
Arid4a	-0.49471	7.07582	16.3018	5.4e-05	0.000377899
Adcy6	-0.897347	6.23071	16.286	5.45e-05	0.000380923
Irf2	-0.494973	6.73049	16.2838	5.45e-05	0.000380923
Cd244	-1.77739	4.58362	16.2785	5.47e-05	0.000381846
Mprip	-0.470819	8.24468	16.2793	5.47e-05	0.000381846
Pigt	0.456365	7.65423	16.2505	5.55e-05	0.00038719
Epc1	-0.535327	6.32783	16.2447	5.57e-05	0.000388344
Acaa2	0.549279	6.41373	16.1985	5.7e-05	0.000396915
Nsg1	-1.50757	2.23376	16.2011	5.7e-05	0.000396915
Msrb2	-0.941538	4.2537	16.1698	5.79e-05	0.000402932
Clstn1	-0.635679	5.55304	16.1623	5.81e-05	0.000403824
Trim12a	-0.782731	4.55535	16.1625	5.81e-05	0.000403824
Sec61a1	0.570133	8.64534	16.156	5.83e-05	0.000404963
Elovl2	2.34602	1.48245	16.1285	5.92e-05	0.000410961
Ube2w	0.667802	5.58062	16.1198	5.95e-05	0.000412788
Rapgef3	0.930204	4.28113	16.0994	6.01e-05	0.000416693
Map3k15	1.386	3.03756	16.0846	6.06e-05	0.000419901
Tomm40	0.486697	7.3278	16.0588	6.14e-05	0.000425182
Sft2d2	-0.507555	7.39989	16.0529	6.16e-05	0.000426304
Lrrc20	0.903209	4.7466	16.0462	6.18e-05	0.000427425
Clec9a	-1.65514	2.57754	15.9869	6.38e-05	0.000440986
Pnp2	1.57938	2.26837	15.9808	6.4e-05	0.000442096
Psmc1	0.491228	6.74653	15.9696	6.44e-05	0.000444586
Prom1	1.48233	4.40477	15.9567	6.48e-05	0.000447072
Nt5dc3	0.722912	5.7307	15.9493	6.51e-05	0.000448591
Tmem201	-0.450128	6.7856	15.9482	6.51e-05	0.000448591
Arid4b	-0.499698	6.6671	15.9454	6.52e-05	0.000449005
Hemgn	-1.27752	4.53345	15.9359	6.55e-05	0.000450794
Dqx1	1.46893	3.31343	15.9121	6.64e-05	0.000456708
Gars	0.452712	7.67861	15.9017	6.67e-05	0.000458491
Atp6v1a	0.484169	7.00014	15.8946	6.7e-05	0.000460272
Tmem66	-0.515528	7.26407	15.8867	6.72e-05	0.000461363
Bmpr2	-0.767671	4.69451	15.8849	6.73e-05	0.000461486
Tmem165	0.511352	6.70456	15.884	6.73e-05	0.000461486
Synj2	-0.981659	4.5493	15.88	6.75e-05	0.000462575
Rcbtb2	-0.60695	5.82897	15.859	6.82e-05	0.000466802
Tspan3	-0.524168	6.34409	15.8595	6.82e-05	0.000466802
Adora2a	-0.857617	4.40664	15.8259	6.94e-05	0.000474726
Ncapg	0.499798	6.74285	15.8257	6.95e-05	0.000475121
Diap2	0.692485	5.58314	15.8188	6.97e-05	0.000476199
Zfp36	-0.807511	8.48581	15.817	6.98e-05	0.000476592
Prtn3	1.19471	10.2212	15.8131	6.99e-05	0.000476985
Phldb1	-0.946263	4.61343	15.8114	7e-05	0.000477087
Wdfy2	-0.858077	4.61633	15.8095	7e-05	0.000477087
Copb2	0.440154	7.87674	15.8059	7.02e-05	0.00047816
Lamb2	1.39742	3.56981	15.8028	7.03e-05	0.000478551
Ptpru	1.20118	4.17314	15.7976	7.05e-05	0.000479622
Cebpb	0.695633	6.44623	15.7712	7.15e-05	0.000486131
Psmd2	0.425648	7.72599	15.7606	7.19e-05	0.000488555
Mink1	-0.422152	7.26539	15.7314	7.3e-05	0.000495729
Arrdc3	-0.779515	5.06413	15.7218	7.34e-05	0.000497843
Mfsd1	0.470022	6.97295	15.7208	7.34e-05	0.000497843
Pfkm	-0.621643	6.24247	15.7167	7.36e-05	0.000498899
Mpp6	0.446424	7.16895	15.7068	7.4e-05	0.000501005
Myadml2	2.41328	2.80292	15.7053	7.4e-05	0.000501005
Cdca7l	-0.431457	7.22811	15.6927	7.45e-05	0.000504087
Csnk2b	0.480449	6.55721	15.6736	7.53e-05	0.000509193
Ppapdc1b	0.738941	5.38652	15.6541	7.6e-05	0.000513617
Ndufa1	0.723701	5.23844	15.6505	7.62e-05	0.000514659
Uqcr10	0.572609	5.97547	15.6405	7.66e-05	0.00051705
Eml2	-0.534669	6.15866	15.6162	7.76e-05	0.000523485
Sh3glb1	-0.472236	6.5244	15.6046	7.81e-05	0.000526542
Nme1	0.465157	7.11109	15.602	7.82e-05	0.0005269
Gbp3	0.526708	6.6117	15.5853	7.89e-05	0.000531298
Pdia6	0.826131	9.05217	15.5775	7.92e-05	0.000532998
Tcp11l1	-1.14644	3.23879	15.5665	7.97e-05	0.000536042
Sepp1	-0.52304	7.05559	15.5574	8e-05	0.000537738
Mafk	-0.533079	6.18981	15.5486	8.04e-05	0.000540103
Cdc42bpb	-0.890689	4.2293	15.5005	8.25e-05	0.000553879
Hint1	0.447175	7.66709	15.4943	8.28e-05	0.000555561
Itga5	0.546658	6.45758	15.491	8.29e-05	0.0005559
Sort1	0.557743	7.93552	15.4862	8.31e-05	0.000556909
D630039A03Rik	-2.33002	0.851429	15.4785	8.34e-05	0.000558586
Rab32	0.556176	6.31481	15.4744	8.36e-05	0.000559592
Kif11	0.49455	8.18556	15.4652	8.4e-05	0.000561934
Dlgap5	0.491566	6.49782	15.4631	8.41e-05	0.000562269
Hmgn1	-0.508058	6.42136	15.4572	8.44e-05	0.000563939
Slc41a1	-0.664671	5.38051	15.4401	8.52e-05	0.000568946
Gata2	-0.575637	7.90574	15.4298	8.56e-05	0.000571277
Got2	0.48542	6.73799	15.3843	8.77e-05	0.000584944
Osm	0.770513	4.9293	15.3769	8.81e-05	0.000587264
Gnaq	-0.518971	6.42626	15.3688	8.84e-05	0.000588914
Bub1b	0.44059	7.83348	15.3632	8.87e-05	0.000590562
Irf4	-1.87048	1.84485	15.3373	8.99e-05	0.000598197
Agtpbp1	0.61792	5.92602	15.3269	9.04e-05	0.000600812
Cabyr	-2.00724	1.06673	15.3272	9.04e-05	0.000600812
Gm973	-1.70786	2.00787	15.3249	9.05e-05	0.000601121
Adarb1	-1.29466	3.12626	15.3211	9.07e-05	0.000602094
Insl3	-1.53508	2.49757	15.3091	9.13e-05	0.000605719
Galnt11	-0.698098	5.00083	15.2981	9.18e-05	0.000608676
Itga9	-1.37268	3.75062	15.2945	9.2e-05	0.000609642
Unc93b1	0.461912	7.98268	15.2883	9.23e-05	0.00061127
Mt2	2.10382	3.00668	15.2555	9.39e-05	0.0006215
Ifi30	0.778073	4.73938	15.2511	9.41e-05	0.00062209
Zfp113	-0.684646	5.04235	15.2521	9.41e-05	0.00062209
Dennd5a	-0.447431	7.99409	15.2448	9.44e-05	0.000623706
Pycard	0.565696	6.27032	15.2219	9.56e-05	0.000631263
Rrbp1	0.583846	8.75974	15.1967	9.69e-05	0.000639472
5031439G07Rik	-0.684986	6.4576	15.1916	9.71e-05	0.000640415
Abcb10	0.617381	6.19234	15.1876	9.73e-05	0.000641358
Ormdl3	-0.834777	5.00611	15.1809	9.77e-05	0.000643617
Pitrm1	0.439567	7.5182	15.1717	9.82e-05	0.000646531
Zfp82	-1.51663	2.29571	15.1516	9.92e-05	0.000652733
Cox7b	0.542161	6.21926	15.1508	9.93e-05	0.000653008
Aldh3b1	1.35894	2.92489	15.1454	9.95e-05	0.00065394
Vamp4	-1.23916	3.5223	15.1242	0.000100665	0.00066121
Kpna2	1.1956	3.81075	15.0655	0.000103846	0.000681706
Fam176b	-1.5362	2.47527	15.0621	0.000104029	0.000682508
Six5	-0.888721	4.64594	15.0475	0.00010484	0.000687427
Armcx6	-1.24181	3.19855	15.0197	0.000106396	0.00069696
Troap	0.640802	5.39125	15.0193	0.000106418	0.00069696
Tnfrsf1a	0.4577	7.1949	15.011	0.000106887	0.000699624
Gfod1	-0.74821	5.51381	15.0092	0.000106989	0.000699884
2010204K13Rik	-1.44555	2.34149	15.0066	0.000107138	0.000700451
Adam19	-1.86683	1.28819	14.983	0.000108484	0.000708838
Gulp1	-1.94643	1.55881	14.9708	0.000109186	0.00071301
Acy1	0.6876	5.5376	14.9374	0.00011114	0.000725348
Dennd2a	-1.33711	3.09036	14.9355	0.000111249	0.00072536
Dnajc13	0.413658	7.40975	14.9351	0.000111271	0.00072536
Rragb	-0.945326	3.91866	14.9272	0.000111742	0.000728008
Col5a1	2.43298	3.09854	14.9216	0.00011207	0.000729722
Ktn1	-0.566546	6.69457	14.9101	0.000112761	0.000733796
Tpk1	-1.0156	3.743	14.8954	0.000113642	0.000739101
Pan3	-0.616273	8.03464	14.8835	0.000114357	0.00074332
Adcy9	-0.868225	4.3739	14.8821	0.000114446	0.000743469
Adar	-0.423965	7.31887	14.879	0.000114633	0.000744253
Kifc3	-1.59959	1.83116	14.8757	0.000114835	0.000745134
Vgll4	-0.694725	5.05652	14.871	0.000115118	0.000746539
Epb4.1l1	-1.25366	3.78225	14.8637	0.000115567	0.000749018
Pld6	-1.2527	2.91868	14.8612	0.000115717	0.000749558
Tmem218	1.18137	3.43203	14.829	0.000117714	0.000762054
Fgfr1	-1.32445	3.22655	14.8263	0.000117881	0.000762696
Enpp5	-0.974789	4.01568	14.8126	0.00011874	0.000767811
Dnajb11	0.620902	7.18187	14.81	0.000118902	0.000768416
Dgat2	1.24686	3.14722	14.8029	0.00011935	0.000770868
Ehd4	0.458947	7.2393	14.782	0.000120681	0.000779017
Tpx2	0.436649	7.82464	14.7596	0.000122123	0.000787858
Hk2	0.578997	7.26983	14.7586	0.000122191	0.000787858
Prkag1	0.511937	6.35517	14.7504	0.000122723	0.000790707
Lmo2	-0.64957	9.22535	14.7491	0.000122804	0.000790707
Zfp62	-0.45278	6.623	14.7485	0.000122844	0.000790707
Tspan32	-0.487712	6.90422	14.7422	0.000123255	0.000792898
Iqcb1	-0.98928	3.90067	14.7393	0.000123445	0.000793666
Hdac5	0.523401	7.0178	14.7366	0.000123625	0.000794368
Vezf1	-0.422822	7.6702	14.7355	0.000123696	0.00079437
P2ry10	-1.68407	2.38886	14.7301	0.000124052	0.000796201
Prnp	1.57161	4.06781	14.7204	0.000124691	0.000799845
Mctp1	-0.703941	5.65296	14.7105	0.000125347	0.000803174
Cox7a2	0.575364	6.0982	14.7104	0.000125353	0.000803174
Klf11	-1.08618	4.85152	14.7037	0.0001258	0.000805579
Man2b2	0.479747	6.75311	14.6905	0.000126682	0.000810744
Mapre3	-2.23257	1.35072	14.6895	0.000126751	0.000810744
Smg6	-0.435004	6.98026	14.6874	0.000126894	0.000810934
Stat3	-0.428878	7.83575	14.6869	0.000126925	0.000810934
Slc23a2	-0.629096	6.05701	14.6758	0.000127675	0.000815262
Gipc1	0.569986	6.15268	14.6744	0.000127772	0.000815418
Eif2c1	-0.463057	7.69144	14.6726	0.000127893	0.000815726
Ufsp2	0.629252	5.58162	14.6669	0.000128279	0.000817724
Pdxp	-0.69077	5.10589	14.6313	0.000130725	0.000832753
Ahr	-1.3541	3.05208	14.6304	0.000130785	0.000832753
Ptpn21	-0.680297	4.92126	14.6131	0.00013199	0.00083995
Zfp882	-0.963385	3.84051	14.6074	0.000132395	0.00084205
Rgs14	0.668978	5.64116	14.6015	0.000132807	0.000844001
Msh5	-1.10899	3.40555	14.6009	0.000132852	0.000844001
2810417H13Rik	0.446096	7.2518	14.556	0.000136056	0.000863531
Hipk1	-0.465102	8.38245	14.5557	0.00013608	0.000863531
Kif22	0.459049	6.80496	14.546	0.000136779	0.000867477
Tcf7l1	1.60483	2.78088	14.5423	0.00013705	0.000868201
Mapkapk2	0.59897	8.78408	14.5414	0.000137113	0.000868201
Opn3	1.46399	2.55735	14.5412	0.000137125	0.000868201
Rgs7bp	-1.48709	2.92843	14.5071	0.00013963	0.000883563
C3	1.13682	6.86183	14.485	0.00014128	0.000893501
Racgap1	0.418022	7.36901	14.4665	0.000142672	0.000901796
Mrpl33	0.574279	6.33177	14.4629	0.000142944	0.000903007
Farp1	1.47573	2.40921	14.4614	0.000143058	0.000903219
Pten	-0.412214	7.87135	14.4486	0.000144036	0.000908883
Bex1	-1.77884	2.12585	14.4233	0.000145982	0.000920646
Stap1	-0.734502	5.22994	14.4174	0.000146443	0.000923035
Pde5a	-1.32209	3.57083	14.4126	0.00014682	0.000924892
Nme2	0.447235	7.06514	14.4115	0.000146905	0.000924909
Cpd	0.45079	6.55205	14.4084	0.000147147	0.000925913
Nab2	-0.862467	4.25457	14.4041	0.000147481	0.000927495
Tspyl3	-0.797035	4.51326	14.3927	0.000148377	0.000932608
Lzts2	-0.716979	6.13184	14.3909	0.000148515	0.000932953
Lpar6	-0.706669	4.9709	14.3883	0.000148726	0.000933757
Tpi1	0.420226	7.94964	14.3797	0.000149407	0.000937508
Fli1	-0.433295	7.00415	14.373	0.000149936	0.000940302
Trove2	-0.692408	4.80713	14.357	0.000151219	0.000947819
Ndufa9	0.461181	6.73795	14.3555	0.000151337	0.000947958
Abhd6	-1.78861	1.70037	14.3546	0.00015141	0.000947958
Ccna2	0.399223	7.7321	14.3514	0.000151671	0.000949063
Vps39	-0.471939	6.70424	14.3494	0.00015183	0.000949482
4732418C07Rik	-0.529991	6.12185	14.3484	0.000151907	0.000949482
Parl	0.651634	6.1317	14.3448	0.000152198	0.000950772
Klhl5	0.588685	7.33243	14.334	0.000153074	0.000955713
Anxa1	0.475689	6.93306	14.3296	0.00015343	0.000957394
Tdrkh	-1.10833	3.95007	14.3284	0.000153535	0.000957394
Stx18	0.711074	5.06464	14.3276	0.000153599	0.000957394
Kif18b	0.537086	6.1668	14.3261	0.00015372	0.000957617
Src	-1.52645	2.88642	14.3202	0.000154202	0.000960087
Cd68	0.87191	5.13924	14.3163	0.00015452	0.000961534
Naprt1	-1.29588	3.68625	14.3023	0.000155677	0.000968197
Wipi1	1.0029	4.19495	14.2529	0.000159816	0.000993389
Vps37c	0.543514	6.11728	14.2485	0.000160188	0.00099515
Iars	0.462072	7.5814	14.2258	0.000162137	0.0010066
Zmym3	-0.441355	6.83391	14.2249	0.00016221	0.0010066
Hmmr	0.523612	6.82321	14.2024	0.000164163	0.00101801
Samm50	0.42187	7.59734	14.2016	0.000164231	0.00101801
Tmem231	-1.40856	2.72918	14.1858	0.000165613	0.00102602
Lrrc9	-1.89506	0.894859	14.1782	0.000166287	0.00102962
Zfp386	-0.695741	5.07609	14.1687	0.000167124	0.00103424
Aco2	0.424047	7.63494	14.1646	0.00016749	0.00103593
Ppp1r15a	-1.02828	6.58516	14.1426	0.000169462	0.00104721
Flot2	0.547717	6.75746	14.1422	0.0001695	0.00104721
Mcpt4	5.19297	3.0233	14.1361	0.000170052	0.00105004
Ppm1f	0.503032	7.09184	14.1302	0.000170587	0.00105277
Fbxo7	-0.726247	5.71079	14.1185	0.000171646	0.00105872
A030009H04Rik	-1.08849	3.28855	14.104	0.000172976	0.00106634
Pik3cb	0.655456	5.2893	14.0902	0.000174252	0.00107361
Akt3	-0.516575	6.40384	14.0669	0.000176422	0.0010859
Runx3	-0.4174	7.28319	14.0667	0.000176439	0.0010859
Nav1	-0.45599	6.49345	14.0643	0.000176662	0.00108667
Tmem176b	-0.388036	7.73044	14.058	0.000177255	0.00108973
Pygo2	-0.606204	5.92952	14.0541	0.000177629	0.00109143
Atp5o	0.497883	6.34654	14.0523	0.0001778	0.00109188
Bcl2l13	0.427614	7.03065	14.0427	0.000178704	0.00109683
Cox6a1	0.501236	7.08255	14.0389	0.000179067	0.00109846
Shank3	-0.742492	6.42118	14.0376	0.000179192	0.00109863
Glrx5	0.471294	6.7822	14.0255	0.000180345	0.00110509
Asph	-1.0085	5.24882	14.0205	0.000180827	0.00110738
Cmtm8	-2.15917	0.846708	14.0196	0.000180916	0.00110738
Odf2	0.389475	7.5941	14.0091	0.000181933	0.001113
D930048N14Rik	-1.8885	2.10319	13.9483	0.000187904	0.0011489
Gm5506	1.07752	3.55662	13.9443	0.000188307	0.00115057
Ptpla	0.924199	4.2098	13.9436	0.000188381	0.00115057
Rpia	0.513026	7.07064	13.9409	0.00018865	0.00115159
Ankrd33b	-1.37521	3.29419	13.9398	0.000188761	0.00115164
S1pr3	0.722101	5.11441	13.9277	0.000189977	0.0011579
Ssr1	0.62467	9.1609	13.9276	0.000189993	0.0011579
Tspo	0.481755	7.27354	13.9216	0.000190598	0.00116095
Slc50a1	-0.569234	5.57906	13.9199	0.000190766	0.00116135
Nqo2	0.615061	5.45204	13.9166	0.000191101	0.00116276
Tmed10	0.424448	8.02634	13.9152	0.000191242	0.00116298
Tcf20	-0.425061	7.00029	13.8889	0.000193937	0.00117873
Svip	0.6723	6.02599	13.8672	0.000196196	0.00119182
Arhgap4	-0.537401	6.98381	13.863	0.000196635	0.00119384
Akna	-0.507929	6.91866	13.8552	0.000197446	0.00119803
Psmc3	0.405601	7.70952	13.8544	0.000197538	0.00119803
2810474O19Rik	-0.47535	6.57383	13.8432	0.000198711	0.00120449
Gm16197	-2.02842	1.35598	13.826	0.000200546	0.00121496
Afg3l1	0.412013	7.09341	13.825	0.000200654	0.00121496
Pmvk	-0.923879	3.92421	13.8184	0.000201358	0.00121856
Zfp579	-0.706996	4.68315	13.8052	0.000202773	0.00122647
Prr11	0.551086	6.15697	13.8015	0.00020317	0.00122821
Pyroxd2	1.82801	3.49423	13.7953	0.000203848	0.00123164
Plin2	0.767299	6.03398	13.7898	0.000204447	0.0012346
Etv5	-0.923571	3.99798	13.7807	0.00020543	0.00123987
D2Ertd750e	0.462157	6.86793	13.777	0.000205842	0.00124168
Xrcc6	-0.440793	6.81583	13.7755	0.000206009	0.00124203
Naip6	1.17127	3.27451	13.77	0.000206612	0.00124499
Gm5577	-1.6424	1.83192	13.7616	0.00020753	0.00124985
Kcnk6	0.953576	4.0141	13.7522	0.000208578	0.00125549
Mr1	-1.20432	3.13851	13.7386	0.000210091	0.00126392
Cysltr1	2.0039	1.76217	13.7357	0.000210421	0.00126523
Pde6d	0.680117	5.42321	13.7332	0.000210698	0.00126622
Espn	-1.28244	2.43534	13.718	0.000212414	0.00127585
Cdca2	0.456306	6.56279	13.7163	0.000212605	0.00127631
Strn	0.61461	5.93136	13.7036	0.00021404	0.00128424
Ebna1bp2	0.427258	7.13323	13.6878	0.000215856	0.00129444
Lyn	0.429142	6.87964	13.6855	0.000216114	0.0012953
Igf2r	-0.962928	5.02599	13.6676	0.000218182	0.001307
Atp6ap1	0.442193	7.1681	13.653	0.000219891	0.0013162
Sv2a	-1.66029	2.85112	13.6525	0.000219952	0.0013162
Ndufb6	0.612953	5.50682	13.6423	0.000221149	0.00132265
Ptov1	-0.426556	6.82632	13.6323	0.00022233	0.00132901
Sema3d	-1.46639	2.67108	13.6182	0.000224003	0.0013383
Nucb1	0.587611	9.07355	13.6171	0.000224134	0.00133837
Anks1	-0.451201	8.23908	13.6044	0.000225657	0.00134675
Slc46a3	-1.29341	2.75759	13.6023	0.000225909	0.00134754
Srgap2	0.542505	6.41514	13.5845	0.000228062	0.00135966
Ctse	-1.00323	4.91201	13.5725	0.000229525	0.00136765
Cebpe	1.35633	4.39697	13.5623	0.00023078	0.0013744
Athl1	-0.67149	5.37465	13.5598	0.000231082	0.00137547
Mapk7	0.600208	5.46652	13.5391	0.000233643	0.00138998
Agpat5	0.468175	7.01978	13.5311	0.000234641	0.00139482
Cyp4v3	0.649567	5.44326	13.5306	0.000234705	0.00139482
Frmd4b	-1.23908	3.41936	13.5093	0.00023739	0.00141003
Rnase4	1.54963	3.00212	13.4877	0.000240129	0.00142554
Bag1	0.380839	7.54037	13.4814	0.000240943	0.00142962
Jak2	-0.409396	6.87211	13.4769	0.000241524	0.00143231
Khk	0.812442	6.26091	13.4751	0.000241756	0.00143293
Alg2	-0.51022	6.04899	13.4691	0.000242521	0.00143671
S1pr2	0.77594	4.62377	13.4656	0.00024298	0.00143867
Ralgapa2	-0.573024	5.88461	13.4608	0.000243603	0.0014416
AK129341	-1.48972	2.0462	13.4502	0.000244976	0.00144896
Pcyt1b	-1.21464	3.37144	13.4324	0.000247309	0.00146169
Slc39a10	-0.646515	5.92516	13.4318	0.000247389	0.00146169
Chst11	-0.711633	6.27177	13.3978	0.000251916	0.00148707
Mrpl2	0.538385	6.33337	13.3976	0.000251949	0.00148707
Inppl1	0.864828	5.10734	13.3945	0.000252361	0.00148872
Rfx5	-0.526602	6.23619	13.3874	0.00025332	0.00149359
Rabep2	-0.621217	5.36487	13.3853	0.000253601	0.00149446
Ifit2	-0.604389	5.33816	13.3818	0.000254083	0.00149652
4931406P16Rik	-0.62076	5.26844	13.3704	0.000255629	0.00150483
Cc2d2a	0.961912	4.03818	13.3563	0.000257551	0.00151536
Uqcr11	0.625556	5.45104	13.3524	0.00025809	0.00151773
Slc35b1	0.662798	5.83397	13.351	0.000258291	0.00151812
Esr1	-0.670544	6.2946	13.3372	0.000260188	0.00152847
Serpini1	-1.25647	3.02945	13.3351	0.000260482	0.0015294
Mpzl1	-1.08875	3.20142	13.3081	0.000264261	0.00155077
Cmpk2	-0.982675	4.93944	13.3047	0.000264739	0.00155277
Hmgb3	0.635413	5.98385	13.2973	0.000265786	0.00155809
Pop1	0.661084	5.50654	13.2672	0.000270097	0.00158254
Osbpl9	-0.507061	6.18363	13.2563	0.00027166	0.00159087
Ndufv1	0.413676	7.27522	13.2547	0.00027189	0.00159139
Tcf12	-0.39527	7.14269	13.2514	0.000272369	0.00159336
Unc5a	-1.28991	3.23961	13.2252	0.000276207	0.00161497
Wbp11	0.383468	7.7581	13.2001	0.000279933	0.0016359
Rest	-0.478238	6.27468	13.1877	0.000281794	0.00164592
Phf6	-0.418359	6.64114	13.1771	0.000283388	0.00165437
Mtf1	0.569881	5.85896	13.1482	0.0002878	0.00167926
Parp3	-0.701461	4.83991	13.1451	0.000288274	0.00168115
Anpep	-1.26173	3.24089	13.142	0.000288757	0.00168309
Zfand3	-0.66317	5.4477	13.1385	0.00028929	0.00168532
Gadd45g	1.31074	2.79604	13.126	0.000291226	0.00169571
Khnyn	-0.495582	6.47169	13.125	0.000291375	0.00169571
Bahcc1	-0.469618	7.27046	13.1199	0.000292176	0.00169949
Igsf9	-1.79171	1.51607	13.1168	0.000292659	0.00170142
Dnajb2	-0.988481	3.63175	13.1125	0.000293326	0.00170381
Elk3	-0.500485	6.87434	13.1122	0.000293373	0.00170381
Prkacb	-0.417359	7.89557	13.1099	0.000293736	0.00170504
Elf2	-0.39024	7.15512	13.0942	0.000296219	0.00171856
P4htm	-1.35735	2.46752	13.0857	0.000297552	0.0017254
Phyhd1	-1.51461	2.1548	13.0838	0.000297854	0.00172626
Zfp783	-0.627352	5.47736	13.0778	0.00029881	0.00173091
Car1	1.52003	6.68353	13.0752	0.000299226	0.00173243
Eif2ak2	-0.420887	6.61993	13.0678	0.000300418	0.00173843
Ncstn	0.452071	7.19944	13.065	0.000300868	0.00174014
Rell2	-1.7245	1.52236	13.0596	0.000301728	0.00174421
AI854703	-1.22617	2.95702	13.053	0.000302794	0.00174948
Nup214	0.387809	7.58093	13.0441	0.000304247	0.00175697
Il15	-0.980923	3.75534	13.035	0.00030572	0.00176457
Cnpy3	0.478802	7.11392	13.0281	0.000306852	0.00177019
Lmnb2	0.378832	7.58161	12.9723	0.00031613	0.00182278
4933412E12Rik	-1.19086	3.14782	12.9709	0.000316366	0.0018232
Dnahc1	-1.4932	2.04053	12.9666	0.000317102	0.00182651
Pdlim2	-0.802395	4.33709	12.9603	0.00031817	0.00183107
Aim1	-1.09035	3.30504	12.96	0.000318221	0.00183107
Hivep2	-1.04357	4.00276	12.9475	0.000320346	0.00184236
Rbm47	-1.299	2.94701	12.9355	0.000322402	0.00185323
Lrrc59	0.507127	8.60397	12.9294	0.000323465	0.00185839
Rogdi	0.626635	5.21381	12.9076	0.000327252	0.00187919
Mpo	1.5941	13.1387	12.9051	0.000327686	0.00188072
Edem3	0.414064	6.73996	12.8905	0.000330252	0.00189448
Magt1	0.503497	7.83629	12.8853	0.000331165	0.00189791
Napsa	0.540703	7.5673	12.8852	0.000331188	0.00189791
5033406O09Rik	-1.0323	3.44636	12.8723	0.000333485	0.0019101
Gm16897	-1.04236	3.25708	12.8669	0.000334438	0.00191458
Ulk2	-0.533327	5.9441	12.8648	0.000334819	0.00191579
Ap1ar	0.441056	6.56863	12.8625	0.000335237	0.0019172
0910001L09Rik	0.572551	5.7326	12.8519	0.000337136	0.00192708
Apc2	-1.39793	2.04484	12.8388	0.000339502	0.00193962
Zfp36l1	-0.742105	5.35364	12.8259	0.000341853	0.00195206
Esyt2	-0.472258	6.56223	12.8076	0.000345215	0.00197025
2610318N02Rik	0.848602	4.20364	12.7995	0.000346713	0.00197764
Baiap2	-0.765207	4.774	12.7987	0.000346861	0.00197764
Cdk6	0.434742	8.19531	12.7942	0.000347692	0.00198137
Mrpl12	0.522642	6.48159	12.7726	0.000351734	0.00200339
Stard4	-0.619407	5.82125	12.7706	0.000352112	0.00200452
Gaa	0.390439	7.55504	12.7553	0.000354998	0.00201993
Ftl1	0.436251	8.00307	12.75	0.000356005	0.00202463
Glg1	0.457327	7.66109	12.7457	0.000356831	0.0020283
Scp2	0.462362	6.63432	12.7421	0.000357518	0.00203118
Sec23ip	0.412468	6.93179	12.7344	0.000358985	0.00203827
Tada2b	0.79253	4.42079	12.7337	0.000359129	0.00203827
A430078G23Rik	-0.718826	5.13244	12.7317	0.000359501	0.00203935
4933431E20Rik	1.30886	2.94035	12.7274	0.00036034	0.00204308
Ngly1	-0.556602	5.5027	12.7214	0.000361491	0.00204857
Tmem191c	-0.816282	4.19143	12.7131	0.000363109	0.00205648
Bhlhb9	-0.53834	5.84548	12.7123	0.000363253	0.00205648
Sdhc	0.415468	6.8031	12.7109	0.000363532	0.00205702
Tmem106b	-0.564358	6.06543	12.683	0.000368994	0.00208688
Dnase1l1	0.882271	4.05242	12.6789	0.000369811	0.00209045
Pak1	-0.599014	6.41161	12.6685	0.000371867	0.00210101
Itfg3	0.609049	5.46004	12.6543	0.000374694	0.00211592
Top3b	0.39843	7.10309	12.6374	0.000378115	0.00213416
Prg2	-2.58018	5.25539	12.6307	0.000379471	0.00214074
Cerk	0.476801	7.08708	12.6035	0.000385031	0.00217102
Tnfrsf11a	1.56828	2.00222	12.6019	0.000385348	0.00217172
Irf1	-0.634287	6.63438	12.5906	0.000387702	0.00218389
Fgl2	0.605794	6.37517	12.5857	0.000388707	0.00218845
Ly6a	-0.756473	4.7442	12.572	0.000391575	0.0022032
Arf1	0.431509	8.37498	12.5713	0.000391719	0.0022032
Nav2	0.707755	5.76073	12.5696	0.000392075	0.0022041
[truncated: 9,234 more rows]
