# Supplementary material for: Hematopoietic stem and progenitor cell-restricted Cdx2 expression induces transformation to myelodysplasia and acute leukemia
Source: Nat Commun. 2020 Jun 15;11:3021. doi: 10.1038/s41467-020-16840-2 (PMC7296000; doi:10.1038/s41467-020-16840-2)
Supplement: Supplementary file 6 — Supplementary Data 3 [file 41467_2020_16840_MOESM6_ESM.xlsx]

## Sheet: DEG_all
Ensembl.Gene.ID	Associated.Gene.Name	Gene.Biotype	Description	Chromosome.Name	Gene.Start..bp.	Gene.End..bp.	Strand	Pre-leuk vs Ctrl	CS252 vs Ctrl	CS882 vs Ctrl	CS2259 vs Ctrl	CS472 vs Ctrl
ENSMUSG00000050552	0910001L09Rik	protein_coding	RIKEN cDNA 0910001L09 gene [Source:MGI Symbol;Acc:MGI:1913346]	5	138255608	138259398	1	UP		UP
ENSMUSG00000051748	1100001G20Rik	protein_coding	RIKEN cDNA 1100001G20 gene [Source:MGI Symbol;Acc:MGI:1913357]	11	83746940	83752642	1	UP	DN	DN	DN
ENSMUSG00000039195	1110008P14Rik	protein_coding	RIKEN cDNA 1110008P14 gene [Source:MGI Symbol;Acc:MGI:1920987]	2	32377097	32381938	-1	UP		UP	UP
ENSMUSG00000042350	1110018G07Rik	protein_coding	RIKEN cDNA 1110018G07 gene [Source:MGI Symbol;Acc:MGI:1915747]	12	84918148	84970900	-1	UP	UP
ENSMUSG00000022018	1190002H23Rik	protein_coding	RIKEN cDNA 1190002H23 gene [Source:MGI Symbol;Acc:MGI:1913464]	14	79288756	79301645	-1	UP		UP		DN
ENSMUSG00000078350	1190007F08Rik	lincRNA	RIKEN cDNA 1190007F08 gene [Source:MGI Symbol;Acc:MGI:1916109]	4	154020588	154026152	-1	UP	DN
ENSMUSG00000033688	1300017J02Rik	protein_coding	RIKEN cDNA 1300017J02 gene [Source:MGI Symbol;Acc:MGI:1919025]	9	103250522	103305082	-1	UP
ENSMUSG00000022452	1500032L24Rik	protein_coding	RIKEN cDNA 1500032L24 gene [Source:MGI Symbol;Acc:MGI:1916279]	15	82338959	82349091	1	UP	UP	UP	UP	UP
ENSMUSG00000035595	1600002K03Rik	protein_coding	RIKEN cDNA 1600002K03 gene [Source:MGI Symbol;Acc:MGI:1917020]	10	80172944	80175146	1	UP
ENSMUSG00000046242	1600029I14Rik	protein_coding	RIKEN cDNA 1600029I14 gene [Source:MGI Symbol;Acc:MGI:1917047]	9	99456243	99474751	1	UP	UP	UP
ENSMUSG00000031927	1700012B09Rik	protein_coding	RIKEN cDNA 1700012B09 gene [Source:MGI Symbol;Acc:MGI:1916575]	9	14758200	14771030	-1	UP		DN		UP
ENSMUSG00000050623	1700019N12Rik	protein_coding	RIKEN cDNA 1700019N12 gene [Source:MGI Symbol;Acc:MGI:1914327]	19	6922426	6925380	-1	UP	UP	UP	UP	UP
ENSMUSG00000035085	1700020L24Rik	protein_coding	RIKEN cDNA 1700020L24 gene [Source:MGI Symbol;Acc:MGI:1913580]	11	83437686	83441232	1	UP		DN	DN
ENSMUSG00000019797	1700021F05Rik	protein_coding	RIKEN cDNA 1700021F05 gene [Source:MGI Symbol;Acc:MGI:1915101]	10	43525121	43540994	-1	UP
ENSMUSG00000073598	1700066B19Rik	protein_coding	RIKEN cDNA 1700066B19 gene [Source:MGI Symbol;Acc:MGI:1920699]	18	35703225	35730869	1	UP	UP	UP	UP	UP
ENSMUSG00000070394	1810027O10Rik	protein_coding	RIKEN cDNA 1810027O10 gene [Source:MGI Symbol;Acc:MGI:1916436]	11	69838514	69839618	1	UP
ENSMUSG00000013974	1810033B17Rik	protein_coding	RIKEN cDNA 1810033B17 gene [Source:MGI Symbol;Acc:MGI:1916439]	8	3665762	3668905	1	UP	DN	DN	DN
ENSMUSG00000035372	1810055G02Rik	protein_coding	RIKEN cDNA 1810055G02 gene [Source:MGI Symbol;Acc:MGI:1919306]	19	3708333	3717881	1	UP
ENSMUSG00000027495	2010011I20Rik	protein_coding	RIKEN cDNA 2010011I20 gene [Source:MGI Symbol;Acc:MGI:1914267]	2	172345565	172355749	1	UP
ENSMUSG00000042233	2010015L04Rik	protein_coding	RIKEN cDNA 2010015L04 gene [Source:MGI Symbol;Acc:MGI:1917130]	4	155409190	155447944	1	UP	UP		UP	UP
ENSMUSG00000021290	2010107E04Rik	protein_coding	RIKEN cDNA 2010107E04 gene [Source:MGI Symbol;Acc:MGI:1917507]	12	111961376	111966977	-1	UP
ENSMUSG00000029847	2010107G12Rik	protein_coding	RIKEN cDNA 2010107G12 gene [Source:MGI Symbol;Acc:MGI:1917272]	6	34945278	34979054	-1	UP	UP	UP	UP	UP
ENSMUSG00000029882	2210010C04Rik	protein_coding	RIKEN cDNA 2210010C04 gene [Source:MGI Symbol;Acc:MGI:1914623]	6	41030268	41035509	-1	UP	DN	UP
ENSMUSG00000083844	2210015D19Rik	pseudogene	RIKEN cDNA 2210015D19 gene [Source:MGI Symbol;Acc:MGI:1913774]	11	5762129	5784710	1	UP
ENSMUSG00000021550	2210016F16Rik	protein_coding	RIKEN cDNA 2210016F16 gene [Source:MGI Symbol;Acc:MGI:1917403]	13	58380046	58385225	-1	UP	DN			DN
ENSMUSG00000078546	2210404O09Rik	protein_coding	RIKEN cDNA 2210404O09 gene [Source:MGI Symbol;Acc:MGI:1917331]	17	21879570	21908092	-1	UP		UP	UP	DN
ENSMUSG00000033967	2310014L17Rik	protein_coding	RIKEN cDNA 2310014L17 gene [Source:MGI Symbol;Acc:MGI:1924198]	7	12927416	12931072	1	UP		UP	UP	UP
ENSMUSG00000031458	2410022L05Rik	protein_coding	RIKEN cDNA 2410022L05 gene [Source:MGI Symbol;Acc:MGI:1913673]	8	13884788	13890271	-1	UP	DN			DN
ENSMUSG00000028251	2610029I01Rik	protein_coding	RIKEN cDNA 2610029I01 gene [Source:MGI Symbol;Acc:MGI:1924282]	4	21757382	21767212	-1	UP	UP	UP	UP
ENSMUSG00000020491	2810021J22Rik	protein_coding	RIKEN cDNA 2810021J22 gene [Source:MGI Symbol;Acc:MGI:1917194]	11	58867216	58883288	1	UP	UP	UP	UP	UP
ENSMUSG00000028398	3110001D03Rik	protein_coding	RIKEN cDNA 3110001D03 gene [Source:MGI Symbol;Acc:MGI:1914178]	4	75277354	75278305	-1	UP				UP
ENSMUSG00000078453	3110003A17Rik	protein_coding	RIKEN cDNA 3110003A17 gene [Source:MGI Symbol;Acc:MGI:1920362]	10	18011263	18023252	-1	UP
ENSMUSG00000020101	4632428N05Rik	protein_coding	RIKEN cDNA 4632428N05 gene [Source:MGI Symbol;Acc:MGI:1921298]	10	60346851	60372684	1	UP	UP	DN	DN	DN
ENSMUSG00000038085	4921517L17Rik	protein_coding	RIKEN cDNA 4921517L17 gene [Source:MGI Symbol;Acc:MGI:1918123]	2	156312299	156375638	1	UP		UP
ENSMUSG00000075042	4930431P03Rik	processed_transcript	RIKEN cDNA 4930431P03 gene [Source:MGI Symbol;Acc:MGI:1921145]	14	44955217	44961307	-1	UP	UP	UP	UP	UP
ENSMUSG00000008129	4930432K21Rik	protein_coding	RIKEN cDNA 4930432K21 gene [Source:MGI Symbol;Acc:MGI:1921916]	8	84148025	84172590	1	UP	UP	UP		UP
ENSMUSG00000037143	4930529M08Rik	protein_coding	RIKEN cDNA 4930529M08 gene [Source:MGI Symbol;Acc:MGI:1926024]	2	145934784	146215039	1	UP	UP		UP
ENSMUSG00000048905	4930539E08Rik	protein_coding	RIKEN cDNA 4930539E08 gene [Source:MGI Symbol;Acc:MGI:1925441]	17	28896397	28915324	-1	UP	UP	UP	UP	UP
ENSMUSG00000005131	4930550C14Rik	protein_coding	RIKEN cDNA 4930550C14 gene [Source:MGI Symbol;Acc:MGI:1922561]	9	53405286	53432803	1	UP	UP	UP	UP	UP
ENSMUSG00000056665	4930572J05Rik	protein_coding	RIKEN cDNA 4930572J05 gene [Source:MGI Symbol;Acc:MGI:1925301]	15	74721234	74724373	1	UP		UP	UP
ENSMUSG00000039851	4932438H23Rik	protein_coding	RIKEN cDNA 4932438H23 gene [Source:MGI Symbol;Acc:MGI:1921637]	16	91053935	91095122	-1	UP		UP	UP
ENSMUSG00000087475	4933406I18Rik	lincRNA	RIKEN cDNA 4933406I18 gene [Source:MGI Symbol;Acc:MGI:1918295]	7	114315479	114415161	-1	UP	UP	UP	UP	UP
ENSMUSG00000031736	4933436C20Rik	lincRNA	RIKEN cDNA 4933436C20 gene [Source:MGI Symbol;Acc:MGI:1918546]	8	92326038	92356120	-1	UP		UP	UP
ENSMUSG00000062046	5730460C07Rik	protein_coding	RIKEN cDNA 5730460C07 gene [Source:MGI Symbol;Acc:MGI:1917844]	3	153789305	153792087	-1	UP	DN
ENSMUSG00000021792	5730469M10Rik	protein_coding	RIKEN cDNA 5730469M10 gene [Source:MGI Symbol;Acc:MGI:1917814]	14	40993740	41013788	-1	UP		UP	UP	UP
ENSMUSG00000050549	5730508B09Rik	protein_coding	RIKEN cDNA 5730508B09 gene [Source:MGI Symbol;Acc:MGI:1917867]	3	127869688	127896323	-1	UP			UP
ENSMUSG00000054672	5830411N06Rik	protein_coding	RIKEN cDNA 5830411N06 gene [Source:MGI Symbol;Acc:MGI:2443685]	7	140247301	140299791	1	UP		DN		UP
ENSMUSG00000022195	6030458C11Rik	protein_coding	RIKEN cDNA 6030458C11 gene [Source:MGI Symbol;Acc:MGI:1925127]	15	12808177	12824657	-1	UP	UP		UP
ENSMUSG00000031824	6430548M08Rik	protein_coding	RIKEN cDNA 6430548M08 gene [Source:MGI Symbol;Acc:MGI:2443793]	8	120114152	120165306	1	UP		DN
ENSMUSG00000048458	6530418L21Rik	protein_coding	RIKEN cDNA 6530418L21 gene [Source:MGI Symbol;Acc:MGI:1923497]	3	105704599	105720842	1	UP	UP		UP	UP
ENSMUSG00000021185	9030617O03Rik	protein_coding	RIKEN cDNA 9030617O03 gene [Source:MGI Symbol;Acc:MGI:2444813]	12	100779057	100896981	1	UP	UP	DN		UP
ENSMUSG00000050994	9130014G24Rik	protein_coding	RIKEN cDNA 9130014G24 gene [Source:MGI Symbol;Acc:MGI:3605549]	10	10335703	10472326	-1	UP	DN	DN	DN
ENSMUSG00000022362	9130401M01Rik	protein_coding	RIKEN cDNA 9130401M01 gene [Source:MGI Symbol;Acc:MGI:1923008]	15	58022276	58076425	-1	UP
ENSMUSG00000037204	9430023L20Rik	protein_coding	RIKEN cDNA 9430023L20 gene [Source:MGI Symbol;Acc:MGI:1915368]	15	101284301	101290934	1	UP
ENSMUSG00000094447	9430069I07Rik	protein_coding	RIKEN cDNA 9430069I07 gene [Source:MGI Symbol;Acc:MGI:1924608]	15	34349176	34356421	-1	UP
ENSMUSG00000038028	9630033F20Rik	protein_coding	RIKEN cDNA 9630033F20 gene [Source:MGI Symbol;Acc:MGI:2442752]	6	127085116	127109550	-1	UP	DN	DN	DN
ENSMUSG00000052353	9930013L23Rik	protein_coding	RIKEN cDNA 9930013L23 gene [Source:MGI Symbol;Acc:MGI:2443629]	7	83932857	84086502	-1	UP	UP		UP
ENSMUSG00000067577	A430093F15Rik	protein_coding	RIKEN cDNA A430093F15 gene [Source:MGI Symbol;Acc:MGI:2685520]	19	10740947	10786043	1	UP	UP	UP	UP	UP
ENSMUSG00000075330	A930003A15Rik	protein_coding	RIKEN cDNA A930003A15 gene [Source:MGI Symbol;Acc:MGI:1915412]	16	19876570	19883897	-1	UP	UP	UP	UP	UP
ENSMUSG00000036678	Aaas	protein_coding	achalasia, adrenocortical insufficiency, alacrimia [Source:MGI Symbol;Acc:MGI:2443767]	15	102338247	102350759	-1	UP			UP	UP
ENSMUSG00000025375	Aatk	protein_coding	apoptosis-associated tyrosine kinase [Source:MGI Symbol;Acc:MGI:1197518]	11	120007313	120047167	-1	UP		DN
ENSMUSG00000057191	AB124611	protein_coding	cDNA sequence AB124611 [Source:MGI Symbol;Acc:MGI:3043001]	9	21526176	21545333	1	UP	UP	UP	UP	UP
ENSMUSG00000004668	Abca13	protein_coding	ATP-binding cassette, sub-family A (ABC1), member 13 [Source:MGI Symbol;Acc:MGI:2388707]	11	9191942	9684259	1	UP	DN	DN	DN
ENSMUSG00000031974	Abcb10	protein_coding	ATP-binding cassette, sub-family B (MDR/TAP), member 10 [Source:MGI Symbol;Acc:MGI:1860508]	8	123952459	123983122	-1	UP
ENSMUSG00000026198	Abcb6	protein_coding	ATP-binding cassette, sub-family B (MDR/TAP), member 6 [Source:MGI Symbol;Acc:MGI:1921354]	1	75171717	75180392	-1	UP	DN		UP
ENSMUSG00000029408	Abcb9	protein_coding	ATP-binding cassette, sub-family B (MDR/TAP), member 9 [Source:MGI Symbol;Acc:MGI:1861729]	5	124061530	124095798	-1	UP	UP	UP	UP	UP
ENSMUSG00000025194	Abcc2	protein_coding	ATP-binding cassette, sub-family C (CFTR/MRP), member 2 [Source:MGI Symbol;Acc:MGI:1352447]	19	43782192	43837951	1	UP			DN
ENSMUSG00000020865	Abcc3	protein_coding	ATP-binding cassette, sub-family C (CFTR/MRP), member 3 [Source:MGI Symbol;Acc:MGI:1923658]	11	94343295	94392997	-1	UP	DN	DN		DN
ENSMUSG00000055782	Abcd2	protein_coding	ATP-binding cassette, sub-family D (ALD), member 2 [Source:MGI Symbol;Acc:MGI:1349467]	15	91145884	91191807	-1	UP	DN	DN	DN	DN
ENSMUSG00000032131	Abcg4	protein_coding	ATP-binding cassette, sub-family G (WHITE), member 4 [Source:MGI Symbol;Acc:MGI:1890594]	9	44273188	44288615	-1	UP	DN
ENSMUSG00000040532	Abhd11	protein_coding	abhydrolase domain containing 11 [Source:MGI Symbol;Acc:MGI:1916008]	5	135009152	135012175	1	UP
ENSMUSG00000032046	Abhd12	protein_coding	abhydrolase domain containing 12 [Source:MGI Symbol;Acc:MGI:1923442]	2	150832493	150904741	-1	UP
ENSMUSG00000032540	Abhd5	protein_coding	abhydrolase domain containing 5 [Source:MGI Symbol;Acc:MGI:1914719]	9	122351608	122381524	1	UP	DN	DN	DN	DN
ENSMUSG00000018381	Abi3	protein_coding	ABI gene family, member 3 [Source:MGI Symbol;Acc:MGI:1913860]	11	95830074	95842476	-1	UP	UP
ENSMUSG00000029095	Ablim2	protein_coding	actin-binding LIM protein 2 [Source:MGI Symbol;Acc:MGI:2385758]	5	35757880	35884973	1	UP	UP	UP	UP	UP
ENSMUSG00000036880	Acaa2	protein_coding	acetyl-Coenzyme A acyltransferase 2 (mitochondrial 3-oxoacyl-Coenzyme A thiolase) [Source:MGI Symbol;Acc:MGI:1098623]	18	74779197	74806207	1	UP		UP
ENSMUSG00000030861	Acadsb	protein_coding	acyl-Coenzyme A dehydrogenase, short/branched chain [Source:MGI Symbol;Acc:MGI:1914135]	7	131410601	131446211	1	UP		UP	UP
ENSMUSG00000022477	Aco2	protein_coding	aconitase 2, mitochondrial [Source:MGI Symbol;Acc:MGI:87880]	15	81872309	81915133	1	UP	UP	UP	UP	UP
ENSMUSG00000072949	Acot1	protein_coding	acyl-CoA thioesterase 1 [Source:MGI Symbol;Acc:MGI:1349396]	12	84009502	84017670	1	UP	DN	DN
ENSMUSG00000025287	Acot9	protein_coding	acyl-CoA thioesterase 9 [Source:MGI Symbol;Acc:MGI:1928939]	X	155262443	155297654	1	UP		UP
ENSMUSG00000021751	Acox2	protein_coding	acyl-Coenzyme A oxidase 2, branched chain [Source:MGI Symbol;Acc:MGI:1934852]	14	8225511	8259353	-1	UP	UP	UP	UP	UP
ENSMUSG00000001348	Acp5	protein_coding	acid phosphatase 5, tartrate resistant [Source:MGI Symbol;Acc:MGI:87883]	9	22126731	22135746	-1	UP	UP	UP	UP	UP
ENSMUSG00000043587	Acpl2	protein_coding	acid phosphatase-like 2 [Source:MGI Symbol;Acc:MGI:2442444]	9	96823344	96892669	-1	UP	DN	DN
ENSMUSG00000018796	Acsl1	protein_coding	acyl-CoA synthetase long-chain family member 1 [Source:MGI Symbol;Acc:MGI:102797]	8	46471041	46536051	1	UP	DN	DN
ENSMUSG00000015143	Actn1	protein_coding	actinin, alpha 1 [Source:MGI Symbol;Acc:MGI:2137706]	12	80167542	80260371	-1	UP	UP		UP	UP
ENSMUSG00000020152	Actr2	protein_coding	ARP2 actin-related protein 2 [Source:MGI Symbol;Acc:MGI:1913963]	11	20062304	20112913	-1	UP
ENSMUSG00000043635	Adamts3	protein_coding	a disintegrin-like and metallopeptidase (reprolysin type) with thrombospondin type 1 motif, 3 [Source:MGI Symbol;Acc:MGI:3045353]	5	89673841	89883334	-1	UP	DN	UP	UP	UP
ENSMUSG00000030022	Adamts9	protein_coding	a disintegrin-like and metallopeptidase (reprolysin type) with thrombospondin type 1 motif, 9 [Source:MGI Symbol;Acc:MGI:1916320]	6	92772699	92943492	-1	UP		UP	UP	UP
ENSMUSG00000020431	Adcy1	protein_coding	adenylate cyclase 1 [Source:MGI Symbol;Acc:MGI:99677]	11	7063489	7178506	1	UP	UP	UP	UP	UP
ENSMUSG00000030000	Add2	protein_coding	adducin 2 (beta) [Source:MGI Symbol;Acc:MGI:87919]	6	86078084	86119555	1	UP	DN	DN
ENSMUSG00000011148	Adssl1	protein_coding	adenylosuccinate synthetase like 1 [Source:MGI Symbol;Acc:MGI:87947]	12	112620045	112641354	1	UP		DN	DN
ENSMUSG00000044811	AF251705	protein_coding	cDNA sequence AF251705 [Source:MGI Symbol;Acc:MGI:2153249]	11	114996721	115001880	-1	UP	DN	DN
ENSMUSG00000029094	Afap1	protein_coding	actin filament associated protein 1 [Source:MGI Symbol;Acc:MGI:1917542]	5	35893319	36003923	1	UP	UP		UP	UP
ENSMUSG00000017718	Afmid	protein_coding	arylformamidase [Source:MGI Symbol;Acc:MGI:2448704]	11	117825924	117839908	1	UP	UP	UP	UP
ENSMUSG00000031467	Agpat5	protein_coding	1-acylglycerol-3-phosphate O-acyltransferase 5 (lysophosphatidic acid acyltransferase, epsilon) [Source:MGI Symbol;Acc:MGI:1196345]	8	18846277	18891361	1	UP
ENSMUSG00000042410	Agps	protein_coding	alkylglycerone phosphate synthase [Source:MGI Symbol;Acc:MGI:2443065]	2	75832177	75931350	1	UP
ENSMUSG00000021557	Agtpbp1	protein_coding	ATP/GTP binding protein 1 [Source:MGI Symbol;Acc:MGI:2159437]	13	59449537	59585227	-1	UP	DN	DN		DN
ENSMUSG00000029772	Ahcyl2	protein_coding	S-adenosylhomocysteine hydrolase-like 2 [Source:MGI Symbol;Acc:MGI:1921590]	6	29768011	29912310	1	UP	UP	UP	UP	UP
ENSMUSG00000019986	Ahi1	protein_coding	Abelson helper integration site 1 [Source:MGI Symbol;Acc:MGI:87971]	10	20952547	21080428	1	UP			UP
ENSMUSG00000073854	AI427809	protein_coding	expressed sequence AI427809 [Source:MGI Symbol;Acc:MGI:2140270]	4	53261893	53262547	-1	UP
ENSMUSG00000073490	AI607873	protein_coding	expressed sequence AI607873 [Source:MGI Symbol;Acc:MGI:2138302]	1	173723430	173741809	-1	UP		DN
ENSMUSG00000087107	AI662270	lincRNA	expressed sequence AI662270 [Source:MGI Symbol;Acc:MGI:2144254]	11	83223576	83226604	1	UP			UP
ENSMUSG00000024397	Aif1	protein_coding	allograft inflammatory factor 1 [Source:MGI Symbol;Acc:MGI:1343098]	17	35170991	35176068	-1	UP	DN	DN		DN
ENSMUSG00000001864	Aif1l	protein_coding	allograft inflammatory factor 1-like [Source:MGI Symbol;Acc:MGI:1919598]	2	31950260	31973442	1	UP	UP	UP	UP	UP
ENSMUSG00000041323	Ak7	protein_coding	adenylate kinase 7 [Source:MGI Symbol;Acc:MGI:1926051]	12	105705982	105782447	1	UP	UP	UP	UP	UP
ENSMUSG00000047804	Akap10	protein_coding	A kinase (PRKA) anchor protein 10 [Source:MGI Symbol;Acc:MGI:1890218]	11	61871307	61930252	-1	UP			DN
ENSMUSG00000038729	Akap2	protein_coding	A kinase (PRKA) anchor protein 2 [Source:MGI Symbol;Acc:MGI:1306795]	4	57717657	57896984	1	UP	UP	UP	UP	UP
ENSMUSG00000032786	Alas1	protein_coding	aminolevulinic acid synthase 1 [Source:MGI Symbol;Acc:MGI:87989]	9	106233455	106248126	-1	UP	DN	DN	DN
ENSMUSG00000025270	Alas2	protein_coding	aminolevulinic acid synthase 2, erythroid [Source:MGI Symbol;Acc:MGI:87990]	X	150547375	150570638	1	UP
ENSMUSG00000024747	Aldh1a7	protein_coding	aldehyde dehydrogenase family 1, subfamily A7 [Source:MGI Symbol;Acc:MGI:1347050]	19	20692953	20727562	-1	UP	DN	DN		DN
ENSMUSG00000035561	Aldh1b1	protein_coding	aldehyde dehydrogenase 1 family, member B1 [Source:MGI Symbol;Acc:MGI:1919785]	4	45799022	45804604	1	UP	UP	UP	UP
ENSMUSG00000019102	Aldh3a1	protein_coding	aldehyde dehydrogenase family 3, subfamily A1 [Source:MGI Symbol;Acc:MGI:1353451]	11	61207537	61218421	1	UP			UP
ENSMUSG00000024885	Aldh3b1	protein_coding	aldehyde dehydrogenase 3 family, member B1 [Source:MGI Symbol;Acc:MGI:1914939]	19	3913493	3929761	-1	UP	DN	DN	DN	DN
ENSMUSG00000028737	Aldh4a1	protein_coding	aldehyde dehydrogenase 4 family, member A1 [Source:MGI Symbol;Acc:MGI:2443883]	4	139622866	139649690	1	UP	UP	UP	UP	UP
ENSMUSG00000026687	Aldh9a1	protein_coding	aldehyde dehydrogenase 9, subfamily A1 [Source:MGI Symbol;Acc:MGI:1861622]	1	167349991	167368530	1	UP
ENSMUSG00000030695	Aldoa	protein_coding	aldolase A, fructose-bisphosphate [Source:MGI Symbol;Acc:MGI:87994]	7	126795234	126800751	-1	UP	UP	UP
ENSMUSG00000039427	Alg1	protein_coding	asparagine-linked glycosylation 1 (beta-1,4-mannosyltransferase) [Source:MGI Symbol;Acc:MGI:2384774]	16	5233621	5244912	1	UP
ENSMUSG00000035845	Alg12	protein_coding	asparagine-linked glycosylation 12 (alpha-1,6-mannosyltransferase) [Source:MGI Symbol;Acc:MGI:2385025]	15	88805244	88819318	-1	UP
ENSMUSG00000073792	Alg6	protein_coding	asparagine-linked glycosylation 6 (alpha-1,3,-glucosyltransferase) [Source:MGI Symbol;Acc:MGI:2444031]	4	99715664	99763460	1	UP
ENSMUSG00000028028	Alpk1	protein_coding	alpha-kinase 1 [Source:MGI Symbol;Acc:MGI:1918731]	3	127670399	127780527	-1	UP
ENSMUSG00000025134	Alyref	protein_coding	Aly/REF export factor [Source:MGI Symbol;Acc:MGI:1341044]	11	120592121	120598365	-1	UP
ENSMUSG00000041688	Amot	protein_coding	angiomotin [Source:MGI Symbol;Acc:MGI:108440]	X	145446425	145505181	-1	UP			DN	DN
ENSMUSG00000025135	Anapc11	protein_coding	anaphase promoting complex subunit 11 [Source:MGI Symbol;Acc:MGI:1913406]	11	120598421	120608198	1	UP
ENSMUSG00000004105	Angptl2	protein_coding	angiopoietin-like 2 [Source:MGI Symbol;Acc:MGI:1347002]	2	33216069	33247717	1	UP	UP	UP	UP	UP
ENSMUSG00000069601	Ank3	protein_coding	ankyrin 3, epithelial [Source:MGI Symbol;Acc:MGI:88026]	10	69534222	70027436	1	UP	UP
ENSMUSG00000035189	Ano4	protein_coding	anoctamin 4 [Source:MGI Symbol;Acc:MGI:2443344]	10	88948995	89257790	-1	UP	UP	UP	UP	UP
ENSMUSG00000064210	Ano6	protein_coding	anoctamin 6 [Source:MGI Symbol;Acc:MGI:2145890]	15	95790843	95975464	1	UP	UP	UP	UP	UP
ENSMUSG00000024659	Anxa1	protein_coding	annexin A1 [Source:MGI Symbol;Acc:MGI:96819]	19	20373428	20390944	-1	UP	DN	DN
ENSMUSG00000032231	Anxa2	protein_coding	annexin A2 [Source:MGI Symbol;Acc:MGI:88246]	9	69453620	69491795	1	UP	UP	UP	UP
ENSMUSG00000029484	Anxa3	protein_coding	annexin A3 [Source:MGI Symbol;Acc:MGI:1201378]	5	96793385	96845968	1	UP	DN	DN	DN	DN
ENSMUSG00000027712	Anxa5	protein_coding	annexin A5 [Source:MGI Symbol;Acc:MGI:106008]	3	36448925	36475843	-1	UP	DN	DN		DN
ENSMUSG00000018340	Anxa6	protein_coding	annexin A6 [Source:MGI Symbol;Acc:MGI:88255]	11	54979108	55033445	-1	UP		UP	UP
ENSMUSG00000021322	Aoah	protein_coding	acyloxyacyl hydrolase [Source:MGI Symbol;Acc:MGI:1350928]	13	20794119	21024252	1	UP		DN	DN	DN
ENSMUSG00000074238	Ap1ar	protein_coding	adaptor-related protein complex 1 associated regulatory protein [Source:MGI Symbol;Acc:MGI:2384822]	3	127807264	127837492	-1	UP			UP
ENSMUSG00000009090	Ap1b1	protein_coding	adaptor protein complex AP-1, beta 1 subunit [Source:MGI Symbol;Acc:MGI:1096368]	11	4986824	5042791	1	UP		UP
ENSMUSG00000031367	Ap1s2	protein_coding	adaptor-related protein complex 1, sigma 2 subunit [Source:MGI Symbol;Acc:MGI:1889383]	X	163909017	163933666	1	UP	UP
ENSMUSG00000024480	Ap3s1	protein_coding	adaptor-related protein complex 3, sigma 1 subunit [Source:MGI Symbol;Acc:MGI:1337062]	18	46741917	46790826	1	UP	UP	UP	UP	UP
ENSMUSG00000019979	Apaf1	protein_coding	apoptotic peptidase activating factor 1 [Source:MGI Symbol;Acc:MGI:1306796]	10	90989311	91082770	-1	UP	UP	UP		UP
ENSMUSG00000024897	Apba1	protein_coding	amyloid beta (A4) precursor protein binding, family A, member 1 [Source:MGI Symbol;Acc:MGI:1860297]	19	23758876	23949597	1	UP	DN	DN		DN
ENSMUSG00000006651	Aplp1	protein_coding	amyloid beta (A4) precursor-like protein 1 [Source:MGI Symbol;Acc:MGI:88046]	7	30434981	30445582	-1	UP		UP	UP	UP
ENSMUSG00000040613	Apobec1	protein_coding	apolipoprotein B mRNA editing enzyme, catalytic polypeptide 1 [Source:MGI Symbol;Acc:MGI:103298]	6	122577792	122602444	-1	UP		DN
ENSMUSG00000002992	Apoc2	protein_coding	apolipoprotein C-II [Source:MGI Symbol;Acc:MGI:88054]	7	19671579	19681423	-1	UP		DN
ENSMUSG00000091694	Apol11b	protein_coding	apolipoprotein L 11b [Source:MGI Symbol;Acc:MGI:3036248]	15	77633951	77643286	-1	UP
ENSMUSG00000056656	Apol8	protein_coding	apolipoprotein L 8 [Source:MGI Symbol;Acc:MGI:2444921]	15	77747799	77755229	-1	UP
ENSMUSG00000006589	Aprt	protein_coding	adenine phosphoribosyl transferase [Source:MGI Symbol;Acc:MGI:88061]	8	122574637	122576907	-1	UP
ENSMUSG00000024451	Arap3	protein_coding	ArfGAP with RhoGAP domain, ankyrin repeat and PH domain 3 [Source:MGI Symbol;Acc:MGI:2147274]	18	37972624	37997574	-1	UP	DN
ENSMUSG00000029378	Areg	protein_coding	amphiregulin [Source:MGI Symbol;Acc:MGI:88068]	5	91139615	91148432	1	UP
ENSMUSG00000048076	Arf1	protein_coding	ADP-ribosylation factor 1 [Source:MGI Symbol;Acc:MGI:99431]	11	59211412	59228270	-1	UP
ENSMUSG00000051853	Arf3	protein_coding	ADP-ribosylation factor 3 [Source:MGI Symbol;Acc:MGI:99432]	15	98737621	98763214	-1	UP	UP	UP	UP
ENSMUSG00000054277	Arfgap3	protein_coding	ADP-ribosylation factor GTPase activating protein 3 [Source:MGI Symbol;Acc:MGI:1913501]	15	83299740	83350247	-1	UP
ENSMUSG00000030766	Arhgap17	protein_coding	Rho GTPase activating protein 17 [Source:MGI Symbol;Acc:MGI:1917747]	7	123279150	123369915	-1	UP		DN	DN
ENSMUSG00000025154	Arhgap19	protein_coding	Rho GTPase activating protein 19 [Source:MGI Symbol;Acc:MGI:1918335]	19	41766588	41802084	-1	UP	DN
ENSMUSG00000036452	Arhgap26	protein_coding	Rho GTPase activating protein 26 [Source:MGI Symbol;Acc:MGI:1918552]	18	38601534	39376284	1	UP	UP	UP	UP	UP
ENSMUSG00000022799	Arhgap31	protein_coding	Rho GTPase activating protein 31 [Source:MGI Symbol;Acc:MGI:1333857]	16	38598340	38713274	-1	UP
ENSMUSG00000025132	Arhgdia	protein_coding	Rho GDP dissociation inhibitor (GDI) alpha [Source:MGI Symbol;Acc:MGI:2178103]	11	120578104	120581624	-1	UP
ENSMUSG00000040964	Arhgef10l	protein_coding	Rho guanine nucleotide exchange factor (GEF) 10-like [Source:MGI Symbol;Acc:MGI:1920004]	4	140514485	140666012	-1	UP	UP	DN	DN
ENSMUSG00000019564	Arid3a	protein_coding	AT rich interactive domain 3A (BRIGHT-like) [Source:MGI Symbol;Acc:MGI:1328360]	10	79927043	79955018	1	UP		DN	DN
ENSMUSG00000049804	Armcx4	protein_coding	armadillo repeat containing, X-linked 4 [Source:MGI Symbol;Acc:MGI:2147887]	X	134686519	134696757	1	UP	UP	UP	UP	UP
ENSMUSG00000040187	Arntl2	protein_coding	aryl hydrocarbon receptor nuclear translocator-like 2 [Source:MGI Symbol;Acc:MGI:2684845]	6	146796055	146833529	1	UP		DN
ENSMUSG00000042082	Arsb	protein_coding	arylsulfatase B [Source:MGI Symbol;Acc:MGI:88075]	13	93771679	93943016	1	UP	DN	DN	DN	DN
ENSMUSG00000036412	Arsi	protein_coding	arylsulfatase i [Source:MGI Symbol;Acc:MGI:2670959]	18	60911780	60918561	1	UP	DN	UP	UP	UP
ENSMUSG00000022377	Asap1	protein_coding	ArfGAP with SH3 domain, ankyrin repeat and PH domain1 [Source:MGI Symbol;Acc:MGI:1342335]	15	64086857	64382919	-1	UP	DN	DN		DN
ENSMUSG00000026311	Asb1	protein_coding	ankyrin repeat and SOCS box-containing 1 [Source:MGI Symbol;Acc:MGI:1929735]	1	91540565	91559590	1	UP	UP	UP	UP	UP
ENSMUSG00000005470	Asf1b	protein_coding	ASF1 anti-silencing function 1 homolog B (S. cerevisiae) [Source:MGI Symbol;Acc:MGI:1914179]	8	83955507	83970197	1	UP	DN
ENSMUSG00000040963	Asgr2	protein_coding	asialoglycoprotein receptor 2 [Source:MGI Symbol;Acc:MGI:88082]	11	70092644	70106187	1	UP
ENSMUSG00000026095	Asnsd1	protein_coding	asparagine synthetase domain containing 1 [Source:MGI Symbol;Acc:MGI:1917646]	1	53325507	53352752	-1	UP
ENSMUSG00000022360	Atad2	protein_coding	ATPase family, AAA domain containing 2 [Source:MGI Symbol;Acc:MGI:1917722]	15	58094047	58135082	-1	UP
ENSMUSG00000042406	Atf4	protein_coding	activating transcription factor 4 [Source:MGI Symbol;Acc:MGI:88096]	15	80255184	80257540	1	UP	UP
ENSMUSG00000038539	Atf5	protein_coding	activating transcription factor 5 [Source:MGI Symbol;Acc:MGI:2141857]	7	44812257	44816658	-1	UP
ENSMUSG00000032905	Atg12	protein_coding	autophagy related 12 [Source:MGI Symbol;Acc:MGI:1914776]	18	46732417	46741579	-1	UP	UP	UP	UP	UP
ENSMUSG00000022663	Atg3	protein_coding	autophagy related 3 [Source:MGI Symbol;Acc:MGI:1915091]	16	45158785	45188538	1	UP
ENSMUSG00000033124	Atg9a	protein_coding	autophagy related 9A [Source:MGI Symbol;Acc:MGI:2138446]	1	75180866	75191923	-1	UP	UP	UP	UP	UP
ENSMUSG00000038295	Atg9b	protein_coding	autophagy related 9B [Source:MGI Symbol;Acc:MGI:2685420]	5	24384181	24392143	-1	UP	DN
ENSMUSG00000018585	Atox1	protein_coding	ATX1 (antioxidant protein 1) homolog 1 (yeast) [Source:MGI Symbol;Acc:MGI:1333855]	11	55446641	55461239	-1	UP		UP
ENSMUSG00000022533	Atp13a3	protein_coding	ATPase type 13A3 [Source:MGI Symbol;Acc:MGI:2685387]	16	30312423	30388837	-1	UP	UP		UP
ENSMUSG00000007097	Atp1a2	protein_coding	ATPase, Na+/K+ transporting, alpha 2 polypeptide [Source:MGI Symbol;Acc:MGI:88106]	1	172271709	172298064	-1	UP	UP		UP	UP
ENSMUSG00000040907	Atp1a3	protein_coding	ATPase, Na+/K+ transporting, alpha 3 polypeptide [Source:MGI Symbol;Acc:MGI:88107]	7	24978167	25005957	-1	UP	UP
ENSMUSG00000041329	Atp1b2	protein_coding	ATPase, Na+/K+ transporting, beta 2 polypeptide [Source:MGI Symbol;Acc:MGI:88109]	11	69599736	69605942	-1	UP	DN	DN
ENSMUSG00000031007	Atp6ap2	protein_coding	ATPase, H+ transporting, lysosomal accessory protein 2 [Source:MGI Symbol;Acc:MGI:1917745]	X	12587801	12617049	1	UP
ENSMUSG00000019302	Atp6v0a1	protein_coding	ATPase, H+ transporting, lysosomal V0 subunit A1 [Source:MGI Symbol;Acc:MGI:103286]	11	101009452	101063719	1	UP				UP
ENSMUSG00000013160	Atp6v0d1	protein_coding	ATPase, H+ transporting, lysosomal V0 subunit D1 [Source:MGI Symbol;Acc:MGI:1201778]	8	105524465	105566047	-1	UP				UP
ENSMUSG00000028238	Atp6v0d2	protein_coding	ATPase, H+ transporting, lysosomal V0 subunit D2 [Source:MGI Symbol;Acc:MGI:1924415]	4	19876841	19922605	-1	UP			UP
ENSMUSG00000052459	Atp6v1a	protein_coding	ATPase, H+ transporting, lysosomal V1 subunit A [Source:MGI Symbol;Acc:MGI:1201780]	16	44085402	44139705	-1	UP
ENSMUSG00000006273	Atp6v1b2	protein_coding	ATPase, H+ transporting, lysosomal V1 subunit B2 [Source:MGI Symbol;Acc:MGI:109618]	8	69088646	69113711	1	UP
ENSMUSG00000022295	Atp6v1c1	protein_coding	ATPase, H+ transporting, lysosomal V1 subunit C1 [Source:MGI Symbol;Acc:MGI:1913585]	15	38661904	38692443	1	UP
ENSMUSG00000019210	Atp6v1e1	protein_coding	ATPase, H+ transporting, lysosomal V1 subunit E1 [Source:MGI Symbol;Acc:MGI:894326]	6	120795245	120822685	-1	UP
ENSMUSG00000006567	Atp7b	protein_coding	ATPase, Cu++ transporting, beta polypeptide [Source:MGI Symbol;Acc:MGI:103297]	8	21992785	22060305	-1	UP	DN	DN
ENSMUSG00000060131	Atp8b4	protein_coding	ATPase, class I, type 8B, member 4 [Source:MGI Symbol;Acc:MGI:1859664]	2	126320973	126500674	-1	UP	UP	DN
ENSMUSG00000000142	Axin2	protein_coding	axin2 [Source:MGI Symbol;Acc:MGI:1270862]	11	108920349	108950783	1	UP	UP	UP	UP	UP
ENSMUSG00000002602	Axl	protein_coding	AXL receptor tyrosine kinase [Source:MGI Symbol;Acc:MGI:1347244]	7	25757273	25788705	-1	UP			UP
ENSMUSG00000074892	B3galt5	protein_coding	UDP-Gal:betaGlcNAc beta 1,3-galactosyltransferase, polypeptide 5 [Source:MGI Symbol;Acc:MGI:2136878]	16	96235801	96319859	1	UP	UP	DN	UP
ENSMUSG00000043740	B430306N03Rik	protein_coding	RIKEN cDNA B430306N03 gene [Source:MGI Symbol;Acc:MGI:2443478]	17	48316141	48327024	1	UP		DN
ENSMUSG00000006731	B4galnt1	protein_coding	beta-1,4-N-acetyl-galactosaminyl transferase 1 [Source:MGI Symbol;Acc:MGI:1342057]	10	127165156	127172340	1	UP			DN
ENSMUSG00000022793	B4galt4	protein_coding	UDP-Gal:betaGlcNAc beta 1,4-galactosyltransferase, polypeptide 4 [Source:MGI Symbol;Acc:MGI:1928387]	16	38742264	38769049	1	UP	DN
ENSMUSG00000032086	Bace1	protein_coding	beta-site APP cleaving enzyme 1 [Source:MGI Symbol;Acc:MGI:1346542]	9	45838580	45864399	1	UP	UP	UP	UP	UP
ENSMUSG00000028416	Bag1	protein_coding	BCL2-associated athanogene 1 [Source:MGI Symbol;Acc:MGI:108047]	4	40936398	40948281	-1	UP
ENSMUSG00000030847	Bag3	protein_coding	BCL2-associated athanogene 3 [Source:MGI Symbol;Acc:MGI:1352493]	7	128523583	128546977	1	UP
ENSMUSG00000057789	Bak1	protein_coding	BCL2-antagonist/killer 1 [Source:MGI Symbol;Acc:MGI:1097161]	17	27019810	27029009	-1	UP				DN
ENSMUSG00000024232	Bambi	protein_coding	BMP and activin membrane-bound inhibitor, homolog (Xenopus laevis) [Source:MGI Symbol;Acc:MGI:1915260]	18	3507957	3516404	1	UP	UP	UP	UP	UP
ENSMUSG00000003873	Bax	protein_coding	BCL2-associated X protein [Source:MGI Symbol;Acc:MGI:99702]	7	45461695	45466898	-1	UP	UP			UP
ENSMUSG00000035021	Baz1a	protein_coding	bromodomain adjacent to zinc finger domain 1A [Source:MGI Symbol;Acc:MGI:1309478]	12	54892989	55014348	-1	UP
ENSMUSG00000002083	Bbc3	protein_coding	BCL2 binding component 3 [Source:MGI Symbol;Acc:MGI:2181667]	7	16309616	16318205	1	UP	UP			UP
ENSMUSG00000058216	BC021614	protein_coding	cDNA sequence BC021614 [Source:MGI Symbol;Acc:MGI:2385078]	19	4057478	4059295	-1	UP	UP		UP
ENSMUSG00000034773	BC030867	protein_coding	cDNA sequence BC030867 [Source:MGI Symbol;Acc:MGI:2387601]	11	102248882	102265187	1	UP	DN			DN
ENSMUSG00000087150	BC064078	pseudogene	cDNA sequence BC064078 [Source:MGI Symbol;Acc:MGI:3040692]	6	128992961	129008040	1	UP	UP	DN	DN	DN
ENSMUSG00000071561	BC100530	protein_coding	cDNA sequence BC100530 [Source:MGI Symbol;Acc:MGI:3696883]	16	36359382	36367748	-1	UP
ENSMUSG00000041358	BC125332	protein_coding	cDNA sequence BC125332 [Source:MGI Symbol;Acc:MGI:2661384]	2	112247948	112259291	-1	UP
ENSMUSG00000030826	Bcat2	protein_coding	branched chain aminotransferase 2, mitochondrial [Source:MGI Symbol;Acc:MGI:1276534]	7	45570153	45589710	1	UP
ENSMUSG00000048251	Bcl11b	protein_coding	B cell leukemia/lymphoma 11B [Source:MGI Symbol;Acc:MGI:1929913]	12	107910403	108003602	-1	UP	UP	UP	UP	UP
ENSMUSG00000089929	Bcl2a1b	protein_coding	B cell leukemia/lymphoma 2 related protein A1b [Source:MGI Symbol;Acc:MGI:1278326]	9	89199209	89207827	1	UP	DN	DN
ENSMUSG00000046598	Bdh1	protein_coding	3-hydroxybutyrate dehydrogenase, type 1 [Source:MGI Symbol;Acc:MGI:1919161]	16	31422280	31458901	1	UP	UP	UP	UP	UP
ENSMUSG00000052271	Bhlha15	protein_coding	basic helix-loop-helix family, member a15 [Source:MGI Symbol;Acc:MGI:891976]	5	144190286	144194441	1	UP
ENSMUSG00000030103	Bhlhe40	protein_coding	basic helix-loop-helix family, member e40 [Source:MGI Symbol;Acc:MGI:1097714]	6	108660629	108666925	1	UP
ENSMUSG00000030256	Bhlhe41	protein_coding	basic helix-loop-helix family, member e41 [Source:MGI Symbol;Acc:MGI:1930704]	6	145858243	145865558	-1	UP		DN
ENSMUSG00000004446	Bid	protein_coding	BH3 interacting domain death agonist [Source:MGI Symbol;Acc:MGI:108093]	6	120891930	120916853	-1	UP		DN
ENSMUSG00000001999	Blvra	protein_coding	biliverdin reductase A [Source:MGI Symbol;Acc:MGI:88170]	2	127070665	127097084	1	UP	DN			DN
ENSMUSG00000040466	Blvrb	protein_coding	biliverdin reductase B (flavin reductase (NADPH)) [Source:MGI Symbol;Acc:MGI:2385271]	7	27447978	27466144	1	UP	DN
ENSMUSG00000040093	Bmf	protein_coding	BCL2 modifying factor [Source:MGI Symbol;Acc:MGI:2176433]	2	118528757	118549687	-1	UP	UP	UP	UP	UP
ENSMUSG00000008999	Bmp7	protein_coding	bone morphogenetic protein 7 [Source:MGI Symbol;Acc:MGI:103302]	2	172868012	172940321	-1	UP	UP	UP	UP	UP
ENSMUSG00000031377	Bmx	protein_coding	BMX non-receptor tyrosine kinase [Source:MGI Symbol;Acc:MGI:1101778]	X	164192842	164258193	-1	UP	DN	DN	DN	DN
ENSMUSG00000047721	Bola2	protein_coding	bolA-like 2 (E. coli) [Source:MGI Symbol;Acc:MGI:1913412]	7	126695401	126697058	1	UP
ENSMUSG00000022557	Bop1	protein_coding	block of proliferation 1 [Source:MGI Symbol;Acc:MGI:1334460]	15	76452996	76477269	-1	UP		UP	UP
ENSMUSG00000038286	Bphl	protein_coding	biphenyl hydrolase-like (serine hydrolase, breast epithelial mucin-associated antigen) [Source:MGI Symbol;Acc:MGI:1915271]	13	34037641	34074074	1	UP		DN	DN	DN
ENSMUSG00000026617	Bpnt1	protein_coding	bisphosphate 3-nucleotidase 1 [Source:MGI Symbol;Acc:MGI:1338800]	1	185332149	185357777	1	UP
ENSMUSG00000022247	Brix1	protein_coding	BRX1, biogenesis of ribosomes, homolog (S. cerevisiae) [Source:MGI Symbol;Acc:MGI:1915082]	15	10474779	10485947	-1	UP		UP	UP
ENSMUSG00000028392	Bspry	protein_coding	B-box and SPRY domain containing [Source:MGI Symbol;Acc:MGI:2177191]	4	62480053	62497298	1	UP		UP	UP
ENSMUSG00000046718	Bst2	protein_coding	bone marrow stromal cell antigen 2 [Source:MGI Symbol;Acc:MGI:1916800]	8	71534264	71537437	-1	UP	UP	UP	UP	UP
ENSMUSG00000020042	Btbd11	protein_coding	BTB (POZ) domain containing 11 [Source:MGI Symbol;Acc:MGI:1921257]	10	85386814	85660292	1	UP	UP	UP	UP	UP
ENSMUSG00000036478	Btg1	protein_coding	B cell translocation gene 1, anti-proliferative [Source:MGI Symbol;Acc:MGI:88215]	10	96617001	96622813	1	UP		UP		UP
ENSMUSG00000020490	Btnl10	protein_coding	butyrophilin-like 10 [Source:MGI Symbol;Acc:MGI:2182073]	11	58917908	58927158	1	UP	DN
ENSMUSG00000038722	Bud31	protein_coding	BUD31 homolog (yeast) [Source:MGI Symbol;Acc:MGI:2141291]	5	145140362	145148078	1	UP		UP
ENSMUSG00000034156	Bzrap1	protein_coding	benzodiazepine receptor associated protein 1 [Source:MGI Symbol;Acc:MGI:2450877]	11	87760541	87785928	1	UP		DN	DN
ENSMUSG00000044092	C130050O18Rik	protein_coding	RIKEN cDNA C130050O18 gene [Source:MGI Symbol;Acc:MGI:2442694]	5	139405280	139415623	1	UP		DN	DN
ENSMUSG00000048970	C1galt1c1	protein_coding	C1GALT1-specific chaperone 1 [Source:MGI Symbol;Acc:MGI:1913493]	X	38630785	38635087	-1	UP
ENSMUSG00000036887	C1qa	protein_coding	complement component 1, q subcomponent, alpha polypeptide [Source:MGI Symbol;Acc:MGI:88223]	4	136895917	136898803	-1	UP	DN	DN
ENSMUSG00000036905	C1qb	protein_coding	complement component 1, q subcomponent, beta polypeptide [Source:MGI Symbol;Acc:MGI:88224]	4	136880129	136886187	-1	UP	DN	DN
ENSMUSG00000018446	C1qbp	protein_coding	complement component 1, q subcomponent binding protein [Source:MGI Symbol;Acc:MGI:1194505]	11	70977836	70983026	-1	UP	DN
ENSMUSG00000036896	C1qc	protein_coding	complement component 1, q subcomponent, C chain [Source:MGI Symbol;Acc:MGI:88225]	4	136889804	136893065	-1	UP	DN	DN
ENSMUSG00000017446	C1qtnf1	protein_coding	C1q and tumor necrosis factor related protein 1 [Source:MGI Symbol;Acc:MGI:1919254]	11	118428203	118449963	1	UP		UP	UP
ENSMUSG00000022440	C1qtnf6	protein_coding	C1q and tumor necrosis factor related protein 6 [Source:MGI Symbol;Acc:MGI:1919959]	15	78523346	78529625	-1	UP	DN		UP	DN
ENSMUSG00000032120	C2cd2l	protein_coding	C2 calcium-dependent domain containing 2-like [Source:MGI Symbol;Acc:MGI:1919014]	9	44309237	44320282	-1	UP
ENSMUSG00000047990	C2cd4a	protein_coding	C2 calcium-dependent domain containing 4A [Source:MGI Symbol;Acc:MGI:3645763]	9	67830532	67832330	-1	UP	UP	UP	UP	UP
ENSMUSG00000091956	C2cd4b	protein_coding	C2 calcium-dependent domain containing 4B [Source:MGI Symbol;Acc:MGI:1922947]	9	67759437	67760929	1	UP	UP	UP	UP	UP
ENSMUSG00000024164	C3	protein_coding	complement component 3 [Source:MGI Symbol;Acc:MGI:88227]	17	57203970	57228136	-1	UP	DN	DN	DN	DN
ENSMUSG00000049130	C5ar1	protein_coding	complement component 5a receptor 1 [Source:MGI Symbol;Acc:MGI:88232]	7	16246743	16259540	-1	UP		DN
ENSMUSG00000029544	Cabp1	protein_coding	calcium binding protein 1 [Source:MGI Symbol;Acc:MGI:1352750]	5	115168689	115194381	-1	UP		UP	UP	UP
ENSMUSG00000004113	Cacna1b	protein_coding	calcium channel, voltage-dependent, N type, alpha 1B subunit [Source:MGI Symbol;Acc:MGI:88296]	2	24603887	24763152	-1	UP	UP			DN
ENSMUSG00000024112	Cacna1h	protein_coding	calcium channel, voltage-dependent, T type, alpha 1H subunit [Source:MGI Symbol;Acc:MGI:1928842]	17	25374285	25433783	-1	UP	DN	DN
ENSMUSG00000003814	Calr	protein_coding	calreticulin [Source:MGI Symbol;Acc:MGI:88252]	8	84841850	84846934	-1	UP
ENSMUSG00000020368	Canx	protein_coding	calnexin [Source:MGI Symbol;Acc:MGI:88261]	11	50293961	50325673	-1	UP
ENSMUSG00000024942	Capn1	protein_coding	calpain 1 [Source:MGI Symbol;Acc:MGI:88263]	19	5988546	6015825	-1	UP	UP	UP	UP
ENSMUSG00000026928	Card9	protein_coding	caspase recruitment domain family, member 9 [Source:MGI Symbol;Acc:MGI:2685628]	2	26352176	26360918	-1	UP		DN	DN	DN
ENSMUSG00000027326	Casc5	protein_coding	cancer susceptibility candidate 5 [Source:MGI Symbol;Acc:MGI:1923714]	2	119047119	119105501	1	UP			UP
ENSMUSG00000031012	Cask	protein_coding	calcium/calmodulin-dependent serine protein kinase (MAGUK family) [Source:MGI Symbol;Acc:MGI:1309489]	X	13517080	13851367	-1	UP	DN		DN
ENSMUSG00000034471	Caskin2	protein_coding	CASK-interacting protein 2 [Source:MGI Symbol;Acc:MGI:2157062]	11	115799183	115813639	-1	UP	DN	DN	DN
ENSMUSG00000025888	Casp1	protein_coding	caspase 1 [Source:MGI Symbol;Acc:MGI:96544]	9	5298517	5307265	1	UP		DN	UP
ENSMUSG00000021585	Cast	protein_coding	calpastatin [Source:MGI Symbol;Acc:MGI:1098236]	13	74694286	74807921	-1	UP		UP	UP
ENSMUSG00000028977	Casz1	protein_coding	castor zinc finger 1 [Source:MGI Symbol;Acc:MGI:1196251]	4	148804429	148954889	1	UP	DN		UP	UP
ENSMUSG00000025150	Cbr2	protein_coding	carbonyl reductase 2 [Source:MGI Symbol;Acc:MGI:107200]	11	120729489	120732114	-1	UP
ENSMUSG00000027994	Ccdc109b	protein_coding	coiled-coil domain containing 109B [Source:MGI Symbol;Acc:MGI:1914065]	3	129914960	129970206	-1	UP	UP	UP	UP	UP
ENSMUSG00000022768	Ccdc116	protein_coding	coiled-coil domain containing 116 [Source:MGI Symbol;Acc:MGI:1924122]	16	17139064	17147229	-1	UP			UP
ENSMUSG00000036641	Ccdc148	protein_coding	coiled-coil domain containing 148 [Source:MGI Symbol;Acc:MGI:3039583]	2	58821697	59160683	-1	UP		DN
ENSMUSG00000075225	Ccdc162	protein_coding	coiled-coil domain containing 162 [Source:MGI Symbol;Acc:MGI:1923223]	10	41538846	41709300	-1	UP	UP	UP	UP	UP
ENSMUSG00000043036	Ccdc63	protein_coding	coiled-coil domain containing 63 [Source:MGI Symbol;Acc:MGI:3607777]	5	122108040	122138957	-1	UP	UP	UP	UP	UP
ENSMUSG00000026339	Ccdc93	protein_coding	coiled-coil domain containing 93 [Source:MGI Symbol;Acc:MGI:1918079]	1	121431049	121506460	1	UP	UP	UP	UP	UP
ENSMUSG00000031780	Ccl17	protein_coding	chemokine (C-C motif) ligand 17 [Source:MGI Symbol;Acc:MGI:1329039]	8	94810453	94812035	1	UP	DN		UP
ENSMUSG00000035385	Ccl2	protein_coding	chemokine (C-C motif) ligand 2 [Source:MGI Symbol;Acc:MGI:98259]	11	82035571	82037453	1	UP	DN
ENSMUSG00000018927	Ccl6	protein_coding	chemokine (C-C motif) ligand 6 [Source:MGI Symbol;Acc:MGI:98263]	11	83587882	83593087	-1	UP		DN
ENSMUSG00000019122	Ccl9	protein_coding	chemokine (C-C motif) ligand 9 [Source:MGI Symbol;Acc:MGI:104533]	11	83572919	83578636	-1	UP		DN	DN
ENSMUSG00000002068	Ccne1	protein_coding	cyclin E1 [Source:MGI Symbol;Acc:MGI:88316]	7	38097984	38107534	-1	UP	DN		UP
ENSMUSG00000020326	Ccng1	protein_coding	cyclin G1 [Source:MGI Symbol;Acc:MGI:102890]	11	40748552	40755311	-1	UP	UP		UP	UP
ENSMUSG00000042417	Ccno	protein_coding	cyclin O [Source:MGI Symbol;Acc:MGI:2145534]	13	112987802	112990778	1	UP			UP	UP
ENSMUSG00000025804	Ccr1	protein_coding	chemokine (C-C motif) receptor 1 [Source:MGI Symbol;Acc:MGI:104618]	9	123962126	123968692	-1	UP	UP		UP
ENSMUSG00000044052	Ccr10	protein_coding	chemokine (C-C motif) receptor 10 [Source:MGI Symbol;Acc:MGI:1096320]	11	101172997	101175443	-1	UP	DN
ENSMUSG00000049103	Ccr2	protein_coding	chemokine (C-C motif) receptor 2 [Source:MGI Symbol;Acc:MGI:106185]	9	124101950	124113557	1	UP	UP	DN	DN	DN
ENSMUSG00000035448	Ccr3	protein_coding	chemokine (C-C motif) receptor 3 [Source:MGI Symbol;Acc:MGI:104616]	9	124021971	124031689	1	UP	DN	DN
ENSMUSG00000023087	Ccrn4l	protein_coding	CCR4 carbon catabolite repression 4-like (S. cerevisiae) [Source:MGI Symbol;Acc:MGI:109382]	3	51224447	51251644	1	UP	UP		UP
ENSMUSG00000022234	Cct5	protein_coding	chaperonin containing Tcp1, subunit 5 (epsilon) [Source:MGI Symbol;Acc:MGI:107185]	15	31590800	31601847	-1	UP	UP	UP
ENSMUSG00000051439	Cd14	protein_coding	CD14 antigen [Source:MGI Symbol;Acc:MGI:88318]	18	36725074	36726736	-1	UP	DN	DN		DN
ENSMUSG00000038304	Cd160	protein_coding	CD160 antigen [Source:MGI Symbol;Acc:MGI:1860383]	3	96798763	96829351	-1	UP	UP	UP	UP
ENSMUSG00000052212	Cd177	protein_coding	CD177 antigen [Source:MGI Symbol;Acc:MGI:1916141]	7	24743985	24760311	-1	UP		DN	DN
ENSMUSG00000022667	Cd200r1	protein_coding	CD200 receptor 1 [Source:MGI Symbol;Acc:MGI:1889024]	16	44765736	44794978	1	UP	UP		UP
ENSMUSG00000036172	Cd200r3	protein_coding	CD200 receptor 3 [Source:MGI Symbol;Acc:MGI:1921853]	16	44943678	44981380	1	UP	DN	DN	DN
ENSMUSG00000062082	Cd200r4	protein_coding	CD200 receptor 4 [Source:MGI Symbol;Acc:MGI:3036289]	16	44811733	44839150	1	UP	UP		UP
ENSMUSG00000005763	Cd247	protein_coding	CD247 antigen [Source:MGI Symbol;Acc:MGI:88334]	1	165788681	165877276	1	UP	UP	UP	UP	UP
ENSMUSG00000047139	Cd24a	protein_coding	CD24a antigen [Source:MGI Symbol;Acc:MGI:88323]	10	43579169	43584262	1	UP
ENSMUSG00000035914	Cd276	protein_coding	CD276 antigen [Source:MGI Symbol;Acc:MGI:2183926]	9	58524300	58555132	-1	UP	UP		UP
ENSMUSG00000026012	Cd28	protein_coding	CD28 antigen [Source:MGI Symbol;Acc:MGI:88327]	1	60716800	60773359	1	UP	UP			DN
ENSMUSG00000034652	Cd300a	protein_coding	CD300A antigen [Source:MGI Symbol;Acc:MGI:2443411]	11	114890041	114904654	1	UP	DN	DN	DN	DN
ENSMUSG00000063193	Cd300lb	protein_coding	CD300 antigen like family member B [Source:MGI Symbol;Acc:MGI:2685099]	11	114922781	114934386	-1	UP		DN	DN	DN
ENSMUSG00000034641	Cd300ld	protein_coding	CD300 molecule-like family member d [Source:MGI Symbol;Acc:MGI:2442358]	11	114982274	114989922	-1	UP	DN	DN
ENSMUSG00000047798	Cd300lf	protein_coding	CD300 antigen like family member F [Source:MGI Symbol;Acc:MGI:2442359]	11	115116214	115133992	-1	UP		DN
ENSMUSG00000060703	Cd302	protein_coding	CD302 antigen [Source:MGI Symbol;Acc:MGI:1913455]	2	60251993	60284488	-1	UP		DN
ENSMUSG00000032093	Cd3e	protein_coding	CD3 antigen, epsilon polypeptide [Source:MGI Symbol;Acc:MGI:88332]	9	44998743	45009590	-1	UP	UP	UP	UP	UP
ENSMUSG00000002033	Cd3g	protein_coding	CD3 antigen, gamma polypeptide [Source:MGI Symbol;Acc:MGI:88333]	9	44969572	44980431	-1	UP	UP	UP	UP	UP
ENSMUSG00000023274	Cd4	protein_coding	CD4 antigen [Source:MGI Symbol;Acc:MGI:88335]	6	124864692	124888221	-1	UP	DN	DN		DN
ENSMUSG00000024669	Cd5	protein_coding	CD5 antigen [Source:MGI Symbol;Acc:MGI:88340]	19	10718143	10738974	-1	UP	UP	UP	UP	UP
ENSMUSG00000000682	Cd52	protein_coding	CD52 antigen [Source:MGI Symbol;Acc:MGI:1346088]	4	134082448	134095082	-1	UP	UP	DN
ENSMUSG00000040747	Cd53	protein_coding	CD53 antigen [Source:MGI Symbol;Acc:MGI:88341]	3	106758861	106790149	-1	UP		DN	DN	UP
ENSMUSG00000026399	Cd55	protein_coding	CD55 antigen [Source:MGI Symbol;Acc:MGI:104850]	1	130439027	130462744	-1	UP	UP		UP	UP
ENSMUSG00000015854	Cd5l	protein_coding	CD5 antigen-like [Source:MGI Symbol;Acc:MGI:1334419]	3	87357881	87371074	1	UP	DN	DN	UP
ENSMUSG00000024670	Cd6	protein_coding	CD6 antigen [Source:MGI Symbol;Acc:MGI:103566]	19	10789341	10830058	-1	UP	UP	UP	UP	UP
ENSMUSG00000025351	Cd63	protein_coding	CD63 antigen [Source:MGI Symbol;Acc:MGI:99529]	10	128908919	128912816	1	UP	UP		UP	UP
ENSMUSG00000018774	Cd68	protein_coding	CD68 antigen [Source:MGI Symbol;Acc:MGI:88342]	11	69664213	69666153	-1	UP		DN
ENSMUSG00000075122	Cd80	protein_coding	CD80 antigen [Source:MGI Symbol;Acc:MGI:101775]	16	38458933	38486933	1	UP	UP	DN		UP
ENSMUSG00000002885	Cd97	protein_coding	CD97 antigen [Source:MGI Symbol;Acc:MGI:1347095]	8	83723251	83741326	-1	UP		UP	UP	UP
ENSMUSG00000020307	Cdc34	protein_coding	cell division cycle 34 [Source:MGI Symbol;Acc:MGI:102657]	10	79682195	79688394	1	UP		UP		UP
ENSMUSG00000045664	Cdc42ep2	protein_coding	CDC42 effector protein (Rho GTPase binding) 2 [Source:MGI Symbol;Acc:MGI:1929744]	19	5917556	5924816	-1	UP
ENSMUSG00000041598	Cdc42ep4	protein_coding	CDC42 effector protein (Rho GTPase binding) 4 [Source:MGI Symbol;Acc:MGI:1929760]	11	113726850	113751881	-1	UP	DN	UP		UP
ENSMUSG00000063838	Cdc42ep5	protein_coding	CDC42 effector protein (Rho GTPase binding) 5 [Source:MGI Symbol;Acc:MGI:1929745]	7	4151260	4164860	-1	UP	DN		UP
ENSMUSG00000000028	Cdc45	protein_coding	cell division cycle 45 [Source:MGI Symbol;Acc:MGI:1338073]	16	18780447	18811987	-1	UP	DN	DN		DN
ENSMUSG00000017499	Cdc6	protein_coding	cell division cycle 6 [Source:MGI Symbol;Acc:MGI:1345150]	11	98907801	98923940	1	UP
ENSMUSG00000028217	Cdh17	protein_coding	cadherin 17 [Source:MGI Symbol;Acc:MGI:1095414]	4	11758147	11817895	1	UP	UP		UP
ENSMUSG00000029394	Cdk2ap1	protein_coding	CDK2 (cyclin-dependent kinase 2)-associated protein 1 [Source:MGI Symbol;Acc:MGI:1202069]	5	124345417	124354671	-1	UP			UP
ENSMUSG00000024856	Cdk2ap2	protein_coding	CDK2-associated protein 2 [Source:MGI Symbol;Acc:MGI:1098779]	19	4097182	4099019	1	UP	UP
ENSMUSG00000018669	Cdk5rap3	protein_coding	CDK5 regulatory subunit associated protein 3 [Source:MGI Symbol;Acc:MGI:1933126]	11	96907426	96916496	-1	UP
ENSMUSG00000023067	Cdkn1a	protein_coding	cyclin-dependent kinase inhibitor 1A (P21) [Source:MGI Symbol;Acc:MGI:104556]	17	29090979	29100722	1	UP	UP			UP
ENSMUSG00000020392	Cdkn2aipnl	protein_coding	CDKN2A interacting protein N-terminal like [Source:MGI Symbol;Acc:MGI:1261797]	11	51967661	51977334	1	UP		UP
ENSMUSG00000030878	Cdr2	protein_coding	cerebellar degeneration-related 2 [Source:MGI Symbol;Acc:MGI:1100885]	7	120957036	120982312	-1	UP	DN
ENSMUSG00000029646	Cdx2	protein_coding	caudal type homeobox 2 [Source:MGI Symbol;Acc:MGI:88361]	5	147300805	147307270	-1	UP	UP	UP	UP	UP
ENSMUSG00000074272	Ceacam1	protein_coding	carcinoembryonic antigen-related cell adhesion molecule 1 [Source:MGI Symbol;Acc:MGI:1347245]	7	25461702	25477625	-1	UP		DN
ENSMUSG00000034957	Cebpa	protein_coding	CCAAT/enhancer binding protein (C/EBP), alpha [Source:MGI Symbol;Acc:MGI:99480]	7	35119293	35121926	1	UP			DN
ENSMUSG00000056501	Cebpb	protein_coding	CCAAT/enhancer binding protein (C/EBP), beta [Source:MGI Symbol;Acc:MGI:88373]	2	167688915	167690418	1	UP			UP
ENSMUSG00000071637	Cebpd	processed_pseudogene	CCAAT/enhancer binding protein (C/EBP), delta [Source:MGI Symbol;Acc:MGI:103573]	16	15887286	15888466	1	UP		DN	DN
ENSMUSG00000052435	Cebpe	protein_coding	CCAAT/enhancer binding protein (C/EBP), epsilon [Source:MGI Symbol;Acc:MGI:103572]	14	54710363	54712174	-1	UP	DN	DN	DN	DN
ENSMUSG00000023031	Cela1	protein_coding	chymotrypsin-like elastase family, member 1 [Source:MGI Symbol;Acc:MGI:95314]	15	100674425	100687920	-1	UP	UP	UP	UP
ENSMUSG00000016028	Celsr1	protein_coding	cadherin, EGF LAG seven-pass G-type receptor 1 (flamingo homolog, Drosophila) [Source:MGI Symbol;Acc:MGI:1100883]	15	85898758	86033777	-1	UP	UP	UP	UP	UP
ENSMUSG00000023473	Celsr3	protein_coding	cadherin, EGF LAG seven-pass G-type receptor 3 (flamingo homolog, Drosophila) [Source:MGI Symbol;Acc:MGI:1858236]	9	108826320	108852963	1	UP	DN	DN	DN
ENSMUSG00000073542	Cep76	protein_coding	centrosomal protein 76 [Source:MGI Symbol;Acc:MGI:1923401]	18	67617397	67641336	-1	UP
ENSMUSG00000040774	Cept1	protein_coding	choline/ethanolaminephosphotransferase 1 [Source:MGI Symbol;Acc:MGI:2139793]	3	106502260	106547802	-1	UP
ENSMUSG00000001128	Cfp	protein_coding	complement factor properdin [Source:MGI Symbol;Acc:MGI:97545]	X	20925454	20931555	-1	UP		DN	DN	DN
ENSMUSG00000041235	Chd7	protein_coding	chromodomain helicase DNA binding protein 7 [Source:MGI Symbol;Acc:MGI:2444748]	4	8690406	8867659	1	UP	DN	DN	DN
ENSMUSG00000032997	Chpf	protein_coding	chondroitin polymerizing factor [Source:MGI Symbol;Acc:MGI:106576]	1	75474569	75479471	-1	UP		UP	UP
ENSMUSG00000027221	Chst1	protein_coding	carbohydrate (keratan sulfate Gal-6) sulfotransferase 1 [Source:MGI Symbol;Acc:MGI:1924219]	2	92599707	92615250	1	UP	DN	DN
ENSMUSG00000036599	Chst12	protein_coding	carbohydrate sulfotransferase 12 [Source:MGI Symbol;Acc:MGI:1929064]	5	140505550	140525724	1	UP
ENSMUSG00000056643	Chst13	protein_coding	carbohydrate (chondroitin 4) sulfotransferase 13 [Source:MGI Symbol;Acc:MGI:1919047]	6	90308351	90325185	-1	UP	DN	DN	DN	DN
ENSMUSG00000030538	Cib1	protein_coding	calcium and integrin binding 1 (calmyrin) [Source:MGI Symbol;Acc:MGI:1344418]	7	80227156	80232813	-1	UP
ENSMUSG00000037493	Cib2	protein_coding	calcium and integrin binding family member 2 [Source:MGI Symbol;Acc:MGI:1929293]	9	54544794	54560218	-1	UP	DN	DN		DN
ENSMUSG00000078695	Cisd3	protein_coding	CDGSH iron sulfur domain 3 [Source:MGI Symbol;Acc:MGI:101788]	11	97685826	97688621	1	UP			UP
ENSMUSG00000070803	Cited4	protein_coding	Cbp/p300-interacting transactivator, with Glu/Asp-rich carboxy-terminal domain, 4 [Source:MGI Symbol;Acc:MGI:1861694]	4	120666563	120667820	1	UP	DN	DN
ENSMUSG00000046841	Ckap4	protein_coding	cytoskeleton-associated protein 4 [Source:MGI Symbol;Acc:MGI:2444926]	10	84526305	84534036	-1	UP		DN	DN
ENSMUSG00000030399	Ckm	protein_coding	creatine kinase, muscle [Source:MGI Symbol;Acc:MGI:88413]	7	19411094	19421583	1	UP	UP	UP	UP	UP
ENSMUSG00000000308	Ckmt1	protein_coding	creatine kinase, mitochondrial 1, ubiquitous [Source:MGI Symbol;Acc:MGI:99441]	2	121357714	121363737	1	UP	UP		UP
ENSMUSG00000036636	Clcn7	protein_coding	chloride channel 7 [Source:MGI Symbol;Acc:MGI:1347048]	17	25133391	25162104	1	UP
ENSMUSG00000022132	Cldn10	protein_coding	claudin 10 [Source:MGI Symbol;Acc:MGI:1913101]	14	118787871	118875489	1	UP	UP	UP	UP	UP
ENSMUSG00000008843	Cldn13	protein_coding	claudin 13 [Source:MGI Symbol;Acc:MGI:1913102]	5	134914249	134915526	-1	UP	DN
ENSMUSG00000001739	Cldn15	protein_coding	claudin 15 [Source:MGI Symbol;Acc:MGI:1913103]	5	136966616	136975858	1	UP	DN	DN	DN
ENSMUSG00000000318	Clec10a	protein_coding	C-type lectin domain family 10, member A [Source:MGI Symbol;Acc:MGI:96975]	11	70156197	70170834	1	UP	DN	DN	DN	DN
ENSMUSG00000004473	Clec11a	protein_coding	C-type lectin domain family 11, member a [Source:MGI Symbol;Acc:MGI:1298219]	7	44303770	44306959	-1	UP	UP		UP	UP
ENSMUSG00000053063	Clec12a	protein_coding	C-type lectin domain family 12, member a [Source:MGI Symbol;Acc:MGI:3040968]	6	129342691	129365303	1	UP	UP	DN	DN	DN
ENSMUSG00000030159	Clec1b	protein_coding	C-type lectin domain family 1, member b [Source:MGI Symbol;Acc:MGI:1913287]	6	129397297	129409335	1	UP
ENSMUSG00000049037	Clec4a1	protein_coding	C-type lectin domain family 4, member a1 [Source:MGI Symbol;Acc:MGI:3036291]	6	122921848	122934619	1	UP	DN
ENSMUSG00000030148	Clec4a2	protein_coding	C-type lectin domain family 4, member a2 [Source:MGI Symbol;Acc:MGI:1349412]	6	123106428	123143999	1	UP	DN	DN	DN
ENSMUSG00000043832	Clec4a3	protein_coding	C-type lectin domain family 4, member a3 [Source:MGI Symbol;Acc:MGI:1920399]	6	122952515	122969875	1	UP	DN	DN
ENSMUSG00000030147	Clec4b1	protein_coding	C-type lectin domain family 4, member b1 [Source:MGI Symbol;Acc:MGI:1917060]	6	123049962	123071555	1	UP		DN
ENSMUSG00000067767	Clec4b2	protein_coding	C-type lectin domain family 4, member b2 [Source:MGI Symbol;Acc:MGI:3588267]	6	123172893	123204671	1	UP	DN	DN	DN
ENSMUSG00000030144	Clec4d	protein_coding	C-type lectin domain family 4, member d [Source:MGI Symbol;Acc:MGI:1298389]	6	123262107	123275268	1	UP	UP	UP	UP	UP
ENSMUSG00000030142	Clec4e	protein_coding	C-type lectin domain family 4, member e [Source:MGI Symbol;Acc:MGI:1861232]	6	123281789	123289870	-1	UP	UP	UP	UP	UP
ENSMUSG00000023349	Clec4n	protein_coding	C-type lectin domain family 4, member n [Source:MGI Symbol;Acc:MGI:1861231]	6	123229843	123247021	1	UP			UP
ENSMUSG00000029915	Clec5a	protein_coding	C-type lectin domain family 5, member a [Source:MGI Symbol;Acc:MGI:1345151]	6	40574894	40585821	-1	UP	DN	DN	DN	DN
ENSMUSG00000079293	Clec7a	polymorphic_pseudogene	C-type lectin domain family 7, member a [Source:MGI Symbol;Acc:MGI:1861431]	6	129461591	129472777	-1	UP		DN		DN
ENSMUSG00000006169	Clint1	protein_coding	clathrin interactor 1 [Source:MGI Symbol;Acc:MGI:2144243]	11	45852051	45910625	1	UP			UP
ENSMUSG00000021610	Clptm1l	protein_coding	CLPTM1-like [Source:MGI Symbol;Acc:MGI:2442892]	13	73604002	73620639	1	UP
ENSMUSG00000047126	Cltc	protein_coding	clathrin, heavy polypeptide (Hc) [Source:MGI Symbol;Acc:MGI:2388633]	11	86694351	86757565	-1	UP
ENSMUSG00000022225	Cma1	protein_coding	chymase 1, mast cell [Source:MGI Symbol;Acc:MGI:96941]	14	55941453	55944661	-1	UP	DN	DN
ENSMUSG00000022235	Cmbl	protein_coding	carboxymethylenebutenolidase-like (Pseudomonas) [Source:MGI Symbol;Acc:MGI:1916824]	15	31568791	31590119	1	UP
ENSMUSG00000042190	Cmklr1	protein_coding	chemokine-like receptor 1 [Source:MGI Symbol;Acc:MGI:109603]	5	113612354	113650426	-1	UP	UP	UP	UP	UP
ENSMUSG00000024644	Cndp2	protein_coding	CNDP dipeptidase 2 (metallopeptidase M20 family) [Source:MGI Symbol;Acc:MGI:1913304]	18	84667470	84685633	-1	UP		UP
ENSMUSG00000067220	Cnga1	protein_coding	cyclic nucleotide gated channel alpha 1 [Source:MGI Symbol;Acc:MGI:88436]	5	72603696	72642752	-1	UP	UP	UP	UP
ENSMUSG00000062585	Cnr2	protein_coding	cannabinoid receptor 2 (macrophage) [Source:MGI Symbol;Acc:MGI:104650]	4	135895394	135920207	1	UP	UP	UP	UP	UP
ENSMUSG00000055022	Cntn1	protein_coding	contactin 1 [Source:MGI Symbol;Acc:MGI:105980]	15	92051165	92341967	1	UP		UP	UP	UP
ENSMUSG00000017167	Cntnap1	protein_coding	contactin associated protein-like 1 [Source:MGI Symbol;Acc:MGI:1858201]	11	101170523	101190724	1	UP
ENSMUSG00000001755	Coasy	protein_coding	Coenzyme A synthase [Source:MGI Symbol;Acc:MGI:1918993]	11	101082565	101086619	1	UP
ENSMUSG00000055041	Commd5	protein_coding	COMM domain containing 5 [Source:MGI Symbol;Acc:MGI:1913648]	15	76899910	76901305	1	UP	UP	UP	UP	UP
ENSMUSG00000055681	Cope	protein_coding	coatomer protein complex, subunit epsilon [Source:MGI Symbol;Acc:MGI:1891702]	8	70302518	70312993	1	UP		UP
ENSMUSG00000060992	Copz1	protein_coding	coatomer protein complex, subunit zeta 1 [Source:MGI Symbol;Acc:MGI:1929063]	15	103272911	103299862	1	UP			UP
ENSMUSG00000039914	Coq10a	protein_coding	coenzyme Q10 homolog A (yeast) [Source:MGI Symbol;Acc:MGI:2684847]	10	128363097	128370032	-1	UP				UP
ENSMUSG00000046516	Cox17	protein_coding	cytochrome c oxidase, subunit XVII assembly protein homolog (yeast) [Source:MGI Symbol;Acc:MGI:1333806]	16	38346991	38352763	1	UP
ENSMUSG00000000088	Cox5a	protein_coding	cytochrome c oxidase, subunit Va [Source:MGI Symbol;Acc:MGI:88474]	9	57521232	57532424	1	UP			UP
ENSMUSG00000036751	Cox6b1	protein_coding	cytochrome c oxidase, subunit VIb polypeptide 1 [Source:MGI Symbol;Acc:MGI:107460]	7	30616974	30626151	-1	UP		UP
ENSMUSG00000051811	Cox6b2	protein_coding	cytochrome c oxidase subunit VIb polypeptide 2 [Source:MGI Symbol;Acc:MGI:3044182]	7	4751794	4753094	-1	UP		DN
ENSMUSG00000014313	Cox6c	protein_coding	cytochrome c oxidase, subunit VIc [Source:MGI Symbol;Acc:MGI:104614]	15	35925886	35938246	-1	UP			UP
ENSMUSG00000032330	Cox7a2	protein_coding	cytochrome c oxidase, subunit VIIa 2 [Source:MGI Symbol;Acc:MGI:1316715]	9	79755241	79759853	-1	UP
ENSMUSG00000003617	Cp	protein_coding	ceruloplasmin [Source:MGI Symbol;Acc:MGI:88476]	3	19957054	20009145	1	UP	UP		UP
ENSMUSG00000001865	Cpa3	protein_coding	carboxypeptidase A3, mast cell [Source:MGI Symbol;Acc:MGI:88479]	3	20215617	20242181	-1	UP	UP	UP	UP	UP
ENSMUSG00000025586	Cpeb1	protein_coding	cytoplasmic polyadenylation element binding protein 1 [Source:MGI Symbol;Acc:MGI:108442]	7	81347026	81455465	-1	UP	UP	UP	UP
ENSMUSG00000039782	Cpeb2	protein_coding	cytoplasmic polyadenylation element binding protein 2 [Source:MGI Symbol;Acc:MGI:2442640]	5	43233463	43289724	1	UP	UP	UP	UP	UP
ENSMUSG00000020300	Cpeb4	protein_coding	cytoplasmic polyadenylation element binding protein 4 [Source:MGI Symbol;Acc:MGI:1914829]	11	31872211	31935634	1	UP	UP			UP
ENSMUSG00000034796	Cpne7	protein_coding	copine VII [Source:MGI Symbol;Acc:MGI:2142747]	8	123117374	123135182	1	UP		UP	UP	UP
ENSMUSG00000022742	Cpox	protein_coding	coproporphyrinogen oxidase [Source:MGI Symbol;Acc:MGI:104841]	16	58670208	58680391	1	UP		DN
ENSMUSG00000026853	Crat	protein_coding	carnitine acetyltransferase [Source:MGI Symbol;Acc:MGI:109501]	2	30400471	30415813	-1	UP	UP
ENSMUSG00000027230	Creb3l1	protein_coding	cAMP responsive element binding protein 3-like 1 [Source:MGI Symbol;Acc:MGI:1347062]	2	91982328	92024502	-1	UP		UP	UP	UP
ENSMUSG00000038648	Creb3l2	protein_coding	cAMP responsive element binding protein 3-like 2 [Source:MGI Symbol;Acc:MGI:2442695]	6	37327255	37442146	-1	UP
ENSMUSG00000040713	Creg1	protein_coding	cellular repressor of E1A-stimulated genes 1 [Source:MGI Symbol;Acc:MGI:1344382]	1	165763746	165775308	1	UP
ENSMUSG00000023272	Creld2	protein_coding	cysteine-rich with EGF-like domains 2 [Source:MGI Symbol;Acc:MGI:1923987]	15	88819646	88826681	1	UP
ENSMUSG00000063889	Crem	protein_coding	cAMP responsive element modulator [Source:MGI Symbol;Acc:MGI:88495]	18	3266048	3337748	-1	UP	UP	UP
ENSMUSG00000031825	Crispld2	protein_coding	cysteine-rich secretory protein LCCL domain containing 2 [Source:MGI Symbol;Acc:MGI:1926142]	8	119992438	120052793	1	UP	DN	DN	UP
ENSMUSG00000020038	Cry1	protein_coding	cryptochrome 1 (photolyase-like) [Source:MGI Symbol;Acc:MGI:1270841]	10	85131702	85185054	-1	UP		UP
ENSMUSG00000005683	Cs	protein_coding	citrate synthase [Source:MGI Symbol;Acc:MGI:88529]	10	128337832	128362479	1	UP				DN
ENSMUSG00000024621	Csf1r	protein_coding	colony stimulating factor 1 receptor [Source:MGI Symbol;Acc:MGI:1339758]	18	61105572	61132149	1	UP	DN	DN	DN	DN
ENSMUSG00000059326	Csf2ra	protein_coding	colony stimulating factor 2 receptor, alpha, low-affinity (granulocyte-macrophage) [Source:MGI Symbol;Acc:MGI:1339754]	19	61224402	61228418	-1	UP	DN	DN	DN	DN
ENSMUSG00000071713	Csf2rb	protein_coding	colony stimulating factor 2 receptor, beta, low-affinity (granulocyte-macrophage) [Source:MGI Symbol;Acc:MGI:1339759]	15	78325990	78351000	1	UP		DN	DN	DN
ENSMUSG00000071714	Csf2rb2	protein_coding	colony stimulating factor 2 receptor, beta 2, low-affinity (granulocyte-macrophage) [Source:MGI Symbol;Acc:MGI:1339760]	15	78282517	78305603	-1	UP	DN	DN	DN	DN
ENSMUSG00000042042	Csgalnact2	protein_coding	chondroitin sulfate N-acetylgalactosaminyltransferase 2 [Source:MGI Symbol;Acc:MGI:1926002]	6	118107452	118139140	-1	UP	DN	DN	DN
ENSMUSG00000068129	Cst7	protein_coding	cystatin F (leukocystatin) [Source:MGI Symbol;Acc:MGI:1298217]	2	150570415	150578944	1	UP	UP	UP	UP	UP
ENSMUSG00000005054	Cstb	protein_coding	cystatin B [Source:MGI Symbol;Acc:MGI:109514]	10	78425670	78427619	1	UP	UP	UP	UP
ENSMUSG00000021000	Ctage5	protein_coding	CTAGE family, member 5 [Source:MGI Symbol;Acc:MGI:1346056]	12	59129720	59191583	1	UP
ENSMUSG00000028189	Ctbs	protein_coding	chitobiase, di-N-acetyl- [Source:MGI Symbol;Acc:MGI:1921495]	3	146450470	146465849	1	UP	DN
ENSMUSG00000018559	Ctdnep1	protein_coding	CTD nuclear envelope phosphatase 1 [Source:MGI Symbol;Acc:MGI:1914431]	11	69981156	69990601	1	UP
ENSMUSG00000026011	Ctla4	protein_coding	cytotoxic T-lymphocyte-associated protein 4 [Source:MGI Symbol;Acc:MGI:88556]	1	60887000	60915832	1	UP	UP		UP
ENSMUSG00000005949	Ctns	protein_coding	cystinosis, nephropathic [Source:MGI Symbol;Acc:MGI:1932872]	11	73183596	73199042	-1	UP
ENSMUSG00000017760	Ctsa	protein_coding	cathepsin A [Source:MGI Symbol;Acc:MGI:97748]	2	164832873	164841032	1	UP
ENSMUSG00000021939	Ctsb	protein_coding	cathepsin B [Source:MGI Symbol;Acc:MGI:88561]	14	63122462	63145919	1	UP
ENSMUSG00000030560	Ctsc	protein_coding	cathepsin C [Source:MGI Symbol;Acc:MGI:109553]	7	88278085	88310888	1	UP
ENSMUSG00000007891	Ctsd	protein_coding	cathepsin D [Source:MGI Symbol;Acc:MGI:88562]	7	142371148	142388038	-1	UP
ENSMUSG00000040314	Ctsg	protein_coding	cathepsin G [Source:MGI Symbol;Acc:MGI:88563]	14	56099881	56102574	-1	UP		DN
ENSMUSG00000032359	Ctsh	protein_coding	cathepsin H [Source:MGI Symbol;Acc:MGI:107285]	9	90054152	90076089	1	UP	DN	DN		DN
ENSMUSG00000021477	Ctsl	protein_coding	cathepsin L [Source:MGI Symbol;Acc:MGI:88564]	13	64363214	64370306	-1	UP		DN	UP
ENSMUSG00000038642	Ctss	protein_coding	cathepsin S [Source:MGI Symbol;Acc:MGI:107341]	3	95526786	95556403	1	UP	DN	DN	DN	DN
ENSMUSG00000016256	Ctsz	protein_coding	cathepsin Z [Source:MGI Symbol;Acc:MGI:1891190]	2	174427493	174439039	-1	UP	DN	DN	DN
ENSMUSG00000062127	Cttnbp2nl	protein_coding	CTTNBP2 N-terminal like [Source:MGI Symbol;Acc:MGI:1933137]	3	105001915	105053146	-1	UP	DN	DN
ENSMUSG00000042589	Cux2	protein_coding	cut-like homeobox 2 [Source:MGI Symbol;Acc:MGI:107321]	5	121857963	122050102	-1	UP
ENSMUSG00000045382	Cxcr4	protein_coding	chemokine (C-X-C motif) receptor 4 [Source:MGI Symbol;Acc:MGI:109563]	1	128588199	128592293	-1	UP	UP	UP	UP	UP
ENSMUSG00000024646	Cyb5	protein_coding	cytochrome b-5 [Source:MGI Symbol;Acc:MGI:1926952]	18	84851338	84880401	1	UP	UP	UP	UP	UP
ENSMUSG00000018042	Cyb5r3	protein_coding	cytochrome b5 reductase 3 [Source:MGI Symbol;Acc:MGI:94893]	15	83153494	83172592	-1	UP			UP	UP
ENSMUSG00000028621	Cyb5rl	protein_coding	cytochrome b5 reductase-like [Source:MGI Symbol;Acc:MGI:1919657]	4	107066988	107088268	1	UP			UP
ENSMUSG00000006519	Cyba	protein_coding	cytochrome b-245, alpha polypeptide [Source:MGI Symbol;Acc:MGI:1316658]	8	122424772	122432940	-1	UP	UP	UP		UP
ENSMUSG00000015340	Cybb	protein_coding	cytochrome b-245, beta polypeptide [Source:MGI Symbol;Acc:MGI:88574]	X	9435252	9487771	-1	UP		DN	DN	DN
ENSMUSG00000022551	Cyc1	protein_coding	cytochrome c-1 [Source:MGI Symbol;Acc:MGI:1913695]	15	76343523	76345934	1	UP		UP
ENSMUSG00000032323	Cyp11a1	protein_coding	cytochrome P450, family 11, subfamily a, polypeptide 1 [Source:MGI Symbol;Acc:MGI:88582]	9	58015013	58027020	1	UP	UP		UP	UP
ENSMUSG00000048440	Cyp4f16	protein_coding	cytochrome P450, family 4, subfamily f, polypeptide 16 [Source:MGI Symbol;Acc:MGI:1917351]	17	32536558	32551798	1	UP	UP	UP	UP
ENSMUSG00000003484	Cyp4f18	protein_coding	cytochrome P450, family 4, subfamily f, polypeptide 18 [Source:MGI Symbol;Acc:MGI:1919304]	8	71988482	72009626	-1	UP	UP	DN	DN
ENSMUSG00000052821	Cysltr1	protein_coding	cysteinyl leukotriene receptor 1 [Source:MGI Symbol;Acc:MGI:1926218]	X	106574346	106603679	-1	UP	UP		UP
ENSMUSG00000018008	Cyth4	protein_coding	cytohesin 4 [Source:MGI Symbol;Acc:MGI:2441702]	15	78597047	78622019	1	UP	UP			UP
ENSMUSG00000019852	D10Bwg1379e	protein_coding	DNA segment, Chr 10, Brigham & Womens Genetics 1379 expressed [Source:MGI Symbol;Acc:MGI:106387]	10	18588011	18743758	-1	UP	UP	DN	UP
ENSMUSG00000019579	D17Wsu104e	protein_coding	DNA segment, Chr 17, Wayne State University 104, expressed [Source:MGI Symbol;Acc:MGI:2156020]	17	56175744	56183920	-1	UP
ENSMUSG00000044768	D1Ertd622e	protein_coding	DNA segment, Chr 1, ERATO Doi 622, expressed [Source:MGI Symbol;Acc:MGI:1277184]	1	97643903	97662074	-1	UP	DN	DN	DN
ENSMUSG00000044816	D630023F18Rik	protein_coding	RIKEN cDNA D630023F18 gene [Source:MGI Symbol;Acc:MGI:2138198]	1	65100619	65123214	-1	UP	UP
ENSMUSG00000030041	D6Mm5e	protein_coding	DNA segment, Chr 6, Miriam Meisler 5, expressed [Source:MGI Symbol;Acc:MGI:1315200]	6	82946902	83030183	1	UP	DN		UP	UP
ENSMUSG00000034574	Daam1	protein_coding	dishevelled associated activator of morphogenesis 1 [Source:MGI Symbol;Acc:MGI:1914596]	12	71831078	71992367	1	UP	UP		UP
ENSMUSG00000040260	Daam2	protein_coding	dishevelled associated activator of morphogenesis 2 [Source:MGI Symbol;Acc:MGI:1923691]	17	49456022	49564337	-1	UP		UP	UP	UP
ENSMUSG00000022150	Dab2	protein_coding	disabled 2, mitogen-responsive phosphoprotein [Source:MGI Symbol;Acc:MGI:109175]	15	6299788	6440712	1	UP	DN	DN
ENSMUSG00000022174	Dad1	protein_coding	defender against cell death 1 [Source:MGI Symbol;Acc:MGI:101912]	14	54235479	54254104	-1	UP			UP
ENSMUSG00000039206	Daglb	protein_coding	diacylglycerol lipase, beta [Source:MGI Symbol;Acc:MGI:2442032]	5	143464493	143504442	1	UP	DN	DN	DN	DN
ENSMUSG00000032380	Dapk2	protein_coding	death-associated protein kinase 2 [Source:MGI Symbol;Acc:MGI:1341297]	9	66158223	66272242	1	UP
ENSMUSG00000034974	Dapk3	protein_coding	death-associated protein kinase 3 [Source:MGI Symbol;Acc:MGI:1203520]	10	81183007	81193197	1	UP		UP
ENSMUSG00000000346	Dazap2	protein_coding	DAZ associated protein 2 [Source:MGI Symbol;Acc:MGI:1344344]	15	100615628	100620731	1	UP	UP	UP	UP
ENSMUSG00000026385	Dbi	protein_coding	diazepam binding inhibitor [Source:MGI Symbol;Acc:MGI:94865]	1	120113280	120121078	-1	UP
ENSMUSG00000022300	Dcaf13	protein_coding	DDB1 and CUL4 associated factor 13 [Source:MGI Symbol;Acc:MGI:2684929]	15	39112874	39146856	1	UP		UP	UP
ENSMUSG00000036862	Dchs1	protein_coding	dachsous 1 (Drosophila) [Source:MGI Symbol;Acc:MGI:2685011]	7	105752989	105787654	-1	UP			UP	UP
ENSMUSG00000031865	Dctn1	protein_coding	dynactin 1 [Source:MGI Symbol;Acc:MGI:107745]	6	83165920	83200117	1	UP
ENSMUSG00000039450	Dcxr	protein_coding	dicarbonyl L-xylulose reductase [Source:MGI Symbol;Acc:MGI:1915130]	11	120725399	120727281	-1	UP				UP
ENSMUSG00000020182	Ddc	protein_coding	dopa decarboxylase [Source:MGI Symbol;Acc:MGI:94876]	11	11814101	11898144	-1	UP	UP	UP	UP	UP
ENSMUSG00000028757	Ddost	protein_coding	dolichyl-di-phosphooligosaccharide-protein glycotransferase [Source:MGI Symbol;Acc:MGI:1194508]	4	138304730	138312628	1	UP
ENSMUSG00000004393	Ddx56	protein_coding	DEAD (Asp-Glu-Ala-Asp) box polypeptide 56 [Source:MGI Symbol;Acc:MGI:1277172]	11	6258919	6267772	-1	UP
ENSMUSG00000038633	Degs1	protein_coding	degenerative spermatocyte homolog 1 (Drosophila) [Source:MGI Symbol;Acc:MGI:1097711]	1	182275772	182282804	-1	UP		DN	DN
ENSMUSG00000035392	Dennd1a	protein_coding	DENN/MADD domain containing 1A [Source:MGI Symbol;Acc:MGI:2442794]	2	37798991	38287390	-1	UP		UP
ENSMUSG00000007379	Dennd2c	protein_coding	DENN/MADD domain containing 2C [Source:MGI Symbol;Acc:MGI:3036254]	3	103102604	103169769	1	UP	UP		UP	UP
ENSMUSG00000022365	Derl1	protein_coding	Der1-like domain family, member 1 [Source:MGI Symbol;Acc:MGI:1915069]	15	57869502	57892418	-1	UP	UP		UP
ENSMUSG00000018442	Derl2	protein_coding	Der1-like domain family, member 2 [Source:MGI Symbol;Acc:MGI:2151483]	11	71007164	71019841	-1	UP
ENSMUSG00000009092	Derl3	protein_coding	Der1-like domain family, member 3 [Source:MGI Symbol;Acc:MGI:1917627]	10	75893398	75895941	1	UP		DN
ENSMUSG00000022555	Dgat1	protein_coding	diacylglycerol O-acyltransferase 1 [Source:MGI Symbol;Acc:MGI:1333825]	15	76502015	76511951	-1	UP				UP
ENSMUSG00000030747	Dgat2	protein_coding	diacylglycerol O-acyltransferase 2 [Source:MGI Symbol;Acc:MGI:1915050]	7	99153663	99182713	-1	UP	DN	DN	DN
ENSMUSG00000038665	Dgki	protein_coding	diacylglycerol kinase, iota [Source:MGI Symbol;Acc:MGI:2443430]	6	36846022	37300184	-1	UP		DN		UP
ENSMUSG00000021094	Dhrs7	protein_coding	dehydrogenase/reductase (SDR family) member 7 [Source:MGI Symbol;Acc:MGI:1913625]	12	72650356	72664828	-1	UP	DN		DN
ENSMUSG00000018425	Dhx40	protein_coding	DEAH (Asp-Glu-Ala-His) box polypeptide 40 [Source:MGI Symbol;Acc:MGI:1914737]	11	86768846	86807696	-1	UP	UP	UP
ENSMUSG00000007682	Dio2	protein_coding	deiodinase, iodothyronine, type II [Source:MGI Symbol;Acc:MGI:1338833]	12	90724554	90738438	-1	UP		DN	DN
ENSMUSG00000047842	Diras2	protein_coding	DIRAS family, GTP-binding RAS-like 2 [Source:MGI Symbol;Acc:MGI:1915453]	13	52504375	52530836	-1	UP	UP	UP	UP	UP
ENSMUSG00000022848	Dirc2	protein_coding	disrupted in renal carcinoma 2 (human) [Source:MGI Symbol;Acc:MGI:2387188]	16	35694062	35769356	-1	UP
ENSMUSG00000048281	Dleu7	protein_coding	deleted in lymphocytic leukemia, 7 [Source:MGI Symbol;Acc:MGI:2447771]	14	62276231	62292979	-1	UP	UP	UP	UP
ENSMUSG00000040856	Dlk1	protein_coding	delta-like 1 homolog (Drosophila) [Source:MGI Symbol;Acc:MGI:94900]	12	109452823	109463336	1	UP
ENSMUSG00000041911	Dlx1	protein_coding	distal-less homeobox 1 [Source:MGI Symbol;Acc:MGI:94901]	2	71528113	71533981	1	UP	UP		UP	UP
ENSMUSG00000060962	Dmkn	protein_coding	dermokine [Source:MGI Symbol;Acc:MGI:1920962]	7	30763756	30781066	1	UP	DN	DN	DN
ENSMUSG00000028610	Dmrtb1	protein_coding	DMRT-like family B with proline-rich C-terminal, 1 [Source:MGI Symbol;Acc:MGI:1927125]	4	107676290	107684230	-1	UP
ENSMUSG00000011349	Dmrtc2	protein_coding	doublesex and mab-3 related transcription factor like family C2 [Source:MGI Symbol;Acc:MGI:1918491]	7	24870057	24877651	1	UP	UP		UP
ENSMUSG00000004460	Dnajb11	protein_coding	DnaJ (Hsp40) homolog, subfamily B, member 11 [Source:MGI Symbol;Acc:MGI:1915088]	16	22857845	22879634	1	UP
ENSMUSG00000030708	Dnajb13	protein_coding	DnaJ (Hsp40) related, subfamily B, member 13 [Source:MGI Symbol;Acc:MGI:1916637]	7	100503018	100514960	-1	UP	UP
ENSMUSG00000027006	Dnajc10	protein_coding	DnaJ (Hsp40) homolog, subfamily C, member 10 [Source:MGI Symbol;Acc:MGI:1914111]	2	80315466	80354043	1	UP
ENSMUSG00000036764	Dnajc12	protein_coding	DnaJ (Hsp40) homolog, subfamily C, member 12 [Source:MGI Symbol;Acc:MGI:1353428]	10	63382443	63408840	1	UP		UP
ENSMUSG00000032560	Dnajc13	protein_coding	DnaJ (Hsp40) homolog, subfamily C, member 13 [Source:MGI Symbol;Acc:MGI:2676368]	9	104151597	104262930	-1	UP
ENSMUSG00000070972	Dnajc25	protein_coding	DnaJ (Hsp40) homolog, subfamily C, member 25 [Source:MGI Symbol;Acc:MGI:1919679]	4	58995062	59025573	1	UP
ENSMUSG00000022136	Dnajc3	protein_coding	DnaJ (Hsp40) homolog, subfamily C, member 3 [Source:MGI Symbol;Acc:MGI:107373]	14	118937932	118981702	1	UP				UP
ENSMUSG00000019088	Dnase1l1	protein_coding	deoxyribonuclease 1-like 1 [Source:MGI Symbol;Acc:MGI:109628]	X	74273217	74282337	-1	UP
ENSMUSG00000000730	Dnmt3l	protein_coding	DNA (cytosine-5-)-methyltransferase 3-like [Source:MGI Symbol;Acc:MGI:1859287]	10	78041947	78063622	1	UP
ENSMUSG00000035711	Dok3	protein_coding	docking protein 3 [Source:MGI Symbol;Acc:MGI:1351490]	13	55523235	55528538	-1	UP		DN	DN
ENSMUSG00000053687	Dpep2	protein_coding	dipeptidase 2 [Source:MGI Symbol;Acc:MGI:2442042]	8	105984944	105996423	-1	UP		DN
ENSMUSG00000001229	Dpp9	protein_coding	dipeptidylpeptidase 9 [Source:MGI Symbol;Acc:MGI:2443967]	17	56186682	56218889	-1	UP
ENSMUSG00000009145	Dqx1	protein_coding	DEAQ RNA-dependent ATPase [Source:MGI Symbol;Acc:MGI:2136388]	6	83057844	83067210	1	UP	UP		UP	UP
ENSMUSG00000029265	Dr1	protein_coding	down-regulator of transcription 1 [Source:MGI Symbol;Acc:MGI:1100515]	5	108268897	108280526	1	UP
ENSMUSG00000020057	Dram1	protein_coding	DNA-damage regulated autophagy modulator 1 [Source:MGI Symbol;Acc:MGI:1918962]	10	88322804	88379080	-1	UP	DN	DN	DN	DN
ENSMUSG00000020457	Drg1	protein_coding	developmentally regulated GTP binding protein 1 [Source:MGI Symbol;Acc:MGI:1343297]	11	3187360	3266415	-1	UP
ENSMUSG00000020537	Drg2	protein_coding	developmentally regulated GTP binding protein 2 [Source:MGI Symbol;Acc:MGI:1342307]	11	60454591	60468754	1	UP
ENSMUSG00000022898	Dscr3	protein_coding	Down syndrome critical region gene 3 [Source:MGI Symbol;Acc:MGI:1206040]	16	94497783	94526830	-1	UP
ENSMUSG00000039497	Dse	protein_coding	dermatan sulfate epimerase [Source:MGI Symbol;Acc:MGI:2443455]	10	34151394	34207551	-1	UP		DN	UP	UP
ENSMUSG00000015932	Dstn	protein_coding	destrin [Source:MGI Symbol;Acc:MGI:1929270]	2	143915320	143943324	1	UP	DN	DN	DN	DN
ENSMUSG00000023330	Dtwd1	protein_coding	DTW domain containing 1 [Source:MGI Symbol;Acc:MGI:1916435]	2	126152141	126165279	1	UP
ENSMUSG00000039982	Dtx4	protein_coding	deltex 4 homolog (Drosophila) [Source:MGI Symbol;Acc:MGI:2672905]	19	12466341	12501996	-1	UP	UP	UP
ENSMUSG00000025155	Dus1l	protein_coding	dihydrouridine synthase 1-like (S. cerevisiae) [Source:MGI Symbol;Acc:MGI:1915980]	11	120789201	120796403	-1	UP
ENSMUSG00000031901	Dus2l	protein_coding	dihydrouridine synthase 2-like (SMM1, S. cerevisiae) [Source:MGI Symbol;Acc:MGI:1913619]	8	105991337	106053840	1	UP				DN
ENSMUSG00000031383	Dusp9	protein_coding	dual specificity phosphatase 9 [Source:MGI Symbol;Acc:MGI:2387107]	X	73639419	73643514	1	UP	UP	UP	UP	UP
ENSMUSG00000027203	Dut	protein_coding	deoxyuridine triphosphatase [Source:MGI Symbol;Acc:MGI:1346051]	2	125247190	125258608	1	UP	DN			DN
ENSMUSG00000033788	Dysf	protein_coding	dysferlin [Source:MGI Symbol;Acc:MGI:1349385]	6	84008590	84211060	1	UP
ENSMUSG00000069814	E130309D14Rik	protein_coding	RIKEN cDNA E130309D14 gene [Source:MGI Symbol;Acc:MGI:3588240]	11	74619605	74641516	1	UP		UP
ENSMUSG00000053117	E330013P04Rik	protein_coding	RIKEN cDNA E330013P04 gene [Source:MGI Symbol;Acc:MGI:2147732]	19	60144689	60162260	1	UP
ENSMUSG00000073538	E330020D12Rik	protein_coding	Riken cDNA E330020D12 gene [Source:MGI Symbol;Acc:MGI:3761270]	1	153404827	153408429	-1	UP	UP	UP	UP
ENSMUSG00000022350	E430025E21Rik	protein_coding	RIKEN cDNA E430025E21 gene [Source:MGI Symbol;Acc:MGI:2146110]	15	59331998	59374167	-1	UP		UP	UP	UP
ENSMUSG00000072596	Ear2	protein_coding	eosinophil-associated, ribonuclease A family, member 2 [Source:MGI Symbol;Acc:MGI:108020]	14	44102654	44103534	1	UP	DN	DN
ENSMUSG00000031168	Ebp	protein_coding	phenylalkylamine Ca2+ antagonist (emopamil) binding protein [Source:MGI Symbol;Acc:MGI:107822]	X	8185329	8193512	-1	UP
ENSMUSG00000028108	Ecm1	protein_coding	extracellular matrix protein 1 [Source:MGI Symbol;Acc:MGI:103060]	3	95734147	95739569	-1	UP				UP
ENSMUSG00000030104	Edem1	protein_coding	ER degradation enhancer, mannosidase alpha-like 1 [Source:MGI Symbol;Acc:MGI:2180139]	6	108828641	108859356	1	UP	UP	UP	UP	UP
ENSMUSG00000038312	Edem2	protein_coding	ER degradation enhancer, mannosidase alpha-like 2 [Source:MGI Symbol;Acc:MGI:1915540]	2	155701677	155729475	-1	UP	DN
ENSMUSG00000031616	Ednra	protein_coding	endothelin receptor type A [Source:MGI Symbol;Acc:MGI:105923]	8	77663031	77724464	-1	UP	UP		UP	UP
ENSMUSG00000055762	Eef1d	protein_coding	eukaryotic translation elongation factor 1 delta (guanine nucleotide exchange protein) [Source:MGI Symbol;Acc:MGI:1913906]	15	75894796	75909556	-1	UP
ENSMUSG00000048200	Efcab4a	protein_coding	EF-hand calcium binding domain 4A [Source:MGI Symbol;Acc:MGI:2446129]	7	141461094	141466613	1	UP	UP	DN	DN
ENSMUSG00000050944	Efcab5	protein_coding	EF-hand calcium binding domain 5 [Source:MGI Symbol;Acc:MGI:2442440]	11	77089915	77188968	-1	UP		UP	UP
ENSMUSG00000024909	Efemp2	protein_coding	epidermal growth factor-containing fibulin-like extracellular matrix protein 2 [Source:MGI Symbol;Acc:MGI:1891209]	19	5473973	5481853	1	UP	UP	UP	UP	UP
ENSMUSG00000001300	Efnb2	protein_coding	ephrin B2 [Source:MGI Symbol;Acc:MGI:105097]	8	8617434	8660773	-1	UP			UP
ENSMUSG00000003934	Efnb3	protein_coding	ephrin B3 [Source:MGI Symbol;Acc:MGI:109196]	11	69554092	69560205	-1	UP	UP
ENSMUSG00000037868	Egr2	protein_coding	early growth response 2 [Source:MGI Symbol;Acc:MGI:95296]	10	67535475	67542188	1	UP		UP		UP
ENSMUSG00000024937	Ehbp1l1	protein_coding	EH domain binding protein 1-like 1 [Source:MGI Symbol;Acc:MGI:3612340]	19	5707376	5726317	-1	UP		DN	DN
ENSMUSG00000024772	Ehd1	protein_coding	EH-domain containing 1 [Source:MGI Symbol;Acc:MGI:1341878]	19	6276725	6300096	1	UP
ENSMUSG00000024065	Ehd3	protein_coding	EH-domain containing 3 [Source:MGI Symbol;Acc:MGI:1928900]	17	73804841	73832093	1	UP	UP	DN	DN	DN
ENSMUSG00000027293	Ehd4	protein_coding	EH-domain containing 4 [Source:MGI Symbol;Acc:MGI:1919619]	2	120089175	120154606	-1	UP		UP	UP	UP
ENSMUSG00000029613	Eif2ak1	protein_coding	eukaryotic translation initiation factor 2 alpha kinase 1 [Source:MGI Symbol;Acc:MGI:1353448]	5	143817788	143904256	1	UP
ENSMUSG00000028683	Eif2b3	protein_coding	eukaryotic translation initiation factor 2B, subunit 3 [Source:MGI Symbol;Acc:MGI:1313286]	4	117019402	117087306	1	UP		UP	UP
ENSMUSG00000016554	Eif3d	protein_coding	eukaryotic translation initiation factor 3, subunit D [Source:MGI Symbol;Acc:MGI:1933181]	15	77958998	77970824	-1	UP		UP	UP
ENSMUSG00000033047	Eif3l	protein_coding	eukaryotic translation initiation factor 3, subunit L [Source:MGI Symbol;Acc:MGI:2386251]	15	79075223	79094400	1	UP		UP
ENSMUSG00000020549	Elac2	protein_coding	elaC homolog 2 (E. coli) [Source:MGI Symbol;Acc:MGI:1890496]	11	64979038	65002069	1	UP		UP
ENSMUSG00000020125	Elane	protein_coding	elastase, neutrophil expressed [Source:MGI Symbol;Acc:MGI:2679229]	10	79886312	79888216	1	UP	DN	DN	DN	DN
ENSMUSG00000043460	Elfn2	protein_coding	leucine rich repeat and fibronectin type III, extracellular 2 [Source:MGI Symbol;Acc:MGI:3608416]	15	78670022	78718113	-1	UP	UP	UP	UP	UP
ENSMUSG00000006390	Elovl1	protein_coding	elongation of very long chain fatty acids (FEN1/Elo2, SUR4/Elo3, yeast)-like 1 [Source:MGI Symbol;Acc:MGI:1858959]	4	118428093	118432953	1	UP
ENSMUSG00000021696	Elovl7	protein_coding	ELOVL family member 7, elongation of long chain fatty acids (yeast) [Source:MGI Symbol;Acc:MGI:1921809]	13	108214404	108287105	1	UP	UP	UP	UP
ENSMUSG00000029163	Emilin1	protein_coding	elastin microfibril interfacer 1 [Source:MGI Symbol;Acc:MGI:1926189]	5	30913402	30921278	1	UP
ENSMUSG00000024053	Emilin2	protein_coding	elastin microfibril interfacer 2 [Source:MGI Symbol;Acc:MGI:2389136]	17	71252176	71310965	-1	UP	UP
ENSMUSG00000051166	Eml5	protein_coding	echinoderm microtubule associated protein like 5 [Source:MGI Symbol;Acc:MGI:2442513]	12	98786604	98901484	-1	UP	UP	UP	UP	UP
ENSMUSG00000004730	Emr1	protein_coding	EGF-like module containing, mucin-like, hormone receptor-like sequence 1 [Source:MGI Symbol;Acc:MGI:106912]	17	57358686	57483529	1	UP
ENSMUSG00000032915	Emr4	protein_coding	EGF-like module containing, mucin-like, hormone receptor-like sequence 4 [Source:MGI Symbol;Acc:MGI:1196464]	17	55749984	55853662	1	UP	DN	DN
ENSMUSG00000015337	Endog	protein_coding	endonuclease G [Source:MGI Symbol;Acc:MGI:1261433]	2	30171493	30174069	1	UP		UP	UP
ENSMUSG00000022468	Endou	protein_coding	endonuclease, polyU-specific [Source:MGI Symbol;Acc:MGI:97746]	15	97711019	97731405	-1	UP	UP	UP	UP	UP
ENSMUSG00000033857	Engase	protein_coding	endo-beta-N-acetylglucosaminidase [Source:MGI Symbol;Acc:MGI:2443788]	11	118476829	118489209	1	UP
ENSMUSG00000060600	Eno3	protein_coding	enolase 3, beta muscle [Source:MGI Symbol;Acc:MGI:95395]	11	70657202	70662513	1	UP	UP
ENSMUSG00000037370	Enpp1	protein_coding	ectonucleotide pyrophosphatase/phosphodiesterase 1 [Source:MGI Symbol;Acc:MGI:97370]	10	24637914	24712159	-1	UP	UP	UP	UP
ENSMUSG00000025192	Entpd7	protein_coding	ectonucleoside triphosphate diphosphohydrolase 7 [Source:MGI Symbol;Acc:MGI:2135885]	19	43689672	43733697	1	UP
ENSMUSG00000022338	Eny2	protein_coding	enhancer of yellow 2 homolog (Drosophila) [Source:MGI Symbol;Acc:MGI:1919286]	15	44428111	44437685	1	UP		UP	UP
ENSMUSG00000023216	Epb4.2	protein_coding	erythrocyte protein band 4.2 [Source:MGI Symbol;Acc:MGI:95402]	2	121017891	121037072	-1	UP	DN
ENSMUSG00000022099	Epb4.9	protein_coding	erythrocyte protein band 4.9 [Source:MGI Symbol;Acc:MGI:99670]	14	70602184	70636048	-1	UP
ENSMUSG00000045394	Epcam	protein_coding	epithelial cell adhesion molecule [Source:MGI Symbol;Acc:MGI:106653]	17	87635979	87651106	1	UP	UP		UP
ENSMUSG00000038776	Ephx1	protein_coding	epoxide hydrolase 1, microsomal [Source:MGI Symbol;Acc:MGI:95405]	1	180976155	181020904	-1	UP		UP	UP
ENSMUSG00000022040	Ephx2	protein_coding	epoxide hydrolase 2, cytoplasmic [Source:MGI Symbol;Acc:MGI:99500]	14	66084377	66124500	-1	UP	DN	DN		UP
ENSMUSG00000018166	Erbb3	protein_coding	v-erb-b2 erythroblastic leukemia viral oncogene homolog 3 (avian) [Source:MGI Symbol;Acc:MGI:95411]	10	128567523	128589652	-1	UP	DN	DN	UP
ENSMUSG00000021831	Ero1l	protein_coding	ERO1-like (S. cerevisiae) [Source:MGI Symbol;Acc:MGI:1354385]	14	45283092	45318572	-1	UP			UP
ENSMUSG00000057069	Ero1lb	protein_coding	ERO1-like beta (S. cerevisiae) [Source:MGI Symbol;Acc:MGI:1914725]	13	12565883	12609526	1	UP		DN		DN
ENSMUSG00000029616	Erp29	protein_coding	endoplasmic reticulum protein 29 [Source:MGI Symbol;Acc:MGI:1914647]	5	121428590	121452506	-1	UP		DN	DN	DN
ENSMUSG00000028343	Erp44	protein_coding	endoplasmic reticulum protein 44 [Source:MGI Symbol;Acc:MGI:1923549]	4	48193323	48279558	-1	UP
ENSMUSG00000037482	Erv3	protein_coding	endogenous retroviral sequence 3 [Source:MGI Symbol;Acc:MGI:1919245]	2	131853678	131859747	-1	UP			UP
ENSMUSG00000042379	Esm1	protein_coding	endothelial cell-specific molecule 1 [Source:MGI Symbol;Acc:MGI:1918940]	13	113209659	113218098	1	UP	UP	UP	UP	UP
ENSMUSG00000049515	Espnl	protein_coding	espin-like [Source:MGI Symbol;Acc:MGI:2685402]	1	91322075	91348306	1	UP	UP		UP	UP
ENSMUSG00000025366	Esyt1	protein_coding	extended synaptotagmin-like protein 1 [Source:MGI Symbol;Acc:MGI:1344426]	10	128510248	128525859	-1	UP	UP	UP	UP
ENSMUSG00000004610	Etfb	protein_coding	electron transferring flavoprotein, beta polypeptide [Source:MGI Symbol;Acc:MGI:106098]	7	43444108	43457800	1	UP
ENSMUSG00000078771	Evi2a	protein_coding	ecotropic viral integration site 2a [Source:MGI Symbol;Acc:MGI:95458]	11	79526560	79530609	-1	UP	UP			UP
ENSMUSG00000034282	Evpl	protein_coding	envoplakin [Source:MGI Symbol;Acc:MGI:107507]	11	116220559	116238077	-1	UP	UP	UP	UP	UP
ENSMUSG00000043251	Exoc3l	protein_coding	exocyst complex component 3-like [Source:MGI Symbol;Acc:MGI:3041195]	8	105289924	105296098	-1	UP	UP	UP	UP	UP
ENSMUSG00000031444	F10	protein_coding	coagulation factor X [Source:MGI Symbol;Acc:MGI:103107]	8	13037308	13056676	1	UP			UP	UP
ENSMUSG00000039109	F13a1	protein_coding	coagulation factor XIII, A1 subunit [Source:MGI Symbol;Acc:MGI:1921395]	13	36867178	37050244	-1	UP	UP	UP
ENSMUSG00000078122	F630028O10Rik	antisense	RIKEN cDNA F630028O10 gene [Source:MGI Symbol;Acc:MGI:3641813]	X	96239942	96243636	1	UP		DN	DN
ENSMUSG00000031443	F7	protein_coding	coagulation factor VII [Source:MGI Symbol;Acc:MGI:109325]	8	13026034	13035809	1	UP	UP	UP	UP
ENSMUSG00000062515	Fabp4	protein_coding	fatty acid binding protein 4, adipocyte [Source:MGI Symbol;Acc:MGI:88038]	3	10204347	10208576	-1	UP		DN
ENSMUSG00000027533	Fabp5	protein_coding	fatty acid binding protein 5, epidermal [Source:MGI Symbol;Acc:MGI:101790]	3	10012548	10016607	1	UP	UP	UP	UP
ENSMUSG00000024664	Fads3	protein_coding	fatty acid desaturase 3 [Source:MGI Symbol;Acc:MGI:1928740]	19	10041548	10059671	1	UP	UP		UP
ENSMUSG00000020846	Fam101b	protein_coding	family with sequence similarity 101, member B [Source:MGI Symbol;Acc:MGI:1923816]	11	76019194	76027782	-1	UP		DN	DN
ENSMUSG00000040339	Fam102b	protein_coding	family with sequence similarity 102, member B [Source:MGI Symbol;Acc:MGI:3036259]	3	108970997	109027607	-1	UP	UP	UP	UP	UP
ENSMUSG00000056069	Fam105a	protein_coding	family with sequence similarity 105, member A [Source:MGI Symbol;Acc:MGI:2687281]	15	27655071	27681542	-1	UP		DN		UP
ENSMUSG00000046034	Fam105b	protein_coding	family with sequence similarity 105, member B [Source:MGI Symbol;Acc:MGI:3577015]	15	27605919	27630693	-1	UP
ENSMUSG00000026655	Fam107b	protein_coding	family with sequence similarity 107, member B [Source:MGI Symbol;Acc:MGI:1913790]	2	3613758	3782142	1	UP
ENSMUSG00000031813	Fam125a	protein_coding	family with sequence similarity 125, member A [Source:MGI Symbol;Acc:MGI:1920961]	8	71542930	71548024	1	UP		UP
ENSMUSG00000047443	Fam132b	protein_coding	family with sequence similarity 132, member B [Source:MGI Symbol;Acc:MGI:3606476]	1	91366430	91374216	1	UP
ENSMUSG00000036800	Fam135b	protein_coding	family with sequence similarity 135, member B [Source:MGI Symbol;Acc:MGI:1917613]	15	71445678	71727838	-1	UP	UP	UP	UP	UP
ENSMUSG00000044465	Fam160a2	protein_coding	family with sequence similarity 160, member A2 [Source:MGI Symbol;Acc:MGI:1921599]	7	105371211	105400054	-1	UP	DN	DN
ENSMUSG00000050493	Fam167b	protein_coding	family with sequence similarity 167, member B [Source:MGI Symbol;Acc:MGI:2668032]	4	129576815	129578549	-1	UP		UP
ENSMUSG00000015879	Fam184b	protein_coding	family with sequence similarity 184, member B [Source:MGI Symbol;Acc:MGI:2442958]	5	45529706	45639501	-1	UP	UP	UP	UP
ENSMUSG00000032657	Fam189b	protein_coding	family with sequence similarity 189, member B [Source:MGI Symbol;Acc:MGI:1915771]	3	89183143	89189295	1	UP	UP	UP	UP	UP
ENSMUSG00000020614	Fam20a	protein_coding	family with sequence similarity 20, member A [Source:MGI Symbol;Acc:MGI:2388266]	11	109669749	109722279	-1	UP	UP	UP	UP	UP
ENSMUSG00000025854	Fam20c	protein_coding	family with sequence similarity 20, member C [Source:MGI Symbol;Acc:MGI:2136853]	5	138754514	138810077	1	UP		DN	DN	DN
ENSMUSG00000039629	Fam40b	protein_coding	family with sequence similarity 40, member B [Source:MGI Symbol;Acc:MGI:2444363]	6	29917013	29959681	1	UP	UP	UP	UP	UP
ENSMUSG00000044468	Fam46c	protein_coding	family with sequence similarity 46, member C [Source:MGI Symbol;Acc:MGI:1921895]	3	100451628	100489324	-1	UP	DN	DN
ENSMUSG00000022378	Fam49b	protein_coding	family with sequence similarity 49, member B [Source:MGI Symbol;Acc:MGI:1923520]	15	63929097	64060448	-1	UP
ENSMUSG00000042680	Fam59a	protein_coding	family with sequence similarity 59, member A [Source:MGI Symbol;Acc:MGI:2685790]	18	21127201	21300138	-1	UP	DN	UP	UP	DN
ENSMUSG00000038712	Fam63a	protein_coding	family with sequence similarity 63, member A [Source:MGI Symbol;Acc:MGI:1922257]	3	95281345	95296166	1	UP	UP	UP	UP	UP
ENSMUSG00000060568	Fam78b	protein_coding	family with sequence similarity 78, member B [Source:MGI Symbol;Acc:MGI:2443050]	1	167001417	167091302	1	UP	UP	UP	UP	UP
ENSMUSG00000051225	Fam83a	protein_coding	family with sequence similarity 83, member A [Source:MGI Symbol;Acc:MGI:2447773]	15	57985419	58011009	1	UP
ENSMUSG00000042377	Fam83g	protein_coding	family with sequence similarity 83, member G [Source:MGI Symbol;Acc:MGI:1916890]	11	61684091	61709951	1	UP	DN		UP	UP
ENSMUSG00000046761	Fam83h	protein_coding	family with sequence similarity 83, member H [Source:MGI Symbol;Acc:MGI:2145900]	15	76001093	76014336	-1	UP	UP		UP	UP
ENSMUSG00000047757	Fancb	protein_coding	Fanconi anemia, complementation group B [Source:MGI Symbol;Acc:MGI:2448558]	X	164980592	164997272	1	UP		UP	UP
ENSMUSG00000025555	Farp1	protein_coding	FERM, RhoGEF (Arhgef) and pleckstrin domain protein 1 (chondrocyte-derived) [Source:MGI Symbol;Acc:MGI:2446173]	14	121035200	121283744	1	UP	UP	UP	UP	UP
ENSMUSG00000024778	Fas	protein_coding	Fas (TNF receptor superfamily member 6) [Source:MGI Symbol;Acc:MGI:95484]	19	34290659	34327770	1	UP		UP	UP	UP
ENSMUSG00000006219	Fblim1	protein_coding	filamin binding LIM protein 1 [Source:MGI Symbol;Acc:MGI:1921452]	4	141576062	141606096	-1	UP	DN
ENSMUSG00000032507	Fbxl2	protein_coding	F-box and leucine-rich repeat protein 2 [Source:MGI Symbol;Acc:MGI:1919429]	9	113963637	114046191	-1	UP
ENSMUSG00000030598	Fbxo17	protein_coding	F-box protein 17 [Source:MGI Symbol;Acc:MGI:1354707]	7	28716804	28738144	1	UP	UP		UP
ENSMUSG00000058594	Fbxo18	protein_coding	F-box protein 18 [Source:MGI Symbol;Acc:MGI:1354699]	2	11742573	11777582	-1	UP			DN
ENSMUSG00000041556	Fbxo2	protein_coding	F-box protein 2 [Source:MGI Symbol;Acc:MGI:2446216]	4	148160621	148166424	1	UP	UP		UP	UP
ENSMUSG00000047648	Fbxo30	protein_coding	F-box protein 30 [Source:MGI Symbol;Acc:MGI:1919115]	10	11281330	11298052	1	UP	UP	UP	UP	UP
ENSMUSG00000058715	Fcer1g	protein_coding	Fc receptor, IgE, high affinity I, gamma polypeptide [Source:MGI Symbol;Acc:MGI:95496]	1	171229572	171234365	-1	UP	UP	DN	UP
ENSMUSG00000015947	Fcgr1	protein_coding	Fc receptor, IgG, high affinity I [Source:MGI Symbol;Acc:MGI:95498]	3	96282909	96293969	-1	UP		DN
ENSMUSG00000026656	Fcgr2b	protein_coding	Fc receptor, IgG, low affinity IIb [Source:MGI Symbol;Acc:MGI:95499]	1	170960558	170976547	-1	UP	DN	DN	DN
ENSMUSG00000059498	Fcgr3	protein_coding	Fc receptor, IgG, low affinity III [Source:MGI Symbol;Acc:MGI:95500]	1	171051174	171064935	-1	UP	UP	DN
ENSMUSG00000059089	Fcgr4	protein_coding	Fc receptor, IgG, low affinity IV [Source:MGI Symbol;Acc:MGI:2179523]	1	171018920	171029761	1	UP		DN
ENSMUSG00000003420	Fcgrt	protein_coding	Fc receptor, IgG, alpha chain transporter [Source:MGI Symbol;Acc:MGI:103017]	7	45092993	45103822	-1	UP
ENSMUSG00000026938	Fcna	protein_coding	ficolin A [Source:MGI Symbol;Acc:MGI:1340905]	2	25624666	25628030	-1	UP	DN	DN
ENSMUSG00000059743	Fdps	protein_coding	farnesyl diphosphate synthetase [Source:MGI Symbol;Acc:MGI:104888]	3	89093592	89101967	-1	UP
ENSMUSG00000024588	Fech	protein_coding	ferrochelatase [Source:MGI Symbol;Acc:MGI:95513]	18	64456550	64489066	-1	UP			UP
ENSMUSG00000053158	Fes	protein_coding	feline sarcoma oncogene [Source:MGI Symbol;Acc:MGI:95514]	7	80377758	80387946	-1	UP		DN	DN	DN
ENSMUSG00000022788	Fgd4	protein_coding	FYVE, RhoGEF and PH domain containing 4 [Source:MGI Symbol;Acc:MGI:2183747]	16	16416917	16600549	-1	UP	DN	DN	DN	DN
ENSMUSG00000020021	Fgd6	protein_coding	FYVE, RhoGEF and PH domain containing 6 [Source:MGI Symbol;Acc:MGI:1261419]	10	94036001	94145339	1	UP	DN	UP	DN
ENSMUSG00000039899	Fgl2	protein_coding	fibrinogen-like protein 2 [Source:MGI Symbol;Acc:MGI:103266]	5	21372642	21378374	1	UP	UP	DN		DN
ENSMUSG00000026526	Fh1	protein_coding	fumarate hydratase 1 [Source:MGI Symbol;Acc:MGI:95530]	1	175600374	175625635	-1	UP
ENSMUSG00000041842	Fhdc1	protein_coding	FH2 domain containing 1 [Source:MGI Symbol;Acc:MGI:2684972]	3	84444035	84480429	-1	UP	UP	UP	UP	UP
ENSMUSG00000034898	Filip1	protein_coding	filamin A interacting protein 1 [Source:MGI Symbol;Acc:MGI:1917848]	9	79815051	79977804	-1	UP	UP	UP	UP
ENSMUSG00000003355	Fkbp11	protein_coding	FK506 binding protein 11 [Source:MGI Symbol;Acc:MGI:1913370]	15	98724373	98728198	-1	UP
ENSMUSG00000020635	Fkbp1b	protein_coding	FK506 binding protein 1b [Source:MGI Symbol;Acc:MGI:1336205]	12	4833175	4841595	-1	UP	UP
ENSMUSG00000061981	Flot2	protein_coding	flotillin 2 [Source:MGI Symbol;Acc:MGI:103309]	11	78037931	78060434	1	UP	DN	UP
ENSMUSG00000029648	Flt1	protein_coding	FMS-like tyrosine kinase 1 [Source:MGI Symbol;Acc:MGI:95558]	5	147561604	147726011	-1	UP	UP	UP	UP	UP
ENSMUSG00000044042	Fmn1	protein_coding	formin 1 [Source:MGI Symbol;Acc:MGI:101815]	2	113327736	113716767	1	UP		UP	UP
ENSMUSG00000071984	Fndc1	protein_coding	fibronectin type III domain containing 1 [Source:MGI Symbol;Acc:MGI:1915905]	17	7738569	7827302	-1	UP	UP		UP
ENSMUSG00000039286	Fndc3b	protein_coding	fibronectin type III domain containing 3B [Source:MGI Symbol;Acc:MGI:1919257]	3	27416162	27710439	-1	UP	DN	DN	DN	DN
ENSMUSG00000035992	Fnip1	protein_coding	folliculin interacting protein 1 [Source:MGI Symbol;Acc:MGI:2444668]	11	54438199	54518235	1	UP		DN
ENSMUSG00000029135	Fosl2	protein_coding	fos-like antigen 2 [Source:MGI Symbol;Acc:MGI:102858]	5	32136472	32157831	1	UP	UP	DN	DN
ENSMUSG00000033837	Foxh1	protein_coding	forkhead box H1 [Source:MGI Symbol;Acc:MGI:1347465]	15	76668284	76669948	-1	UP			UP
ENSMUSG00000035615	Frmpd1	protein_coding	FERM and PDZ domain containing 1 [Source:MGI Symbol;Acc:MGI:2446274]	4	45184875	45285936	1	UP	UP	UP	UP
ENSMUSG00000033386	Frrs1	protein_coding	ferric-chelate reductase 1 [Source:MGI Symbol;Acc:MGI:108076]	3	116878227	116903750	1	UP		DN	DN	DN
ENSMUSG00000024661	Fth1	protein_coding	ferritin heavy chain 1 [Source:MGI Symbol;Acc:MGI:95588]	19	9982703	9985092	1	UP	UP	UP	UP
ENSMUSG00000050708	Ftl1	protein_coding	ferritin light chain 1 [Source:MGI Symbol;Acc:MGI:95589]	7	45457944	45459884	-1	UP
ENSMUSG00000020706	Ftsj3	protein_coding	FtsJ homolog 3 (E. coli) [Source:MGI Symbol;Acc:MGI:1860295]	11	106249142	106256079	-1	UP
ENSMUSG00000019810	Fuca2	protein_coding	fucosidase, alpha-L- 2, plasma [Source:MGI Symbol;Acc:MGI:1914098]	10	13499540	13519035	1	UP			DN
ENSMUSG00000049307	Fut4	protein_coding	fucosyltransferase 4 [Source:MGI Symbol;Acc:MGI:95594]	9	14748459	14752122	-1	UP		DN
ENSMUSG00000022148	Fyb	protein_coding	FYN binding protein [Source:MGI Symbol;Acc:MGI:1346327]	15	6579871	6663313	1	UP	UP	UP	UP	UP
ENSMUSG00000044674	Fzd1	protein_coding	frizzled homolog 1 (Drosophila) [Source:MGI Symbol;Acc:MGI:1196625]	5	4753842	4758216	-1	UP	UP	DN	UP	UP
ENSMUSG00000009633	G0s2	protein_coding	G0/G1 switch gene 2 [Source:MGI Symbol;Acc:MGI:1316737]	1	193272161	193273188	-1	UP
ENSMUSG00000034793	G6pc3	protein_coding	glucose 6 phosphatase, catalytic, 3 [Source:MGI Symbol;Acc:MGI:1915651]	11	102189620	102194081	1	UP
ENSMUSG00000031400	G6pdx	protein_coding	glucose-6-phosphate dehydrogenase X-linked [Source:MGI Symbol;Acc:MGI:105979]	X	74409483	74429194	-1	UP
ENSMUSG00000018567	Gabarap	protein_coding	gamma-aminobutyric acid receptor associated protein [Source:MGI Symbol;Acc:MGI:1861742]	11	69991143	69994951	1	UP
ENSMUSG00000029054	Gabrd	protein_coding	gamma-aminobutyric acid (GABA) A receptor, subunit delta [Source:MGI Symbol;Acc:MGI:95622]	4	155384980	155398112	-1	UP	UP		UP	UP
ENSMUSG00000036390	Gadd45a	protein_coding	growth arrest and DNA-damage-inducible 45 alpha [Source:MGI Symbol;Acc:MGI:107799]	6	67035096	67037457	-1	UP
ENSMUSG00000015312	Gadd45b	protein_coding	growth arrest and DNA-damage-inducible 45 beta [Source:MGI Symbol;Acc:MGI:107776]	10	80930091	80932204	1	UP
ENSMUSG00000021453	Gadd45g	protein_coding	growth arrest and DNA-damage-inducible 45 gamma [Source:MGI Symbol;Acc:MGI:1346325]	13	51846678	51848468	1	UP		UP	UP	UP
ENSMUSG00000021003	Galc	protein_coding	galactosylceramidase [Source:MGI Symbol;Acc:MGI:95636]	12	98202304	98259459	-1	UP		UP	UP	UP
ENSMUSG00000015027	Galns	protein_coding	galactosamine (N-acetyl)-6-sulfate sulfatase [Source:MGI Symbol;Acc:MGI:1355303]	8	122578238	122611487	-1	UP	UP		UP
ENSMUSG00000038296	Galntl4	protein_coding	UDP-N-acetyl-alpha-D-galactosamine:polypeptide N-acetylgalactosaminyltransferase-like 4 [Source:MGI Symbol;Acc:MGI:2446239]	7	111471661	111779977	-1	UP	UP	UP	UP
ENSMUSG00000046006	Gapt	protein_coding	Grb2-binding adaptor, transmembrane [Source:MGI Symbol;Acc:MGI:3608341]	13	110352615	110357172	-1	UP		DN	DN	DN
ENSMUSG00000034201	Gas2l1	protein_coding	growth arrest-specific 2 like 1 [Source:MGI Symbol;Acc:MGI:1926176]	11	5054132	5065327	-1	UP	DN		UP
ENSMUSG00000033066	Gas7	protein_coding	growth arrest specific 7 [Source:MGI Symbol;Acc:MGI:1202388]	11	67455437	67688990	1	UP		DN	DN
ENSMUSG00000028048	Gba	protein_coding	glucosidase, beta, acid [Source:MGI Symbol;Acc:MGI:95665]	3	89202928	89208681	1	UP
ENSMUSG00000028268	Gbp3	protein_coding	guanylate binding protein 3 [Source:MGI Symbol;Acc:MGI:1926263]	3	142560052	142573209	1	UP		DN	DN	DN
ENSMUSG00000003809	Gcdh	protein_coding	glutaryl-Coenzyme A dehydrogenase [Source:MGI Symbol;Acc:MGI:104541]	8	84886393	84893921	-1	UP
ENSMUSG00000028124	Gclm	protein_coding	glutamate-cysteine ligase, modifier subunit [Source:MGI Symbol;Acc:MGI:104995]	3	122245557	122269984	1	UP
ENSMUSG00000058624	Gda	protein_coding	guanine deaminase [Source:MGI Symbol;Acc:MGI:95678]	19	21391307	21473445	-1	UP	DN	DN	DN	DN
ENSMUSG00000038508	Gdf15	protein_coding	growth differentiation factor 15 [Source:MGI Symbol;Acc:MGI:1346047]	8	70629393	70632456	-1	UP
ENSMUSG00000061666	Gdpd1	protein_coding	glycerophosphodiester phosphodiesterase domain containing 1 [Source:MGI Symbol;Acc:MGI:1913819]	11	87033867	87074062	-1	UP	DN
ENSMUSG00000029275	Gfi1	protein_coding	growth factor independent 1 [Source:MGI Symbol;Acc:MGI:103170]	5	107716657	107726036	-1	UP			DN
ENSMUSG00000033128	Gga1	protein_coding	golgi associated, gamma adaptin ear containing, ARF binding protein 1 [Source:MGI Symbol;Acc:MGI:2146207]	15	78877190	78894585	1	UP	UP	UP		UP
ENSMUSG00000030872	Gga2	protein_coding	golgi associated, gamma adaptin ear containing, ARF binding protein 2 [Source:MGI Symbol;Acc:MGI:1921355]	7	121986722	122021222	-1	UP
ENSMUSG00000020530	Ggnbp2	protein_coding	gametogenetin binding protein 2 [Source:MGI Symbol;Acc:MGI:2387356]	11	84832361	84870817	-1	UP	UP	UP	UP	UP
ENSMUSG00000017747	Ghdc	protein_coding	GH3 domain containing [Source:MGI Symbol;Acc:MGI:1931556]	11	100766032	100770957	-1	UP
ENSMUSG00000026333	Gin1	protein_coding	gypsy retrotransposon integrase 1 [Source:MGI Symbol;Acc:MGI:2182036]	1	97770172	97793709	1	UP		UP	UP
ENSMUSG00000019433	Gipc1	protein_coding	GIPC PDZ domain containing family, member 1 [Source:MGI Symbol;Acc:MGI:1926252]	8	83652678	83664788	1	UP
ENSMUSG00000041440	Gk5	protein_coding	glycerol kinase 5 (putative) [Source:MGI Symbol;Acc:MGI:2443336]	9	96119362	96184627	1	UP	UP	UP	UP	UP
ENSMUSG00000031266	Gla	protein_coding	galactosidase, alpha [Source:MGI Symbol;Acc:MGI:1347344]	X	134588149	134601125	-1	UP
ENSMUSG00000029638	Glcci1	protein_coding	glucocorticoid induced transcript 1 [Source:MGI Symbol;Acc:MGI:2179717]	6	8509600	8597548	1	UP	DN			UP
ENSMUSG00000056888	Glipr1	protein_coding	GLI pathogenesis-related 1 (glioma) [Source:MGI Symbol;Acc:MGI:1920940]	10	111985448	112002631	-1	UP			DN
ENSMUSG00000028480	Glipr2	protein_coding	GLI pathogenesis-related 2 [Source:MGI Symbol;Acc:MGI:1917770]	4	43957401	43979118	1	UP	UP		UP
ENSMUSG00000024026	Glo1	protein_coding	glyoxalase 1 [Source:MGI Symbol;Acc:MGI:95742]	17	30592866	30612659	-1	UP
ENSMUSG00000024027	Glp1r	protein_coding	glucagon-like peptide 1 receptor [Source:MGI Symbol;Acc:MGI:99571]	17	30901867	30936510	1	UP	UP	UP	UP	UP
ENSMUSG00000021591	Glrx	protein_coding	glutaredoxin [Source:MGI Symbol;Acc:MGI:2135625]	13	75839868	75850151	1	UP		DN
ENSMUSG00000049971	Glt1d1	protein_coding	glycosyltransferase 1 domain containing 1 [Source:MGI Symbol;Acc:MGI:2442755]	5	127632262	127708754	1	UP	DN	DN	DN	DN
ENSMUSG00000029073	Gltpd1	protein_coding	glycolipid transfer protein domain containing 1 [Source:MGI Symbol;Acc:MGI:1933107]	4	155864723	155869440	-1	UP
ENSMUSG00000063683	Glyat	protein_coding	glycine-N-acyltransferase [Source:MGI Symbol;Acc:MGI:2147502]	19	12633308	12653911	1	UP			UP	UP
ENSMUSG00000073000	Gm10451	protein_coding	predicted gene 10451 [Source:MGI Symbol;Acc:MGI:3641898]	12	76444560	76451336	1	UP		DN
ENSMUSG00000052248	Gm13476	antisense	predicted gene 13476 [Source:MGI Symbol;Acc:MGI:3652108]	2	45111138	45114087	1	UP		DN	DN	DN
ENSMUSG00000074813	Gm14005	lincRNA	predicted gene 14005 [Source:MGI Symbol;Acc:MGI:3652191]	2	128195993	128429349	-1	UP	DN
ENSMUSG00000085786	Gm15987	antisense	predicted gene 15987 [Source:MGI Symbol;Acc:MGI:3801849]	6	128951204	128975029	-1	UP		DN	DN
ENSMUSG00000085810	Gm16325	antisense	predicted gene 16325 [Source:MGI Symbol;Acc:MGI:3826549]	3	146641932	146651715	1	UP	UP	UP	UP	UP
ENSMUSG00000072553	Gm525	protein_coding	predicted gene 525 [Source:MGI Symbol;Acc:MGI:2685371]	11	89073841	89093040	1	UP	UP		UP
ENSMUSG00000058163	Gm5431	protein_coding	predicted gene 5431 [Source:MGI Symbol;Acc:MGI:3645205]	11	48887422	48902152	-1	UP		DN
ENSMUSG00000091269	Gm6682	processed_pseudogene	predicted gene 6682 [Source:MGI Symbol;Acc:MGI:3647156]	12	4782215	4782511	1	UP				DN
ENSMUSG00000074634	Gm7120	protein_coding	predicted gene 7120 [Source:MGI Symbol;Acc:MGI:3648543]	13	119487941	119610458	1	UP			UP
ENSMUSG00000079457	Gm7609	pseudogene	predicted pseudogene 7609 [Source:MGI Symbol;Acc:MGI:3644536]	1	85199613	85213786	1	UP	UP
ENSMUSG00000040528	Gm885	protein_coding	predicted gene 885 [Source:MGI Symbol;Acc:MGI:2685731]	11	106751203	106768794	1	UP	UP
ENSMUSG00000029419	Gm996	protein_coding	predicted gene 996 [Source:MGI Symbol;Acc:MGI:2685842]	2	25575416	25580099	-1	UP	UP	UP	UP	UP
ENSMUSG00000033021	Gmppa	protein_coding	GDP-mannose pyrophosphorylase A [Source:MGI Symbol;Acc:MGI:1916330]	1	75435930	75443179	1	UP
ENSMUSG00000070284	Gmppb	protein_coding	GDP-mannose pyrophosphorylase B [Source:MGI Symbol;Acc:MGI:2660880]	9	108049269	108052801	1	UP
ENSMUSG00000000253	Gmpr	protein_coding	guanosine monophosphate reductase [Source:MGI Symbol;Acc:MGI:1913605]	13	45507444	45546382	1	UP		UP	UP
ENSMUSG00000000149	Gna12	protein_coding	guanine nucleotide binding protein, alpha 12 [Source:MGI Symbol;Acc:MGI:95767]	5	140758408	140830431	-1	UP	UP		UP	UP
ENSMUSG00000000001	Gnai3	protein_coding	guanine nucleotide binding protein (G protein), alpha inhibiting 3 [Source:MGI Symbol;Acc:MGI:95773]	3	108107280	108146146	-1	UP	UP	UP	UP	UP
ENSMUSG00000038811	Gngt2	protein_coding	guanine nucleotide binding protein (G protein), gamma transducing activity polypeptide 2 [Source:MGI Symbol;Acc:MGI:893584]	11	95837216	95845734	1	UP
ENSMUSG00000052102	Gnpda1	protein_coding	glucosamine-6-phosphate deaminase 1 [Source:MGI Symbol;Acc:MGI:1347054]	18	38327558	38339003	-1	UP
ENSMUSG00000022200	Golph3	protein_coding	golgi phosphoprotein 3 [Source:MGI Symbol;Acc:MGI:1913879]	15	12321496	12351265	1	UP	UP	UP	UP	UP
ENSMUSG00000014959	Gorasp2	protein_coding	golgi reassembly stacking protein 2 [Source:MGI Symbol;Acc:MGI:2135962]	2	70661576	70712636	1	UP		UP
ENSMUSG00000089672	Gp49a	protein_coding	glycoprotein 49 A [Source:MGI Symbol;Acc:MGI:102702]	10	51480632	51486316	1	UP	UP	DN	UP	UP
ENSMUSG00000034220	Gpc1	protein_coding	glypican 1 [Source:MGI Symbol;Acc:MGI:1194891]	1	92831645	92860198	1	UP		DN	DN
ENSMUSG00000055653	Gpc3	protein_coding	glypican 3 [Source:MGI Symbol;Acc:MGI:104903]	X	52272426	52613950	-1	UP	DN	DN
ENSMUSG00000023019	Gpd1	protein_coding	glycerol-3-phosphate dehydrogenase 1 (soluble) [Source:MGI Symbol;Acc:MGI:95679]	15	99717515	99725005	1	UP			UP	UP
ENSMUSG00000029816	Gpnmb	protein_coding	glycoprotein (transmembrane) nmb [Source:MGI Symbol;Acc:MGI:1934765]	6	49036518	49058182	1	UP		DN
ENSMUSG00000022755	Gpr128	protein_coding	G protein-coupled receptor 128 [Source:MGI Symbol;Acc:MGI:2441732]	16	56724609	56795855	-1	UP	UP	DN	UP	DN
ENSMUSG00000037661	Gpr160	protein_coding	G protein-coupled receptor 160 [Source:MGI Symbol;Acc:MGI:1919112]	3	30855950	30897192	1	UP		DN	DN
ENSMUSG00000070337	Gpr179	protein_coding	G protein-coupled receptor 179 [Source:MGI Symbol;Acc:MGI:2443409]	11	97332109	97352077	-1	UP	UP	UP	UP	UP
ENSMUSG00000051212	Gpr183	protein_coding	G protein-coupled receptor 183 [Source:MGI Symbol;Acc:MGI:2442034]	14	121952331	121965193	-1	UP	UP	DN
ENSMUSG00000040229	Gpr34	protein_coding	G protein-coupled receptor 34 [Source:MGI Symbol;Acc:MGI:1346334]	X	13632089	13640858	1	UP	UP	UP	UP	UP
ENSMUSG00000026271	Gpr35	protein_coding	G protein-coupled receptor 35 [Source:MGI Symbol;Acc:MGI:1929509]	1	92973119	92986391	1	UP	DN	DN	DN	DN
ENSMUSG00000049608	Gpr55	protein_coding	G protein-coupled receptor 55 [Source:MGI Symbol;Acc:MGI:2685064]	1	85939537	85961055	-1	UP
ENSMUSG00000021886	Gpr65	protein_coding	G-protein coupled receptor 65 [Source:MGI Symbol;Acc:MGI:108031]	12	98268635	98276624	1	UP	UP	UP	UP	UP
ENSMUSG00000074361	Gpr77	protein_coding	G protein-coupled receptor 77 [Source:MGI Symbol;Acc:MGI:2442013]	7	16234585	16244154	-1	UP	DN
ENSMUSG00000063234	Gpr84	protein_coding	G protein-coupled receptor 84 [Source:MGI Symbol;Acc:MGI:1934129]	15	103308236	103310438	-1	UP	DN	DN
ENSMUSG00000034786	Gpsm3	protein_coding	G-protein signalling modulator 3 (AGS3-like, C. elegans) [Source:MGI Symbol;Acc:MGI:2146785]	17	34589806	34591754	1	UP	UP	UP	UP	UP
ENSMUSG00000022546	Gpt	protein_coding	glutamic pyruvic transaminase, soluble [Source:MGI Symbol;Acc:MGI:95802]	15	76696764	76699674	1	UP
ENSMUSG00000031700	Gpt2	protein_coding	glutamic pyruvate transaminase (alanine aminotransferase) 2 [Source:MGI Symbol;Acc:MGI:1915391]	8	85492576	85527560	1	UP			DN
ENSMUSG00000063856	Gpx1	protein_coding	glutathione peroxidase 1 [Source:MGI Symbol;Acc:MGI:104887]	9	108339080	108340338	1	UP		DN	DN
ENSMUSG00000042808	Gpx2	protein_coding	glutathione peroxidase 2 [Source:MGI Symbol;Acc:MGI:106609]	12	76792335	76795554	-1	UP	UP	UP	UP	UP
ENSMUSG00000018339	Gpx3	protein_coding	glutathione peroxidase 3 [Source:MGI Symbol;Acc:MGI:105102]	11	54902453	54910377	1	UP	DN	DN	DN
ENSMUSG00000004837	Grap	protein_coding	GRB2-related adaptor protein [Source:MGI Symbol;Acc:MGI:1918770]	11	61653265	61672784	1	UP	UP	UP	UP	UP
ENSMUSG00000026888	Grb14	protein_coding	growth factor receptor bound protein 14 [Source:MGI Symbol;Acc:MGI:1355324]	2	64912476	65024987	-1	UP	DN		DN
ENSMUSG00000036523	Greb1	protein_coding	gene regulated by estrogen in breast cancer protein [Source:MGI Symbol;Acc:MGI:2149712]	12	16670615	16800886	-1	UP	DN	DN	UP
ENSMUSG00000022286	Grhl2	protein_coding	grainyhead-like 2 (Drosophila) [Source:MGI Symbol;Acc:MGI:2182543]	15	37233036	37363569	1	UP	UP	UP		UP
ENSMUSG00000035637	Grhpr	protein_coding	glyoxylate reductase/hydroxypyruvate reductase [Source:MGI Symbol;Acc:MGI:1923488]	4	44981395	44990734	1	UP		UP	UP
ENSMUSG00000001986	Gria3	protein_coding	glutamate receptor, ionotropic, AMPA3 (alpha 3) [Source:MGI Symbol;Acc:MGI:95810]	X	41400854	41678601	1	UP	UP	DN	DN
ENSMUSG00000022564	Grina	protein_coding	glutamate receptor, ionotropic, N-methyl D-aspartate-associated protein 1 (glutamate binding) [Source:MGI Symbol;Acc:MGI:1913418]	15	76246807	76249904	1	UP	UP		UP	UP
ENSMUSG00000063239	Grm4	protein_coding	glutamate receptor, metabotropic 4 [Source:MGI Symbol;Acc:MGI:1351341]	17	27422387	27513341	-1	UP	UP	UP	UP	UP
ENSMUSG00000034708	Grn	protein_coding	granulin [Source:MGI Symbol;Acc:MGI:95832]	11	102430315	102437048	1	UP
ENSMUSG00000029198	Grpel1	protein_coding	GrpE-like 1, mitochondrial [Source:MGI Symbol;Acc:MGI:1334417]	5	36464998	36474080	1	UP
ENSMUSG00000022575	Gsdmd	protein_coding	gasdermin D [Source:MGI Symbol;Acc:MGI:1916396]	15	75862339	75867404	1	UP		DN		DN
ENSMUSG00000031584	Gsr	protein_coding	glutathione reductase [Source:MGI Symbol;Acc:MGI:95804]	8	33652523	33698163	1	UP	DN		DN
ENSMUSG00000058135	Gstm1	protein_coding	glutathione S-transferase, mu 1 [Source:MGI Symbol;Acc:MGI:95860]	3	108012255	108017973	-1	UP
ENSMUSG00000040562	Gstm2	protein_coding	glutathione S-transferase, mu 2 [Source:MGI Symbol;Acc:MGI:95861]	3	107981702	107986453	-1	UP			UP
ENSMUSG00000027890	Gstm4	protein_coding	glutathione S-transferase, mu 4 [Source:MGI Symbol;Acc:MGI:95862]	3	108040408	108044894	-1	UP
ENSMUSG00000001663	Gstt1	protein_coding	glutathione S-transferase, theta 1 [Source:MGI Symbol;Acc:MGI:107379]	10	75783813	75798584	-1	UP	DN	DN		DN
ENSMUSG00000002658	Gtf2f1	protein_coding	general transcription factor IIF, polypeptide 1 [Source:MGI Symbol;Acc:MGI:1923848]	17	57003405	57011288	-1	UP		UP
ENSMUSG00000067995	Gtf2f2	protein_coding	general transcription factor IIF, polypeptide 2 [Source:MGI Symbol;Acc:MGI:1915955]	14	75896937	76010865	-1	UP				DN
ENSMUSG00000006599	Gtf2h1	protein_coding	general transcription factor II H, polypeptide 1 [Source:MGI Symbol;Acc:MGI:1277216]	7	46796103	46823800	1	UP		UP	UP
ENSMUSG00000022385	Gtse1	protein_coding	G two S phase expressed protein 1 [Source:MGI Symbol;Acc:MGI:1352755]	15	85859707	85876572	1	UP				UP
ENSMUSG00000020890	Gucy2e	protein_coding	guanylate cyclase 2e [Source:MGI Symbol;Acc:MGI:105123]	11	69218117	69237036	-1	UP	UP	UP	UP	UP
ENSMUSG00000025534	Gusb	protein_coding	glucuronidase, beta [Source:MGI Symbol;Acc:MGI:95872]	5	129989011	130003049	-1	UP
ENSMUSG00000051839	Gypa	protein_coding	glycophorin A [Source:MGI Symbol;Acc:MGI:95880]	8	80494045	80510785	1	UP			UP
ENSMUSG00000003865	Gys1	protein_coding	glycogen synthase 1, muscle [Source:MGI Symbol;Acc:MGI:101805]	7	45434844	45456619	1	UP		DN
ENSMUSG00000015437	Gzmb	protein_coding	granzyme B [Source:MGI Symbol;Acc:MGI:109267]	14	56258856	56262260	-1	UP		UP	UP	UP
ENSMUSG00000000031	H19	lincRNA	H19 fetal liver mRNA [Source:MGI Symbol;Acc:MGI:95891]	7	142575529	142578143	-1	UP		DN
ENSMUSG00000091705	H2-Q2	protein_coding	histocompatibility 2, Q region locus 2 [Source:MGI Symbol;Acc:MGI:95931]	17	35342242	35346762	1	UP	UP	UP	UP
ENSMUSG00000027984	Hadh	protein_coding	hydroxyacyl-Coenzyme A dehydrogenase [Source:MGI Symbol;Acc:MGI:96009]	3	131233419	131272101	-1	UP	UP		UP
ENSMUSG00000024158	Hagh	protein_coding	hydroxyacyl glutathione hydrolase [Source:MGI Symbol;Acc:MGI:95745]	17	24840143	24864450	1	UP		UP
ENSMUSG00000020017	Hal	protein_coding	histidine ammonia lyase [Source:MGI Symbol;Acc:MGI:96010]	10	93488768	93519304	1	UP
ENSMUSG00000035439	Haus8	protein_coding	4HAUS augmin-like complex, subunit 8 [Source:MGI Symbol;Acc:MGI:1923728]	8	71248561	71272934	-1	UP
ENSMUSG00000069917	Hba-a2	protein_coding	hemoglobin alpha, adult chain 2 [Source:MGI Symbol;Acc:MGI:96016]	11	32296489	32297298	1	UP
ENSMUSG00000055609	Hba-x	protein_coding	hemoglobin X, alpha-like embryonic chain in Hba complex [Source:MGI Symbol;Acc:MGI:96019]	11	32276400	32278116	1	UP		UP	UP	UP
ENSMUSG00000052305	Hbb-b1	protein_coding	hemoglobin, beta adult major chain [Source:MGI Symbol;Acc:MGI:96021]	7	103826534	103828096	-1	UP
ENSMUSG00000052217	Hbb-bh1	protein_coding	hemoglobin Z, beta-like embryonic chain [Source:MGI Symbol;Acc:MGI:96024]	7	103841636	103843164	-1	UP				UP
ENSMUSG00000052187	Hbb-y	protein_coding	hemoglobin Y, beta-like embryonic chain [Source:MGI Symbol;Acc:MGI:96027]	7	103851745	103853240	-1	UP	UP	UP	UP
ENSMUSG00000025421	Hdhd2	protein_coding	haloacid dehalogenase-like hydrolase domain containing 2 [Source:MGI Symbol;Acc:MGI:1924237]	18	76930126	76972902	1	UP
ENSMUSG00000034088	Hdlbp	protein_coding	high density lipoprotein (HDL) binding protein [Source:MGI Symbol;Acc:MGI:99256]	1	93405940	93478808	-1	UP
ENSMUSG00000022558	Heatr7a	protein_coding	HEAT repeat containing 7A [Source:MGI Symbol;Acc:MGI:2442558]	15	76380261	76453038	1	UP	UP	UP	UP
ENSMUSG00000019853	Hebp2	protein_coding	heme binding protein 2 [Source:MGI Symbol;Acc:MGI:1860084]	10	18540123	18546076	-1	UP	UP	DN
ENSMUSG00000031770	Herpud1	protein_coding	homocysteine-inducible, endoplasmic reticulum stress-inducible, ubiquitin-like domain member 1 [Source:MGI Symbol;Acc:MGI:1927406]	8	94386438	94395377	1	UP
ENSMUSG00000025232	Hexa	protein_coding	hexosaminidase A [Source:MGI Symbol;Acc:MGI:96073]	9	59539667	59565105	1	UP		DN	DN	DN
ENSMUSG00000021665	Hexb	protein_coding	hexosaminidase B [Source:MGI Symbol;Acc:MGI:96074]	13	97176332	97198357	-1	UP
ENSMUSG00000043372	Hexim2	protein_coding	hexamethylene bis-acetamide inducible 2 [Source:MGI Symbol;Acc:MGI:1918309]	11	103132429	103139876	1	UP	UP	UP	UP
ENSMUSG00000019789	Hey2	protein_coding	hairy/enhancer-of-split related with YRPW motif 2 [Source:MGI Symbol;Acc:MGI:1341884]	10	30832359	30842801	-1	UP	UP	UP	UP	UP
ENSMUSG00000006611	Hfe	protein_coding	hemochromatosis [Source:MGI Symbol;Acc:MGI:109191]	13	23702034	23710854	-1	UP	DN
ENSMUSG00000037260	Hgsnat	protein_coding	heparan-alpha-glucosaminide N-acetyltransferase [Source:MGI Symbol;Acc:MGI:1196297]	8	25944459	25976744	-1	UP		UP	UP
ENSMUSG00000038212	Hiatl1	protein_coding	hippocampus abundant transcript-like 1 [Source:MGI Symbol;Acc:MGI:1913881]	13	65064663	65112982	-1	UP
ENSMUSG00000021109	Hif1a	protein_coding	hypoxia inducible factor 1, alpha subunit [Source:MGI Symbol;Acc:MGI:106918]	12	73901375	73947530	1	UP	UP	UP	UP
ENSMUSG00000020267	Hint1	protein_coding	histidine triad nucleotide binding protein 1 [Source:MGI Symbol;Acc:MGI:1321133]	11	54866383	54870501	1	UP		UP
ENSMUSG00000000628	Hk2	protein_coding	hexokinase 2 [Source:MGI Symbol;Acc:MGI:1315197]	6	82725025	82774454	-1	UP		DN
ENSMUSG00000025877	Hk3	protein_coding	hexokinase 3 [Source:MGI Symbol;Acc:MGI:2670962]	13	55005985	55021385	-1	UP		DN	DN	DN
ENSMUSG00000039377	Hlx	protein_coding	H2.0-like homeobox [Source:MGI Symbol;Acc:MGI:96109]	1	184727140	184732619	-1	UP		DN		DN
ENSMUSG00000032126	Hmbs	protein_coding	hydroxymethylbilane synthase [Source:MGI Symbol;Acc:MGI:96112]	9	44336350	44344228	-1	UP	DN
ENSMUSG00000007908	Hmgcll1	protein_coding	3-hydroxymethyl-3-methylglutaryl-Coenzyme A lyase-like 1 [Source:MGI Symbol;Acc:MGI:2446108]	9	76014855	76136350	1	UP		DN	UP	DN
ENSMUSG00000005413	Hmox1	protein_coding	heme oxygenase (decycling) 1 [Source:MGI Symbol;Acc:MGI:96163]	8	75093591	75100596	1	UP	DN
ENSMUSG00000017950	Hnf4a	protein_coding	hepatic nuclear factor 4, alpha [Source:MGI Symbol;Acc:MGI:109128]	2	163506808	163572910	1	UP	UP	UP	UP	UP
ENSMUSG00000024095	Hnrpll	protein_coding	heterogeneous nuclear ribonucleoprotein L-like [Source:MGI Symbol;Acc:MGI:1919942]	17	80029487	80062334	-1	UP	DN			DN
ENSMUSG00000007617	Homer1	protein_coding	homer homolog 1 (Drosophila) [Source:MGI Symbol;Acc:MGI:1347345]	13	93303757	93404129	1	UP		UP	UP
ENSMUSG00000020419	Hormad2	protein_coding	HORMA domain containing 2 [Source:MGI Symbol;Acc:MGI:1923078]	11	4345814	4441105	-1	UP			UP
ENSMUSG00000001661	Hoxc6	protein_coding	homeobox C6 [Source:MGI Symbol;Acc:MGI:96197]	15	102998257	103011881	1	UP			UP
ENSMUSG00000031722	Hp	protein_coding	haptoglobin [Source:MGI Symbol;Acc:MGI:96211]	8	109575130	109579172	-1	UP	DN	DN	DN	DN
ENSMUSG00000071379	Hpcal1	protein_coding	hippocalcin-like 1 [Source:MGI Symbol;Acc:MGI:1855689]	12	17690814	17791926	1	UP	UP			UP
ENSMUSG00000031613	Hpgd	protein_coding	hydroxyprostaglandin dehydrogenase 15 (NAD) [Source:MGI Symbol;Acc:MGI:108085]	8	56294552	56321046	1	UP	DN	DN
ENSMUSG00000029919	Hpgds	protein_coding	hematopoietic prostaglandin D synthase [Source:MGI Symbol;Acc:MGI:1859384]	6	65117293	65144908	-1	UP	DN	DN
ENSMUSG00000035273	Hpse	protein_coding	heparanase [Source:MGI Symbol;Acc:MGI:1343124]	5	100679484	100719716	-1	UP		DN	DN	DN
ENSMUSG00000022323	Hrsp12	protein_coding	heat-responsive protein 12 [Source:MGI Symbol;Acc:MGI:1095401]	15	34484021	34495255	-1	UP			UP
ENSMUSG00000016194	Hsd11b1	protein_coding	hydroxysteroid 11-beta dehydrogenase 1 [Source:MGI Symbol;Acc:MGI:103562]	1	193221630	193264054	-1	UP
ENSMUSG00000030825	Hsd17b14	protein_coding	hydroxysteroid (17-beta) dehydrogenase 14 [Source:MGI Symbol;Acc:MGI:1913315]	7	45554893	45567752	1	UP	UP	UP	UP	UP
ENSMUSG00000028383	Hsdl2	protein_coding	hydroxysteroid dehydrogenase like 2 [Source:MGI Symbol;Acc:MGI:1919729]	4	59581563	59618689	1	UP				UP
ENSMUSG00000020048	Hsp90b1	protein_coding	heat shock protein 90, beta (Grp94), member 1 [Source:MGI Symbol;Acc:MGI:98817]	10	86690209	86705509	-1	UP
ENSMUSG00000032932	Hspa13	protein_coding	heat shock protein 70 family, member 13 [Source:MGI Symbol;Acc:MGI:1309463]	16	75755190	75766821	-1	UP		DN
ENSMUSG00000090877	Hspa1b	protein_coding	heat shock protein 1B [Source:MGI Symbol;Acc:MGI:99517]	17	34956436	34959238	-1	UP		DN	DN
ENSMUSG00000026864	Hspa5	protein_coding	heat shock protein 5 [Source:MGI Symbol;Acc:MGI:95835]	2	34771970	34776531	1	UP
ENSMUSG00000022849	Hspbap1	protein_coding	Hspb associated protein 1 [Source:MGI Symbol;Acc:MGI:1913917]	16	35770386	35828446	1	UP
ENSMUSG00000039745	Htatip2	protein_coding	HIV-1 tat interactive protein 2, homolog (human) [Source:MGI Symbol;Acc:MGI:1859271]	7	49759106	49773999	1	UP	UP	UP	UP
ENSMUSG00000034997	Htr2a	protein_coding	5-hydroxytryptamine (serotonin) receptor 2A [Source:MGI Symbol;Acc:MGI:109521]	14	74640840	74706859	1	UP	UP	UP	UP
ENSMUSG00000068329	Htra2	protein_coding	HtrA serine peptidase 2 [Source:MGI Symbol;Acc:MGI:1928676]	6	83051266	83055273	-1	UP	DN
ENSMUSG00000064267	Hvcn1	protein_coding	hydrogen voltage-gated channel 1 [Source:MGI Symbol;Acc:MGI:1921346]	5	122206804	122242297	1	UP	UP	UP	UP	UP
ENSMUSG00000032115	Hyou1	protein_coding	hypoxia up-regulated 1 [Source:MGI Symbol;Acc:MGI:108030]	9	44379490	44392369	1	UP
ENSMUSG00000074342	I830077J02Rik	protein_coding	RIKEN cDNA I830077J02 gene [Source:MGI Symbol;Acc:MGI:3588284]	3	105925891	105932664	-1	UP
ENSMUSG00000000732	Icosl	protein_coding	icos ligand [Source:MGI Symbol;Acc:MGI:1354701]	10	78069360	78079525	1	UP	UP	UP	UP
ENSMUSG00000018858	Ict1	protein_coding	immature colon carcinoma transcript 1 [Source:MGI Symbol;Acc:MGI:1915822]	11	115403752	115412674	1	UP		UP
ENSMUSG00000042745	Id1	protein_coding	inhibitor of DNA binding 1 [Source:MGI Symbol;Acc:MGI:96396]	2	152736251	152737410	1	UP	DN
ENSMUSG00000025950	Idh1	protein_coding	isocitrate dehydrogenase 1 (NADP+), soluble [Source:MGI Symbol;Acc:MGI:96413]	1	65158616	65186479	-1	UP	DN		DN	DN
ENSMUSG00000033520	Idi2	protein_coding	isopentenyl-diphosphate delta isomerase 2 [Source:MGI Symbol;Acc:MGI:2444315]	13	8952863	8960935	1	UP	UP	UP	UP	UP
ENSMUSG00000073489	Ifi204	protein_coding	interferon activated gene 204 [Source:MGI Symbol;Acc:MGI:96429]	1	173747293	173766876	-1	UP	UP	DN
ENSMUSG00000031838	Ifi30	protein_coding	interferon gamma inducible protein 30 [Source:MGI Symbol;Acc:MGI:2137648]	8	70762774	70766663	-1	UP		UP	UP
ENSMUSG00000010358	Ifi35	protein_coding	interferon-induced protein 35 [Source:MGI Symbol;Acc:MGI:1917360]	11	101448407	101458698	1	UP
ENSMUSG00000074896	Ifit3	protein_coding	interferon-induced protein with tetratricopeptide repeats 3 [Source:MGI Symbol;Acc:MGI:1101055]	19	34583531	34588731	1	UP
ENSMUSG00000060591	Ifitm2	protein_coding	interferon induced transmembrane protein 2 [Source:MGI Symbol;Acc:MGI:1933382]	7	140954839	140955961	-1	UP		UP	UP
ENSMUSG00000059108	Ifitm6	protein_coding	interferon induced transmembrane protein 6 [Source:MGI Symbol;Acc:MGI:2686976]	7	141015812	141016892	-1	UP		DN	DN
ENSMUSG00000020009	Ifngr1	protein_coding	interferon gamma receptor 1 [Source:MGI Symbol;Acc:MGI:107655]	10	19591949	19610229	1	UP	UP	UP	UP
ENSMUSG00000016637	Ift27	protein_coding	intraflagellar transport 27 [Source:MGI Symbol;Acc:MGI:1914292]	15	78159465	78174108	-1	UP		UP	UP
ENSMUSG00000020053	Igf1	protein_coding	insulin-like growth factor 1 [Source:MGI Symbol;Acc:MGI:96432]	10	87858265	87937042	1	UP	DN	DN
ENSMUSG00000048583	Igf2	protein_coding	insulin-like growth factor 2 [Source:MGI Symbol;Acc:MGI:96434]	7	142650766	142666816	-1	UP			UP
ENSMUSG00000067149	Igj	protein_coding	immunoglobulin joining chain [Source:MGI Symbol;Acc:MGI:96493]	5	88520512	88527891	-1	UP	DN	DN		DN
ENSMUSG00000035004	Igsf6	protein_coding	immunoglobulin superfamily, member 6 [Source:MGI Symbol;Acc:MGI:1891393]	7	121064067	121074530	-1	UP	DN	DN	DN	DN
ENSMUSG00000042349	Ikbke	protein_coding	inhibitor of kappaB kinase epsilon [Source:MGI Symbol;Acc:MGI:1929612]	1	131254343	131279606	-1	UP
ENSMUSG00000032089	Il10ra	protein_coding	interleukin 10 receptor, alpha [Source:MGI Symbol;Acc:MGI:96538]	9	45253837	45269149	-1	UP	UP		UP	UP
ENSMUSG00000017057	Il13ra1	protein_coding	interleukin 13 receptor, alpha 1 [Source:MGI Symbol;Acc:MGI:105052]	X	36112110	36171259	1	UP	UP	DN
ENSMUSG00000023206	Il15ra	protein_coding	interleukin 15 receptor, alpha chain [Source:MGI Symbol;Acc:MGI:104644]	2	11705287	11733986	1	UP
ENSMUSG00000070427	Il18bp	protein_coding	interleukin 18 binding protein [Source:MGI Symbol;Acc:MGI:1333800]	7	102015079	102018155	-1	UP
ENSMUSG00000027399	Il1a	protein_coding	interleukin 1 alpha [Source:MGI Symbol;Acc:MGI:96542]	2	129299610	129309972	-1	UP	DN
ENSMUSG00000044103	Il1f9	protein_coding	interleukin 1 family, member 9 [Source:MGI Symbol;Acc:MGI:2449929]	2	24186476	24193568	1	UP		DN	DN
ENSMUSG00000026073	Il1r2	protein_coding	interleukin 1 receptor, type II [Source:MGI Symbol;Acc:MGI:96546]	1	40084768	40125219	1	UP	UP	DN
ENSMUSG00000026069	Il1rl1	protein_coding	interleukin 1 receptor-like 1 [Source:MGI Symbol;Acc:MGI:98427]	1	40429570	40465415	1	UP			UP
ENSMUSG00000070942	Il1rl2	protein_coding	interleukin 1 receptor-like 2 [Source:MGI Symbol;Acc:MGI:1913107]	1	40324627	40365471	1	UP	DN
ENSMUSG00000044244	Il20rb	protein_coding	interleukin 20 receptor beta [Source:MGI Symbol;Acc:MGI:2143266]	9	100457719	100486788	-1	UP		UP	UP	UP
ENSMUSG00000039760	Il22ra2	protein_coding	interleukin 22 receptor, alpha 2 [Source:MGI Symbol;Acc:MGI:2665114]	10	19621998	19634681	1	UP	UP		UP
ENSMUSG00000026770	Il2ra	protein_coding	interleukin 2 receptor, alpha chain [Source:MGI Symbol;Acc:MGI:96549]	2	11642792	11693191	1	UP	UP	UP	UP	UP
ENSMUSG00000025746	Il6	protein_coding	interleukin 6 [Source:MGI Symbol;Acc:MGI:96559]	5	30013161	30019968	1	UP				UP
ENSMUSG00000027947	Il6ra	protein_coding	interleukin 6 receptor, alpha [Source:MGI Symbol;Acc:MGI:105304]	3	89869324	89913162	-1	UP	DN	DN	DN	DN
ENSMUSG00000020279	Il9r	protein_coding	interleukin 9 receptor [Source:MGI Symbol;Acc:MGI:96564]	11	32187541	32200279	-1	UP	UP	UP	UP	UP
ENSMUSG00000068154	Insm1	protein_coding	insulinoma-associated 1 [Source:MGI Symbol;Acc:MGI:1859980]	2	146221921	146225016	1	UP	UP	UP	UP	UP
ENSMUSG00000021975	Ints9	protein_coding	integrator complex subunit 9 [Source:MGI Symbol;Acc:MGI:1098533]	14	64950045	65039835	1	UP	UP	UP	UP
ENSMUSG00000060798	Intu	protein_coding	inturned planar cell polarity effector homolog (Drosophila) [Source:MGI Symbol;Acc:MGI:2443752]	3	40531286	40704774	1	UP	UP	UP	UP	UP
ENSMUSG00000060733	Ipmk	protein_coding	inositol polyphosphate multikinase [Source:MGI Symbol;Acc:MGI:1916968]	10	71347763	71433327	1	UP
ENSMUSG00000035578	Iqcg	protein_coding	IQ motif containing G [Source:MGI Symbol;Acc:MGI:1916957]	16	33015385	33056218	-1	UP	UP		UP
ENSMUSG00000060477	Irak2	protein_coding	interleukin-1 receptor-associated kinase 2 [Source:MGI Symbol;Acc:MGI:2429603]	6	113638467	113695009	1	UP	UP	DN
ENSMUSG00000020227	Irak3	protein_coding	interleukin-1 receptor-associated kinase 3 [Source:MGI Symbol;Acc:MGI:1921164]	10	120141648	120202130	-1	UP			UP	DN
ENSMUSG00000059883	Irak4	protein_coding	interleukin-1 receptor-associated kinase 4 [Source:MGI Symbol;Acc:MGI:2182474]	15	94543643	94581815	1	UP
ENSMUSG00000029771	Irf5	protein_coding	interferon regulatory factor 5 [Source:MGI Symbol;Acc:MGI:1350924]	6	29526625	29541869	1	UP		DN	DN	DN
ENSMUSG00000041515	Irf8	protein_coding	interferon regulatory factor 8 [Source:MGI Symbol;Acc:MGI:96395]	8	120736358	120756694	1	UP		DN	DN	DN
ENSMUSG00000055980	Irs1	protein_coding	insulin receptor substrate 1 [Source:MGI Symbol;Acc:MGI:99454]	1	82233101	82291416	-1	UP	UP	UP	UP	UP
ENSMUSG00000052605	Isoc2b	protein_coding	isochorismatase domain containing 2b [Source:MGI Symbol;Acc:MGI:1914691]	7	4844959	4866193	-1	UP
ENSMUSG00000024187	Itfg3	protein_coding	integrin alpha FG-GAP repeat containing 3 [Source:MGI Symbol;Acc:MGI:2146854]	17	26211822	26244223	-1	UP	DN	DN	DN
ENSMUSG00000042284	Itga1	protein_coding	integrin alpha 1 [Source:MGI Symbol;Acc:MGI:96599]	13	114958079	115101964	-1	UP	DN	DN	DN	DN
ENSMUSG00000027111	Itga6	protein_coding	integrin alpha 6 [Source:MGI Symbol;Acc:MGI:96605]	2	71745616	71858416	1	UP	DN	UP	UP
ENSMUSG00000070369	Itgad	protein_coding	integrin, alpha D [Source:MGI Symbol;Acc:MGI:3578624]	7	128154376	128223816	1	UP	UP		UP
ENSMUSG00000030786	Itgam	protein_coding	integrin alpha M [Source:MGI Symbol;Acc:MGI:96607]	7	128062640	128128160	1	UP		DN	DN	DN
ENSMUSG00000000290	Itgb2	protein_coding	integrin beta 2 [Source:MGI Symbol;Acc:MGI:96611]	10	77530252	77565708	1	UP	UP		UP	UP
ENSMUSG00000020689	Itgb3	protein_coding	integrin beta 3 [Source:MGI Symbol;Acc:MGI:96612]	11	104608000	104670476	1	UP			DN	UP
ENSMUSG00000020395	Itk	protein_coding	IL2 inducible T cell kinase [Source:MGI Symbol;Acc:MGI:96621]	11	46325150	46389515	-1	UP	UP	UP	UP	UP
ENSMUSG00000026223	Itm2c	protein_coding	integral membrane protein 2C [Source:MGI Symbol;Acc:MGI:1927594]	1	85894281	85908675	1	UP	UP	UP	UP	UP
ENSMUSG00000027332	Ivd	protein_coding	isovaleryl coenzyme A dehydrogenase [Source:MGI Symbol;Acc:MGI:1929242]	2	118861954	118882909	1	UP		DN
ENSMUSG00000022178	Jub	protein_coding	ajuba [Source:MGI Symbol;Acc:MGI:1341886]	14	54567469	54577661	-1	UP	UP	UP	UP	UP
ENSMUSG00000042604	Kcna4	protein_coding	potassium voltage-gated channel, shaker-related subfamily, member 4 [Source:MGI Symbol;Acc:MGI:96661]	2	107290639	107298502	1	UP	UP	UP	UP	UP
ENSMUSG00000062785	Kcnc3	protein_coding	potassium voltage gated channel, Shaw-related subfamily, member 3 [Source:MGI Symbol;Acc:MGI:96669]	7	44590664	44604754	1	UP
ENSMUSG00000059852	Kcng2	protein_coding	potassium voltage-gated channel, subfamily G, member 2 [Source:MGI Symbol;Acc:MGI:3694646]	18	80294544	80364254	-1	UP		UP	UP
ENSMUSG00000079056	Kcnip3	protein_coding	Kv channel interacting protein 3, calsenilin [Source:MGI Symbol;Acc:MGI:1929258]	2	127456498	127522094	-1	UP	UP	UP	UP	UP
ENSMUSG00000044708	Kcnj10	protein_coding	potassium inwardly-rectifying channel, subfamily J, member 10 [Source:MGI Symbol;Acc:MGI:1194504]	1	172341210	172374085	1	UP
ENSMUSG00000041695	Kcnj2	protein_coding	potassium inwardly-rectifying channel, subfamily J, member 2 [Source:MGI Symbol;Acc:MGI:104744]	11	111066164	111076821	1	UP	DN	DN	DN	DN
ENSMUSG00000046410	Kcnk6	protein_coding	potassium inwardly-rectifying channel, subfamily K, member 6 [Source:MGI Symbol;Acc:MGI:1891291]	7	29221928	29232522	-1	UP	DN	DN
ENSMUSG00000054934	Kcnmb4	protein_coding	potassium large conductance calcium-activated channel, subfamily M, beta member 4 [Source:MGI Symbol;Acc:MGI:1913272]	10	116417861	116473878	-1	UP	UP	UP	UP	UP
ENSMUSG00000054477	Kcnn2	protein_coding	potassium intermediate/small conductance calcium-activated channel, subfamily N, member 2 [Source:MGI Symbol;Acc:MGI:2153182]	18	45269005	45686024	1	UP	UP	UP	UP	UP
ENSMUSG00000056258	Kcnq3	protein_coding	potassium voltage-gated channel, subfamily Q, member 3 [Source:MGI Symbol;Acc:MGI:1336181]	15	65995171	66286224	-1	UP	DN	DN	DN	DN
ENSMUSG00000046731	Kctd11	protein_coding	potassium channel tetramerisation domain containing 11 [Source:MGI Symbol;Acc:MGI:2448712]	11	69878265	69880985	-1	UP
ENSMUSG00000051727	Kctd14	protein_coding	potassium channel tetramerisation domain containing 14 [Source:MGI Symbol;Acc:MGI:1289222]	7	97451334	97459553	1	UP	UP	UP	UP	UP
ENSMUSG00000030499	Kctd15	protein_coding	potassium channel tetramerisation domain containing 15 [Source:MGI Symbol;Acc:MGI:2385276]	7	34639014	34655509	-1	UP	UP	UP	UP	UP
ENSMUSG00000005936	Kctd20	protein_coding	potassium channel tetramerisation domain containing 20 [Source:MGI Symbol;Acc:MGI:1914239]	17	28951950	28969549	1	UP
ENSMUSG00000079111	Kdelr2	protein_coding	KDEL (Lys-Asp-Glu-Leu) endoplasmic reticulum protein retention receptor 2 [Source:MGI Symbol;Acc:MGI:1914163]	5	143403820	143421900	1	UP
ENSMUSG00000029866	Kel	protein_coding	Kell blood group [Source:MGI Symbol;Acc:MGI:1346053]	6	41686330	41704339	-1	UP	DN
ENSMUSG00000067750	Khdc1a	protein_coding	KH domain containing 1A [Source:MGI Symbol;Acc:MGI:2676610]	1	21349641	21352200	1	UP		UP	UP	UP
ENSMUSG00000029162	Khk	protein_coding	ketohexokinase [Source:MGI Symbol;Acc:MGI:1096353]	5	30921556	30931246	1	UP
ENSMUSG00000063077	Kif1b	protein_coding	kinesin family member 1B [Source:MGI Symbol;Acc:MGI:108426]	4	149176319	149307693	-1	UP	DN	DN	DN	DN
ENSMUSG00000019966	Kitl	protein_coding	kit ligand [Source:MGI Symbol;Acc:MGI:96974]	10	100015630	100100413	1	UP		UP
ENSMUSG00000052040	Klf13	protein_coding	Kruppel-like factor 13 [Source:MGI Symbol;Acc:MGI:1354948]	7	63886351	63938915	-1	UP	UP	UP	UP	UP
ENSMUSG00000055148	Klf2	protein_coding	Kruppel-like factor 2 (lung) [Source:MGI Symbol;Acc:MGI:1342772]	8	72319033	72321656	1	UP	DN		DN
ENSMUSG00000000078	Klf6	protein_coding	Kruppel-like factor 6 [Source:MGI Symbol;Acc:MGI:1346318]	13	5861489	5870393	1	UP	UP
ENSMUSG00000042115	Klhdc8a	protein_coding	kelch domain containing 8A [Source:MGI Symbol;Acc:MGI:2442630]	1	132298626	132307357	1	UP		UP	UP
ENSMUSG00000034709	Klraq1	protein_coding	KLRAQ motif containing 1 [Source:MGI Symbol;Acc:MGI:1921075]	17	88530124	88588365	1	UP	UP
ENSMUSG00000030154	Klrb1f	protein_coding	killer cell lectin-like receptor subfamily B member 1F [Source:MGI Symbol;Acc:MGI:2442965]	6	129045901	129057471	1	UP	UP
ENSMUSG00000039783	Kmo	protein_coding	kynurenine 3-monooxygenase (kynurenine 3-hydroxylase) [Source:MGI Symbol;Acc:MGI:2138151]	1	175620381	175662116	1	UP	UP	DN	DN	DN
ENSMUSG00000042747	Krtcap2	protein_coding	keratinocyte associated protein 2 [Source:MGI Symbol;Acc:MGI:1913309]	3	89245966	89249722	1	UP
ENSMUSG00000022394	L3mbtl2	protein_coding	l(3)mbt-like 2 (Drosophila) [Source:MGI Symbol;Acc:MGI:2443584]	15	81663889	81688315	1	UP	UP	UP	UP	UP
ENSMUSG00000025937	Lactb2	protein_coding	lactamase, beta 2 [Source:MGI Symbol;Acc:MGI:2442551]	1	13624845	13660546	-1	UP		UP	UP
ENSMUSG00000055541	Lair1	protein_coding	leukocyte-associated Ig-like receptor 1 [Source:MGI Symbol;Acc:MGI:105492]	7	4007073	4063204	-1	UP		DN
ENSMUSG00000022991	Lalba	protein_coding	lactalbumin, alpha [Source:MGI Symbol;Acc:MGI:96742]	15	98480400	98482683	-1	UP	UP	UP	UP	UP
ENSMUSG00000032796	Lama1	protein_coding	laminin, alpha 1 [Source:MGI Symbol;Acc:MGI:99892]	17	67697265	67822645	1	UP	UP	UP	UP
ENSMUSG00000019846	Lama4	protein_coding	laminin, alpha 4 [Source:MGI Symbol;Acc:MGI:109321]	10	38965515	39110188	1	UP	UP	UP	UP
ENSMUSG00000026639	Lamb3	protein_coding	laminin, beta 3 [Source:MGI Symbol;Acc:MGI:99915]	1	193301957	193343878	1	UP	UP	UP	UP	UP
ENSMUSG00000026478	Lamc1	protein_coding	laminin, gamma 1 [Source:MGI Symbol;Acc:MGI:99914]	1	153218922	153332786	-1	UP	UP	UP	UP	UP
ENSMUSG00000026840	Lamc3	protein_coding	laminin gamma 3 [Source:MGI Symbol;Acc:MGI:1344394]	2	31887291	31946539	1	UP	UP	UP	UP	UP
ENSMUSG00000031447	Lamp1	protein_coding	lysosomal-associated membrane protein 1 [Source:MGI Symbol;Acc:MGI:96745]	8	13159135	13175338	1	UP
ENSMUSG00000016534	Lamp2	protein_coding	lysosomal-associated membrane protein 2 [Source:MGI Symbol;Acc:MGI:96748]	X	38401357	38456454	-1	UP
ENSMUSG00000028062	Lamtor2	protein_coding	late endosomal/lysosomal adaptor, MAPK and MTOR activator 2 [Source:MGI Symbol;Acc:MGI:1932697]	3	88549819	88553074	-1	UP
ENSMUSG00000022257	Laptm4b	protein_coding	lysosomal-associated protein transmembrane 4B [Source:MGI Symbol;Acc:MGI:1890494]	15	34238026	34284295	1	UP	UP	UP	UP	UP
ENSMUSG00000037331	Larp1	protein_coding	La ribonucleoprotein domain family, member 1 [Source:MGI Symbol;Acc:MGI:1890165]	11	58009064	58062034	1	UP
ENSMUSG00000027035	Lass6	protein_coding	LAG1 homolog, ceramide synthase 6 [Source:MGI Symbol;Acc:MGI:2442564]	2	68861441	69114282	1	UP	UP	DN
ENSMUSG00000016024	Lbp	protein_coding	lipopolysaccharide binding protein [Source:MGI Symbol;Acc:MGI:1098776]	2	158306493	158332852	1	UP	DN	DN	DN	DN
ENSMUSG00000026822	Lcn2	protein_coding	lipocalin 2 [Source:MGI Symbol;Acc:MGI:96757]	2	32384633	32387797	-1	UP	DN	DN	DN
ENSMUSG00000026919	Lcn4	protein_coding	lipocalin 4 [Source:MGI Symbol;Acc:MGI:102668]	2	26667674	26671282	-1	UP	UP	UP	UP	UP
ENSMUSG00000002699	Lcp2	protein_coding	lymphocyte cytosolic protein 2 [Source:MGI Symbol;Acc:MGI:1321402]	11	34046920	34092295	1	UP	UP	UP	UP	UP
ENSMUSG00000030246	Ldhb	protein_coding	lactate dehydrogenase B [Source:MGI Symbol;Acc:MGI:96763]	6	142490249	142507957	-1	UP		DN
ENSMUSG00000028641	Lepre1	protein_coding	leprecan 1 [Source:MGI Symbol;Acc:MGI:1888921]	4	119232915	119248975	1	UP
ENSMUSG00000035212	Leprot	protein_coding	leptin receptor overlapping transcript [Source:MGI Symbol;Acc:MGI:2687005]	4	101647718	101659364	1	UP		UP
ENSMUSG00000068220	Lgals1	protein_coding	lectin, galactose binding, soluble 1 [Source:MGI Symbol;Acc:MGI:96777]	15	78926725	78930465	1	UP	UP	UP	UP	UP
ENSMUSG00000050335	Lgals3	protein_coding	lectin, galactose binding, soluble 3 [Source:MGI Symbol;Acc:MGI:96778]	14	47367751	47386160	1	UP	DN
ENSMUSG00000053522	Lgals7	protein_coding	lectin, galactose binding, soluble 7 [Source:MGI Symbol;Acc:MGI:1316742]	7	28863853	28866284	1	UP		UP	UP	UP
ENSMUSG00000021190	Lgmn	protein_coding	legumain [Source:MGI Symbol;Acc:MGI:1330838]	12	102394084	102439813	-1	UP	DN	DN
ENSMUSG00000048332	Lhfp	protein_coding	lipoma HMGIC fusion partner [Source:MGI Symbol;Acc:MGI:1920048]	3	53041528	53261679	1	UP	DN	DN	DN
ENSMUSG00000030946	Lhpp	protein_coding	phospholysine phosphohistidine inorganic pyrophosphate phosphatase [Source:MGI Symbol;Acc:MGI:1923679]	7	132610638	132706420	1	UP		DN		DN
ENSMUSG00000000247	Lhx2	protein_coding	LIM homeobox protein 2 [Source:MGI Symbol;Acc:MGI:96785]	2	38339281	38369733	1	UP		UP	UP
ENSMUSG00000034394	Lif	protein_coding	leukemia inhibitory factor [Source:MGI Symbol;Acc:MGI:96787]	11	4257557	4272514	1	UP	UP		UP
ENSMUSG00000058818	Lilrb3	protein_coding	leukocyte immunoglobulin-like receptor, subfamily B (with TM and ITIM domains), member 3 [Source:MGI Symbol;Acc:MGI:894311]	7	3711409	3720391	-1	UP		DN		DN
ENSMUSG00000062593	Lilrb4	protein_coding	leukocyte immunoglobulin-like receptor, subfamily B, member 4 [Source:MGI Symbol;Acc:MGI:102701]	10	51480640	51496613	1	UP	UP	DN	UP	UP
ENSMUSG00000020451	Limk2	protein_coding	LIM motif-containing protein kinase 2 [Source:MGI Symbol;Acc:MGI:1197517]	11	3344256	3409189	-1	UP	UP	UP	UP	UP
ENSMUSG00000050966	Lin28a	protein_coding	lin-28 homolog A (C. elegans) [Source:MGI Symbol;Acc:MGI:1890546]	4	134003330	134018841	-1	UP		DN	DN
ENSMUSG00000024781	Lipa	protein_coding	lysosomal acid lipase A [Source:MGI Symbol;Acc:MGI:96789]	19	34492318	34527474	-1	UP		DN	DN	DN
ENSMUSG00000053846	Lipg	protein_coding	lipase, endothelial [Source:MGI Symbol;Acc:MGI:1341803]	18	74939322	74961263	-1	UP
ENSMUSG00000022500	Litaf	protein_coding	LPS-induced TN factor [Source:MGI Symbol;Acc:MGI:1929512]	16	10959275	11066157	-1	UP	UP		UP	DN
ENSMUSG00000041891	Lman1	protein_coding	lectin, mannose-binding, 1 [Source:MGI Symbol;Acc:MGI:1917611]	18	65980754	66022580	-1	UP
ENSMUSG00000021484	Lman2	protein_coding	lectin, mannose-binding 2 [Source:MGI Symbol;Acc:MGI:1914140]	13	55343833	55362783	-1	UP
ENSMUSG00000028063	Lmna	protein_coding	lamin A [Source:MGI Symbol;Acc:MGI:96794]	3	88481148	88509956	-1	UP
ENSMUSG00000062044	Lmtk3	protein_coding	lemur tyrosine kinase 3 [Source:MGI Symbol;Acc:MGI:3039582]	7	45783738	45804144	1	UP			UP
ENSMUSG00000024529	Lox	protein_coding	lysyl oxidase [Source:MGI Symbol;Acc:MGI:96817]	18	52516069	52529867	-1	UP
ENSMUSG00000015568	Lpl	protein_coding	lipoprotein lipase [Source:MGI Symbol;Acc:MGI:96820]	8	68880491	68907448	1	UP	DN	DN		DN
ENSMUSG00000009356	Lpo	protein_coding	lactoperoxidase [Source:MGI Symbol;Acc:MGI:1923363]	11	87806428	87828289	-1	UP		DN	DN
ENSMUSG00000024696	Lpxn	protein_coding	leupaxin [Source:MGI Symbol;Acc:MGI:2147677]	19	12798606	12833807	1	UP	UP	UP	UP	UP
ENSMUSG00000037095	Lrg1	protein_coding	leucine-rich alpha-2-glycoprotein 1 [Source:MGI Symbol;Acc:MGI:1924155]	17	56119680	56121946	-1	UP		DN	DN
ENSMUSG00000040249	Lrp1	protein_coding	low density lipoprotein receptor-related protein 1 [Source:MGI Symbol;Acc:MGI:96828]	10	127538161	127621148	-1	UP	UP	DN
ENSMUSG00000022305	Lrp12	protein_coding	low density lipoprotein-related protein 12 [Source:MGI Symbol;Acc:MGI:2443132]	15	39870603	39943994	-1	UP	UP	UP	UP	UP
ENSMUSG00000037151	Lrrc20	protein_coding	leucine rich repeat containing 20 [Source:MGI Symbol;Acc:MGI:2387182]	10	61475833	61582226	1	UP		UP	UP
ENSMUSG00000049988	Lrrc25	protein_coding	leucine rich repeat containing 25 [Source:MGI Symbol;Acc:MGI:2445284]	8	70616844	70620850	1	UP		DN
ENSMUSG00000090958	Lrrc32	protein_coding	leucine rich repeat containing 32 [Source:MGI Symbol;Acc:MGI:93882]	7	98494222	98501831	1	UP	UP	UP	UP	UP
ENSMUSG00000047085	Lrrc4b	protein_coding	leucine rich repeat containing 4B [Source:MGI Symbol;Acc:MGI:3027390]	7	44429018	44463351	1	UP	UP	UP	UP	UP
ENSMUSG00000020869	Lrrc59	protein_coding	leucine rich repeat containing 59 [Source:MGI Symbol;Acc:MGI:2138133]	11	94629767	94645216	1	UP
ENSMUSG00000036295	Lrrn3	protein_coding	leucine rich repeat protein 3, neuronal [Source:MGI Symbol;Acc:MGI:106036]	12	41451673	41485751	-1	UP	DN	UP	UP
ENSMUSG00000001247	Lsr	protein_coding	lipolysis stimulated lipoprotein receptor [Source:MGI Symbol;Acc:MGI:1927471]	7	30957409	30983169	-1	UP			UP	UP
ENSMUSG00000073412	Lst1	protein_coding	leukocyte specific transcript 1 [Source:MGI Symbol;Acc:MGI:1096324]	17	35185095	35188439	-1	UP		DN	DN	DN
ENSMUSG00000015889	Lta4h	protein_coding	leukotriene A4 hydrolase [Source:MGI Symbol;Acc:MGI:96836]	10	93453396	93484896	1	UP
ENSMUSG00000046908	Ltb4r1	protein_coding	leukotriene B4 receptor 1 [Source:MGI Symbol;Acc:MGI:1309472]	14	55765962	55768494	1	UP		DN		DN
ENSMUSG00000075602	Ly6a	protein_coding	lymphocyte antigen 6 complex, locus A [Source:MGI Symbol;Acc:MGI:107527]	15	74994878	74997634	-1	UP
ENSMUSG00000079018	Ly6c1	protein_coding	lymphocyte antigen 6 complex, locus C1 [Source:MGI Symbol;Acc:MGI:96882]	15	75045017	75048837	-1	UP		UP	UP
ENSMUSG00000022584	Ly6c2	protein_coding	lymphocyte antigen 6 complex, locus C2 [Source:MGI Symbol;Acc:MGI:3712069]	15	75108160	75111684	-1	UP		DN	DN
ENSMUSG00000022587	Ly6e	protein_coding	lymphocyte antigen 6 complex, locus E [Source:MGI Symbol;Acc:MGI:106651]	15	74955051	74959905	1	UP	UP		UP	UP
ENSMUSG00000043807	Ly6g5b	protein_coding	lymphocyte antigen 6 complex, locus G5B [Source:MGI Symbol;Acc:MGI:2385809]	17	35113948	35115428	-1	UP	UP	UP	UP	UP
ENSMUSG00000021423	Ly86	protein_coding	lymphocyte antigen 86 [Source:MGI Symbol;Acc:MGI:1321404]	13	37345345	37419036	1	UP	DN	DN	DN
ENSMUSG00000042228	Lyn	protein_coding	Yamaguchi sarcoma viral (v-yes-1) oncogene homolog [Source:MGI Symbol;Acc:MGI:96892]	4	3678115	3813122	1	UP				DN
ENSMUSG00000069516	Lyz2	protein_coding	lysozyme 2 [Source:MGI Symbol;Acc:MGI:96897]	10	117277334	117282274	-1	UP	DN	DN	DN	DN
ENSMUSG00000007458	M6pr	protein_coding	mannose-6-phosphate receptor, cation dependent [Source:MGI Symbol;Acc:MGI:96904]	6	122308720	122317680	1	UP
ENSMUSG00000055435	Maf	protein_coding	avian musculoaponeurotic fibrosarcoma (v-maf) AS42 oncogene homolog [Source:MGI Symbol;Acc:MGI:96909]	8	115682942	115707794	-1	UP		DN		UP
ENSMUSG00000074622	Mafb	protein_coding	v-maf musculoaponeurotic fibrosarcoma oncogene family, protein B (avian) [Source:MGI Symbol;Acc:MGI:104555]	2	160363677	160367065	-1	UP
ENSMUSG00000051510	Mafg	protein_coding	v-maf musculoaponeurotic fibrosarcoma oncogene family, protein G (avian) [Source:MGI Symbol;Acc:MGI:96911]	11	120625117	120633600	-1	UP	UP
ENSMUSG00000036634	Mag	protein_coding	myelin-associated glycoprotein [Source:MGI Symbol;Acc:MGI:96912]	7	30899183	30914327	-1	UP
ENSMUSG00000045095	Magi1	protein_coding	membrane associated guanylate kinase, WW and PDZ domain containing 1 [Source:MGI Symbol;Acc:MGI:1203522]	6	93675455	94283322	-1	UP		UP	UP	UP
ENSMUSG00000024085	Man2a1	protein_coding	mannosidase 2, alpha 1 [Source:MGI Symbol;Acc:MGI:104669]	17	64600736	64755110	1	UP	UP	UP	UP	UP
ENSMUSG00000029119	Man2b2	protein_coding	mannosidase 2, alpha B2 [Source:MGI Symbol;Acc:MGI:1195262]	5	36806921	36830653	-1	UP	UP
ENSMUSG00000032575	Manf	protein_coding	mesencephalic astrocyte-derived neurotrophic factor [Source:MGI Symbol;Acc:MGI:1922090]	9	106838312	106891979	-1	UP
ENSMUSG00000025037	Maoa	protein_coding	monoamine oxidase A [Source:MGI Symbol;Acc:MGI:96915]	X	16619698	16687818	1	UP	DN	UP	UP
ENSMUSG00000040147	Maob	protein_coding	monoamine oxidase B [Source:MGI Symbol;Acc:MGI:96916]	X	16709282	16817366	-1	UP
ENSMUSG00000004936	Map2k1	protein_coding	mitogen-activated protein kinase kinase 1 [Source:MGI Symbol;Acc:MGI:1346866]	9	64185770	64253631	-1	UP
ENSMUSG00000018932	Map2k3	protein_coding	mitogen-activated protein kinase kinase 3 [Source:MGI Symbol;Acc:MGI:1346868]	11	60932033	60952811	1	UP	UP	UP	UP	UP
ENSMUSG00000033352	Map2k4	protein_coding	mitogen-activated protein kinase kinase 4 [Source:MGI Symbol;Acc:MGI:1346869]	11	65688243	65788297	-1	UP
ENSMUSG00000024235	Map3k8	protein_coding	mitogen-activated protein kinase kinase kinase 8 [Source:MGI Symbol;Acc:MGI:1346878]	18	4331327	4353015	-1	UP	UP		UP
ENSMUSG00000004864	Mapk13	protein_coding	mitogen-activated protein kinase 13 [Source:MGI Symbol;Acc:MGI:1346864]	17	28769307	28778698	1	UP		DN
ENSMUSG00000001034	Mapk7	protein_coding	mitogen-activated protein kinase 7 [Source:MGI Symbol;Acc:MGI:1346347]	11	61488812	61494406	-1	UP	DN
ENSMUSG00000016528	Mapkapk2	protein_coding	MAP kinase-activated protein kinase 2 [Source:MGI Symbol;Acc:MGI:109298]	1	131053704	131097543	-1	UP	DN
ENSMUSG00000032577	Mapkapk3	protein_coding	mitogen-activated protein kinase-activated protein kinase 3 [Source:MGI Symbol;Acc:MGI:2143163]	9	107254927	107289877	-1	UP		DN
ENSMUSG00000042032	Mat2b	protein_coding	methionine adenosyltransferase II, beta [Source:MGI Symbol;Acc:MGI:1913667]	11	40679314	40695203	-1	UP
ENSMUSG00000022324	Matn2	protein_coding	matrilin 2 [Source:MGI Symbol;Acc:MGI:109613]	15	34306680	34436242	1	UP	UP	UP	UP	UP
ENSMUSG00000024513	Mbd2	protein_coding	methyl-CpG binding domain protein 2 [Source:MGI Symbol;Acc:MGI:1333813]	18	70568189	70626131	1	UP			UP
ENSMUSG00000074037	Mc1r	protein_coding	melanocortin 1 receptor [Source:MGI Symbol;Acc:MGI:99456]	8	123407082	123410742	1	UP	UP	UP	UP	UP
ENSMUSG00000045569	Mc2r	protein_coding	melanocortin 2 receptor [Source:MGI Symbol;Acc:MGI:96928]	18	68406907	68429251	-1	UP			UP
ENSMUSG00000031442	Mcf2l	protein_coding	mcf.2 transforming sequence-like [Source:MGI Symbol;Acc:MGI:103263]	8	12873806	13020905	1	UP	UP	DN
ENSMUSG00000022157	Mcpt8	protein_coding	mast cell protease 8 [Source:MGI Symbol;Acc:MGI:1261780]	14	56082166	56085216	-1	UP	UP	UP	UP	UP
ENSMUSG00000021598	Med10	protein_coding	mediator of RNA polymerase II transcription, subunit 10 homolog (NUT2, S. cerevisiae) [Source:MGI Symbol;Acc:MGI:106331]	13	69809882	69816094	1	UP	UP	UP	UP	UP
ENSMUSG00000030291	Med21	protein_coding	mediator complex subunit 21 [Source:MGI Symbol;Acc:MGI:1347064]	6	146642547	146650602	1	UP
ENSMUSG00000038622	Med30	protein_coding	mediator complex subunit 30 [Source:MGI Symbol;Acc:MGI:1917040]	15	52712445	52730431	1	UP		UP	UP	UP
ENSMUSG00000061650	Med9	protein_coding	mediator of RNA polymerase II transcription, subunit 9 homolog (yeast) [Source:MGI Symbol;Acc:MGI:2183151]	11	59948206	59962205	1	UP
ENSMUSG00000022534	Mefv	protein_coding	Mediterranean fever [Source:MGI Symbol;Acc:MGI:1859396]	16	3707215	3718124	-1	UP	DN	DN	DN	DN
ENSMUSG00000039270	Megf9	protein_coding	multiple EGF-like-domains 9 [Source:MGI Symbol;Acc:MGI:1918264]	4	70427065	70534995	-1	UP	DN
ENSMUSG00000041420	Meis3	protein_coding	Meis homeobox 3 [Source:MGI Symbol;Acc:MGI:108519]	7	16175090	16186510	1	UP		UP	UP	UP
ENSMUSG00000014361	Mertk	protein_coding	c-mer proto-oncogene tyrosine kinase [Source:MGI Symbol;Acc:MGI:96965]	2	128698956	128802894	1	UP		DN	UP
ENSMUSG00000027775	Mfsd1	protein_coding	major facilitator superfamily domain containing 1 [Source:MGI Symbol;Acc:MGI:1914118]	3	67582768	67604231	1	UP	DN	DN		DN
ENSMUSG00000020818	Mfsd11	protein_coding	major facilitator superfamily domain containing 11 [Source:MGI Symbol;Acc:MGI:1917150]	11	116852440	116875635	1	UP
ENSMUSG00000028655	Mfsd2a	protein_coding	major facilitator superfamily domain containing 2A [Source:MGI Symbol;Acc:MGI:1923824]	4	122946850	122961188	-1	UP		UP	UP
ENSMUSG00000045665	Mfsd5	protein_coding	major facilitator superfamily domain containing 5 [Source:MGI Symbol;Acc:MGI:2145901]	15	102279456	102281744	1	UP	UP	UP	UP
ENSMUSG00000029490	Mfsd7a	protein_coding	major facilitator superfamily domain containing 7A [Source:MGI Symbol;Acc:MGI:2442629]	5	108441054	108448891	-1	UP		DN	DN
ENSMUSG00000068587	Mgam	protein_coding	maltase-glucoamylase [Source:MGI Symbol;Acc:MGI:1203495]	6	40628831	40769123	1	UP	DN	DN	DN
ENSMUSG00000036155	Mgat5	protein_coding	mannoside acetylglucosaminyltransferase 5 [Source:MGI Symbol;Acc:MGI:894701]	1	127204986	127483704	1	UP		UP
ENSMUSG00000040950	Mgl2	protein_coding	macrophage galactose N-acetyl-galactosamine specific lectin 2 [Source:MGI Symbol;Acc:MGI:2385729]	11	70130329	70137550	1	UP	DN	DN	DN	DN
ENSMUSG00000033174	Mgll	protein_coding	monoglyceride lipase [Source:MGI Symbol;Acc:MGI:1346042]	6	88724412	88828360	1	UP		DN
ENSMUSG00000008540	Mgst1	protein_coding	microsomal glutathione S-transferase 1 [Source:MGI Symbol;Acc:MGI:1913850]	6	138140316	138156755	1	UP	DN	DN	DN	DN
ENSMUSG00000074604	Mgst2	protein_coding	microsomal glutathione S-transferase 2 [Source:MGI Symbol;Acc:MGI:2448481]	3	51660360	51682675	1	UP	UP	UP	UP	UP
ENSMUSG00000026688	Mgst3	protein_coding	microsomal glutathione S-transferase 3 [Source:MGI Symbol;Acc:MGI:1913697]	1	167371966	167393841	-1	UP		UP
ENSMUSG00000033039	Micall1	protein_coding	microtubule associated monoxygenase, calponin and LIM domain containing -like 1 [Source:MGI Symbol;Acc:MGI:105870]	15	79108972	79136897	1	UP			UP
ENSMUSG00000012519	Mlkl	protein_coding	mixed lineage kinase domain-like [Source:MGI Symbol;Acc:MGI:1921818]	8	111311797	111338177	-1	UP		DN	DN	DN
ENSMUSG00000017801	Mlx	protein_coding	MAX-like protein X [Source:MGI Symbol;Acc:MGI:108398]	11	101087277	101092207	1	UP		UP
ENSMUSG00000050578	Mmp13	protein_coding	matrix metallopeptidase 13 [Source:MGI Symbol;Acc:MGI:1340026]	9	7272514	7283333	1	UP	UP		UP
ENSMUSG00000025355	Mmp19	protein_coding	matrix metallopeptidase 19 [Source:MGI Symbol;Acc:MGI:1927899]	10	128790953	128800824	1	UP
ENSMUSG00000070323	Mmp27	protein_coding	matrix metallopeptidase 27 [Source:MGI Symbol;Acc:MGI:3039232]	9	7571396	7581885	1	UP
ENSMUSG00000020682	Mmp28	protein_coding	matrix metallopeptidase 28 (epilysin) [Source:MGI Symbol;Acc:MGI:2153062]	11	83440768	83463071	-1	UP	DN	DN	DN	DN
ENSMUSG00000005800	Mmp8	protein_coding	matrix metallopeptidase 8 [Source:MGI Symbol;Acc:MGI:1202395]	9	7558429	7568486	1	UP	UP
ENSMUSG00000026536	Mnda	protein_coding	myeloid cell nuclear differentiation antigen [Source:MGI Symbol;Acc:MGI:3041120]	1	173896355	173912922	-1	UP		DN	DN	DN
ENSMUSG00000032221	Mns1	protein_coding	meiosis-specific nuclear structural protein 1 [Source:MGI Symbol;Acc:MGI:107933]	9	72438529	72458574	1	UP
ENSMUSG00000039616	Mocos	protein_coding	molybdenum cofactor sulfurase [Source:MGI Symbol;Acc:MGI:1915841]	18	24653691	24701556	1	UP	UP	DN	DN
ENSMUSG00000064120	Mocs1	protein_coding	molybdenum cofactor synthesis 1 [Source:MGI Symbol;Acc:MGI:1928904]	17	49428362	49455435	1	UP	UP	UP	UP	UP
ENSMUSG00000052396	Mogat2	protein_coding	monoacylglycerol O-acyltransferase 2 [Source:MGI Symbol;Acc:MGI:2663253]	7	99219084	99238619	-1	UP	DN	DN	DN	DN
ENSMUSG00000030036	Mogs	protein_coding	mannosyl-oligosaccharide glucosidase [Source:MGI Symbol;Acc:MGI:1929872]	6	83115496	83118898	1	UP		DN
ENSMUSG00000046805	Mpeg1	protein_coding	macrophage expressed gene 1 [Source:MGI Symbol;Acc:MGI:1333743]	19	12460779	12465284	1	UP	DN	DN	DN	DN
ENSMUSG00000030521	Mphosph10	protein_coding	M-phase phosphoprotein 10 (U3 small nucleolar ribonucleoprotein) [Source:MGI Symbol;Acc:MGI:1915223]	7	64376576	64392268	-1	UP
ENSMUSG00000009350	Mpo	protein_coding	myeloperoxidase [Source:MGI Symbol;Acc:MGI:97137]	11	87793581	87804413	1	UP		DN	DN
ENSMUSG00000031402	Mpp1	protein_coding	membrane protein, palmitoylated [Source:MGI Symbol;Acc:MGI:105941]	X	75109733	75131016	-1	UP	UP	UP	UP	UP
ENSMUSG00000035559	Mpv17l2	protein_coding	MPV17 mitochondrial membrane protein-like 2 [Source:MGI Symbol;Acc:MGI:2681846]	8	70758649	70760921	-1	UP		UP
ENSMUSG00000039956	Mrap	protein_coding	melanocortin 2 receptor accessory protein [Source:MGI Symbol;Acc:MGI:1924287]	16	90738324	90749785	1	UP			UP
ENSMUSG00000026712	Mrc1	protein_coding	mannose receptor, C type 1 [Source:MGI Symbol;Acc:MGI:97142]	2	14229414	14332057	1	UP			UP
ENSMUSG00000093973	Mrgpra2a	protein_coding	MAS-related GPR, member A2A [Source:MGI Symbol;Acc:MGI:3821888]	7	47426328	47452139	-1	UP
ENSMUSG00000096719	Mrgpra2b	protein_coding	MAS-related GPR, member A2B [Source:MGI Symbol;Acc:MGI:3033098]	7	47463806	47528862	-1	UP	DN		DN
ENSMUSG00000067173	Mrgpra4	protein_coding	MAS-related GPR, member A4 [Source:MGI Symbol;Acc:MGI:3033100]	7	47980794	47982296	-1	UP			UP	UP
ENSMUSG00000001445	Mrpl10	protein_coding	mitochondrial ribosomal protein L10 [Source:MGI Symbol;Acc:MGI:1333801]	11	97041560	97049213	1	UP
ENSMUSG00000039640	Mrpl12	protein_coding	mitochondrial ribosomal protein L12 [Source:MGI Symbol;Acc:MGI:1926273]	11	120484613	120489065	1	UP
ENSMUSG00000029066	Mrpl20	protein_coding	mitochondrial ribosomal protein L20 [Source:MGI Symbol;Acc:MGI:2137221]	4	155803536	155809776	1	UP		UP
ENSMUSG00000026087	Mrpl30	protein_coding	mitochondrial ribosomal protein L30 [Source:MGI Symbol;Acc:MGI:1333820]	1	37890477	37898535	1	UP
ENSMUSG00000029142	Mrpl33	protein_coding	mitochondrial ribosomal protein L33 [Source:MGI Symbol;Acc:MGI:2137225]	5	31596935	31701972	1	UP
ENSMUSG00000052962	Mrpl35	protein_coding	mitochondrial ribosomal protein L35 [Source:MGI Symbol;Acc:MGI:1913473]	6	71813003	71823810	-1	UP
ENSMUSG00000021607	Mrpl36	protein_coding	mitochondrial ribosomal protein L36 [Source:MGI Symbol;Acc:MGI:2137228]	13	73331009	73332175	1	UP
ENSMUSG00000022706	Mrpl40	protein_coding	mitochondrial ribosomal protein L40 [Source:MGI Symbol;Acc:MGI:1332635]	16	18872018	18876767	-1	UP
ENSMUSG00000018882	Mrpl45	protein_coding	mitochondrial ribosomal protein L45 [Source:MGI Symbol;Acc:MGI:1914286]	11	97315716	97329920	1	UP
ENSMUSG00000030335	Mrpl51	protein_coding	mitochondrial ribosomal protein L51 [Source:MGI Symbol;Acc:MGI:1913743]	6	125191801	125195583	1	UP
ENSMUSG00000036860	Mrpl55	protein_coding	mitochondrial ribosomal protein L55 [Source:MGI Symbol;Acc:MGI:1914462]	11	59202486	59206134	1	UP
ENSMUSG00000024436	Mrps18b	protein_coding	mitochondrial ribosomal protein S18B [Source:MGI Symbol;Acc:MGI:1914223]	17	35910379	35916389	-1	UP
ENSMUSG00000023723	Mrps23	protein_coding	mitochondrial ribosomal protein S23 [Source:MGI Symbol;Acc:MGI:1928138]	11	88204388	88211507	1	UP			UP
ENSMUSG00000020477	Mrps24	protein_coding	mitochondrial ribosomal protein S24 [Source:MGI Symbol;Acc:MGI:1928142]	11	5703983	5715680	-1	UP		UP
ENSMUSG00000038880	Mrps34	protein_coding	mitochondrial ribosomal protein S34 [Source:MGI Symbol;Acc:MGI:1930188]	17	24895116	24897502	1	UP		UP
ENSMUSG00000046756	Mrps7	protein_coding	mitchondrial ribosomal protein S7 [Source:MGI Symbol;Acc:MGI:1354367]	11	115603925	115608036	1	UP
ENSMUSG00000024681	Ms4a3	protein_coding	membrane-spanning 4-domains, subfamily A, member 3 [Source:MGI Symbol;Acc:MGI:2158468]	19	11629497	11640834	-1	UP	DN	DN	DN	DN
ENSMUSG00000024675	Ms4a4c	protein_coding	membrane-spanning 4-domains, subfamily A, member 4C [Source:MGI Symbol;Acc:MGI:1927656]	19	11404770	11427246	1	UP		DN	DN	DN
ENSMUSG00000024677	Ms4a6b	protein_coding	membrane-spanning 4-domains, subfamily A, member 6B [Source:MGI Symbol;Acc:MGI:1917024]	19	11516512	11531256	1	UP	UP
ENSMUSG00000079419	Ms4a6c	protein_coding	membrane-spanning 4-domains, subfamily A, member 6C [Source:MGI Symbol;Acc:MGI:2385644]	19	11469368	11482197	1	UP	DN	DN	DN	DN
ENSMUSG00000024679	Ms4a6d	protein_coding	membrane-spanning 4-domains, subfamily A, member 6D [Source:MGI Symbol;Acc:MGI:1916024]	19	11586604	11604849	-1	UP		DN
ENSMUSG00000024672	Ms4a7	protein_coding	membrane-spanning 4-domains, subfamily A, member 7 [Source:MGI Symbol;Acc:MGI:1918846]	19	11321039	11336146	-1	UP		DN
ENSMUSG00000025044	Msr1	protein_coding	macrophage scavenger receptor 1 [Source:MGI Symbol;Acc:MGI:98257]	8	39581700	39642678	-1	UP	DN
ENSMUSG00000032591	Mst1	protein_coding	macrophage stimulating 1 (hepatocyte growth factor-like) [Source:MGI Symbol;Acc:MGI:96080]	9	108080436	108085027	1	UP	UP
ENSMUSG00000032584	Mst1r	protein_coding	macrophage stimulating 1 receptor (c-met-related tyrosine kinase) [Source:MGI Symbol;Acc:MGI:99614]	9	107906889	107920383	1	UP	UP	UP	UP	UP
ENSMUSG00000031765	Mt1	protein_coding	metallothionein 1 [Source:MGI Symbol;Acc:MGI:97171]	8	94179089	94180325	1	UP	DN			DN
ENSMUSG00000031762	Mt2	protein_coding	metallothionein 2 [Source:MGI Symbol;Acc:MGI:97172]	8	94172618	94173567	1	UP	DN
ENSMUSG00000005667	Mthfd2	protein_coding	methylenetetrahydrofolate dehydrogenase (NAD+ dependent), methenyltetrahydrofolate cyclohydrolase [Source:MGI Symbol;Acc:MGI:1338850]	6	83305691	83317606	-1	UP		UP	UP
ENSMUSG00000031337	Mtm1	protein_coding	X-linked myotubular myopathy gene 1 [Source:MGI Symbol;Acc:MGI:1099452]	X	71210767	71315691	1	UP		DN
ENSMUSG00000045636	Mtus1	protein_coding	mitochondrial tumor suppressor 1 [Source:MGI Symbol;Acc:MGI:2142572]	8	40990914	41133726	-1	UP	DN	DN	DN	DN
ENSMUSG00000027099	Mtx2	protein_coding	metaxin 2 [Source:MGI Symbol;Acc:MGI:1859652]	2	74825803	74878431	1	UP		UP	UP	DN
ENSMUSG00000048191	Muc6	protein_coding	mucin 6, gastric [Source:MGI Symbol;Acc:MGI:2663233]	7	141633972	141655319	-1	UP			UP
ENSMUSG00000006517	Mvd	protein_coding	mevalonate (diphospho) decarboxylase [Source:MGI Symbol;Acc:MGI:2179327]	8	122433596	122443422	-1	UP		UP		UP
ENSMUSG00000020814	Mxra7	protein_coding	matrix-remodelling associated 7 [Source:MGI Symbol;Acc:MGI:1914872]	11	116803062	116828046	-1	UP		UP		UP
ENSMUSG00000029070	Mxra8	protein_coding	matrix-remodelling associated 8 [Source:MGI Symbol;Acc:MGI:1922011]	4	155839680	155844088	1	UP			UP
ENSMUSG00000025141	Myadml2	protein_coding	myeloid-associated differentiation marker-like 2 [Source:MGI Symbol;Acc:MGI:1915765]	11	120646031	120648158	-1	UP			DN
ENSMUSG00000032508	Myd88	protein_coding	myeloid differentiation primary response gene 88 [Source:MGI Symbol;Acc:MGI:108005]	9	119335934	119341411	-1	UP
ENSMUSG00000073616	Myeov2	protein_coding	myeloma overexpressed 2 [Source:MGI Symbol;Acc:MGI:1914165]	1	92637145	92641985	-1	UP
ENSMUSG00000022272	Myo10	protein_coding	myosin X [Source:MGI Symbol;Acc:MGI:107716]	15	25622525	25813673	1	UP	UP	DN	UP
ENSMUSG00000072720	Myo18b	protein_coding	myosin XVIIIb [Source:MGI Symbol;Acc:MGI:1921626]	5	112688876	112896362	-1	UP		DN
ENSMUSG00000032220	Myo1e	protein_coding	myosin IE [Source:MGI Symbol;Acc:MGI:106621]	9	70207350	70400067	1	UP	UP	UP	UP
ENSMUSG00000024300	Myo1f	protein_coding	myosin IF [Source:MGI Symbol;Acc:MGI:107711]	17	33555719	33607764	1	UP		DN	DN	DN
ENSMUSG00000024049	Myom1	protein_coding	myomesin 1 [Source:MGI Symbol;Acc:MGI:1341430]	17	71019521	71126856	1	UP		DN
ENSMUSG00000041361	Myzap	protein_coding	myocardial zonula adherens protein [Source:MGI Symbol;Acc:MGI:2142908]	9	71504347	71592360	-1	UP	UP	UP	UP	UP
ENSMUSG00000030380	Mzf1	protein_coding	myeloid zinc finger 1 [Source:MGI Symbol;Acc:MGI:107457]	7	13042303	13054764	-1	UP			UP
ENSMUSG00000022671	Mzt2	protein_coding	mitotic spindle organizing protein 2 [Source:MGI Symbol;Acc:MGI:1922845]	16	15848441	15863369	-1	UP			UP
ENSMUSG00000021951	N6amt2	protein_coding	N-6 adenine-specific DNA methyltransferase 2 (putative) [Source:MGI Symbol;Acc:MGI:1915293]	14	57549598	57571569	-1	UP
ENSMUSG00000029063	Nadk	protein_coding	NAD kinase [Source:MGI Symbol;Acc:MGI:2183149]	4	155562378	155591001	1	UP
ENSMUSG00000034744	Nagk	protein_coding	N-acetylglucosamine kinase [Source:MGI Symbol;Acc:MGI:1860418]	6	83794982	83803420	1	UP
ENSMUSG00000001751	Naglu	protein_coding	alpha-N-acetylglucosaminidase (Sanfilippo disease IIIB) [Source:MGI Symbol;Acc:MGI:1351641]	11	101070012	101077672	1	UP		DN
ENSMUSG00000023143	Nagpa	protein_coding	N-acetylglucosamine-1-phosphodiester alpha-N-acetylglucosaminidase [Source:MGI Symbol;Acc:MGI:1351598]	16	5195289	5204012	-1	UP		DN		DN
ENSMUSG00000078945	Naip2	protein_coding	NLR family, apoptosis inhibitory protein 2 [Source:MGI Symbol;Acc:MGI:1298226]	13	100144063	100202092	-1	UP
ENSMUSG00000020572	Nampt	protein_coding	nicotinamide phosphoribosyltransferase [Source:MGI Symbol;Acc:MGI:1929865]	12	32820335	32853369	1	UP		DN	DN	DN
ENSMUSG00000028334	Nans	protein_coding	N-acetylneuraminic acid synthase (sialic acid synthase) [Source:MGI Symbol;Acc:MGI:2149820]	4	46489248	46503632	1	UP		UP
ENSMUSG00000044968	Napepld	protein_coding	N-acyl phosphatidylethanolamine phospholipase D [Source:MGI Symbol;Acc:MGI:2140885]	5	21662901	21701396	-1	UP
ENSMUSG00000000056	Narf	protein_coding	nuclear prelamin A recognition factor [Source:MGI Symbol;Acc:MGI:1914858]	11	121237253	121255856	1	UP	UP	UP	UP	UP
ENSMUSG00000024587	Nars	protein_coding	asparaginyl-tRNA synthetase [Source:MGI Symbol;Acc:MGI:1917473]	18	64499665	64516557	-1	UP
ENSMUSG00000048142	Nat8l	protein_coding	N-acetyltransferase 8-like [Source:MGI Symbol;Acc:MGI:2447776]	5	33995984	34005916	1	UP	UP
ENSMUSG00000039542	Ncam1	protein_coding	neural cell adhesion molecule 1 [Source:MGI Symbol;Acc:MGI:97281]	9	49504361	49798922	-1	UP	DN	UP	UP	UP
ENSMUSG00000015950	Ncf1	protein_coding	neutrophil cytosolic factor 1 [Source:MGI Symbol;Acc:MGI:97283]	5	134220053	134229625	-1	UP	UP
ENSMUSG00000026480	Ncf2	protein_coding	neutrophil cytosolic factor 2 [Source:MGI Symbol;Acc:MGI:97284]	1	152807890	152836990	1	UP		DN	DN
ENSMUSG00000071715	Ncf4	protein_coding	neutrophil cytosolic factor 4 [Source:MGI Symbol;Acc:MGI:109186]	15	78244801	78262580	1	UP	UP	DN		DN
ENSMUSG00000032598	Nckipsd	protein_coding	NCK interacting protein with SH3 domain [Source:MGI Symbol;Acc:MGI:1931834]	9	108808380	108818366	1	UP	DN	DN	DN
ENSMUSG00000020238	Ncln	protein_coding	nicalin homolog (zebrafish) [Source:MGI Symbol;Acc:MGI:1926081]	10	81486249	81496392	-1	UP
ENSMUSG00000026032	Ndufb3	protein_coding	NADH dehydrogenase (ubiquinone) 1 beta subcomplex 3 [Source:MGI Symbol;Acc:MGI:1913745]	1	58586384	58595964	1	UP		UP
ENSMUSG00000027673	Ndufb5	protein_coding	NADH dehydrogenase (ubiquinone) 1 beta subcomplex, 5 [Source:MGI Symbol;Acc:MGI:1913296]	3	32736990	32751566	1	UP
ENSMUSG00000022354	Ndufb9	protein_coding	NADH dehydrogenase (ubiquinone) 1 beta subcomplex, 9 [Source:MGI Symbol;Acc:MGI:1913468]	15	58933810	58939489	1	UP		UP	UP	UP
ENSMUSG00000026950	Neb	protein_coding	nebulin [Source:MGI Symbol;Acc:MGI:97292]	2	52136647	52338798	-1	UP	UP	UP	UP	UP
ENSMUSG00000053702	Nebl	protein_coding	nebulette [Source:MGI Symbol;Acc:MGI:1921353]	2	17343909	17731464	-1	UP	UP	UP	UP
ENSMUSG00000028923	Necap2	protein_coding	NECAP endocytosis associated 2 [Source:MGI Symbol;Acc:MGI:1913397]	4	141066512	141078357	-1	UP
ENSMUSG00000007038	Neu1	protein_coding	neuraminidase 1 [Source:MGI Symbol;Acc:MGI:97305]	17	34931253	34935953	1	UP	UP		UP
ENSMUSG00000058099	Nfam1	protein_coding	Nfat activating molecule with ITAM motif 1 [Source:MGI Symbol;Acc:MGI:1921289]	15	82997721	83033306	-1	UP		DN	DN	DN
ENSMUSG00000056749	Nfil3	protein_coding	nuclear factor, interleukin 3, regulated [Source:MGI Symbol;Acc:MGI:109495]	13	52967209	52981073	-1	UP	UP		UP
ENSMUSG00000072889	Nfxl1	protein_coding	nuclear transcription factor, X-box binding-like 1 [Source:MGI Symbol;Acc:MGI:1923646]	5	72513301	72559684	-1	UP			UP
ENSMUSG00000001056	Nhp2	protein_coding	NHP2 ribonucleoprotein homolog (yeast) [Source:MGI Symbol;Acc:MGI:1098547]	11	51619735	51623714	1	UP
ENSMUSG00000079481	Nhsl2	protein_coding	NHS-like 2 [Source:MGI Symbol;Acc:MGI:3645090]	X	101849385	102092055	1	UP	DN	DN	DN
ENSMUSG00000021806	Nid2	protein_coding	nidogen 2 [Source:MGI Symbol;Acc:MGI:1298229]	14	19751257	19811787	1	UP	DN	DN	UP
ENSMUSG00000021068	Nin	protein_coding	ninein [Source:MGI Symbol;Acc:MGI:105108]	12	70011435	70111925	-1	UP		DN	DN
ENSMUSG00000039193	Nlrc4	protein_coding	NLR family, CARD domain containing 4 [Source:MGI Symbol;Acc:MGI:3036243]	17	74426295	74459108	-1	UP	UP		UP
ENSMUSG00000032691	Nlrp3	protein_coding	NLR family, pyrin domain containing 3 [Source:MGI Symbol;Acc:MGI:2653833]	11	59541568	59566956	1	UP		DN	DN	DN
ENSMUSG00000038745	Nlrp6	protein_coding	NLR family, pyrin domain containing 6 [Source:MGI Symbol;Acc:MGI:2141990]	7	140920902	140928540	1	UP		UP	UP
ENSMUSG00000032109	Nlrx1	protein_coding	NLR family member X1 [Source:MGI Symbol;Acc:MGI:2429611]	9	44252713	44268599	-1	UP				UP
ENSMUSG00000037601	Nme1	protein_coding	NME/NM23 nucleoside diphosphate kinase 1 [Source:MGI Symbol;Acc:MGI:97355]	11	93956979	93968521	-1	UP		UP
ENSMUSG00000020857	Nme2	protein_coding	NME/NM23 nucleoside diphosphate kinase 2 [Source:MGI Symbol;Acc:MGI:97356]	11	93949814	93956259	-1	UP	DN
ENSMUSG00000032478	Nme6	protein_coding	NME/NM23 nucleoside diphosphate kinase 6 [Source:MGI Symbol;Acc:MGI:1861676]	9	109832749	109843116	1	UP	DN	DN
ENSMUSG00000042751	Nmnat2	protein_coding	nicotinamide nucleotide adenylyltransferase 2 [Source:MGI Symbol;Acc:MGI:2444155]	1	152955101	153119260	1	UP		UP	UP	UP
ENSMUSG00000020936	Nmt1	protein_coding	N-myristoyltransferase 1 [Source:MGI Symbol;Acc:MGI:102579]	11	103028190	103068912	1	UP
ENSMUSG00000014776	Nol3	protein_coding	nucleolar protein 3 (apoptosis repressor with CARD domain) [Source:MGI Symbol;Acc:MGI:1925938]	8	105276447	105281939	1	UP	UP	UP	UP	UP
ENSMUSG00000034738	Nostrin	protein_coding	nitric oxide synthase trafficker [Source:MGI Symbol;Acc:MGI:3606242]	2	69135800	69189330	1	UP	DN	DN	DN
ENSMUSG00000021242	Npc2	protein_coding	Niemann Pick type C2 [Source:MGI Symbol;Acc:MGI:1915213]	12	84754560	84773112	-1	UP		DN	DN
ENSMUSG00000001441	Npepps	protein_coding	aminopeptidase puromycin sensitive [Source:MGI Symbol;Acc:MGI:1101358]	11	97205842	97280638	-1	UP
ENSMUSG00000039703	Nploc4	protein_coding	nuclear protein localization 4 homolog (S. cerevisiae) [Source:MGI Symbol;Acc:MGI:2679787]	11	120380370	120437708	-1	UP		UP		UP
ENSMUSG00000040998	Npnt	protein_coding	nephronectin [Source:MGI Symbol;Acc:MGI:2148811]	3	132881745	132950291	-1	UP	UP		UP	UP
ENSMUSG00000032336	Nptn	protein_coding	neuroplastin [Source:MGI Symbol;Acc:MGI:108077]	9	58582240	58657955	1	UP	UP	UP	UP
ENSMUSG00000046949	Nqo2	protein_coding	NAD(P)H dehydrogenase, quinone 2 [Source:MGI Symbol;Acc:MGI:104513]	13	33964659	33988465	1	UP				DN
ENSMUSG00000002108	Nr1h3	protein_coding	nuclear receptor subfamily 1, group H, member 3 [Source:MGI Symbol;Acc:MGI:1352462]	2	91184061	91202834	-1	UP
ENSMUSG00000047638	Nr1h4	protein_coding	nuclear receptor subfamily 1, group H, member 4 [Source:MGI Symbol;Acc:MGI:1352464]	10	89454234	89533585	-1	UP	UP	UP	UP	UP
ENSMUSG00000060275	Nrg2	protein_coding	neuregulin 2 [Source:MGI Symbol;Acc:MGI:1098246]	18	36017707	36197380	-1	UP	DN	DN	DN	DN
ENSMUSG00000032311	Nrg4	protein_coding	neuregulin 4 [Source:MGI Symbol;Acc:MGI:1933833]	9	55220222	55326844	-1	UP
ENSMUSG00000025810	Nrp1	protein_coding	neuropilin 1 [Source:MGI Symbol;Acc:MGI:106206]	8	128359073	128505462	1	UP	DN	DN	DN	DN
ENSMUSG00000025969	Nrp2	protein_coding	neuropilin 2 [Source:MGI Symbol;Acc:MGI:1100492]	1	62703285	62818695	1	UP	DN	DN	DN	DN
ENSMUSG00000039481	Nrtn	protein_coding	neurturin [Source:MGI Symbol;Acc:MGI:108417]	17	56751325	56757530	-1	UP	DN	UP	UP	UP
ENSMUSG00000034187	Nsf	protein_coding	N-ethylmaleimide sensitive fusion protein [Source:MGI Symbol;Acc:MGI:104560]	11	103821782	103954056	-1	UP
ENSMUSG00000050312	Nsun3	protein_coding	NOL1/NOP2/Sun domain family member 3 [Source:MGI Symbol;Acc:MGI:2146565]	16	62732444	62786818	-1	UP			UP
ENSMUSG00000020736	Nt5c	protein_coding	5,3-nucleotidase, cytosolic [Source:MGI Symbol;Acc:MGI:1354954]	11	115490420	115491862	-1	UP		UP
ENSMUSG00000071547	Nt5dc2	protein_coding	5-nucleotidase domain containing 2 [Source:MGI Symbol;Acc:MGI:1917271]	14	31134853	31139121	1	UP		UP	UP
ENSMUSG00000032420	Nt5e	protein_coding	5 nucleotidase, ecto [Source:MGI Symbol;Acc:MGI:99782]	9	88327609	88372089	1	UP	UP	UP	UP	UP
ENSMUSG00000020019	Ntn4	protein_coding	netrin 4 [Source:MGI Symbol;Acc:MGI:1888978]	10	93640681	93747207	1	UP	DN
ENSMUSG00000009772	Nuak2	protein_coding	NUAK family, SNF1-like kinase, 2 [Source:MGI Symbol;Acc:MGI:1921387]	1	132316126	132333488	1	UP		DN	DN
ENSMUSG00000038736	Nudcd1	protein_coding	NudC domain containing 1 [Source:MGI Symbol;Acc:MGI:1914679]	15	44375227	44428307	-1	UP
ENSMUSG00000020328	Nudcd2	protein_coding	NudC domain containing 2 [Source:MGI Symbol;Acc:MGI:1277103]	11	40733667	40740046	1	UP
ENSMUSG00000037349	Nudt22	protein_coding	nudix (nucleoside diphosphate linked moiety X)-type motif 22 [Source:MGI Symbol;Acc:MGI:1915573]	19	6993018	6996117	-1	UP	UP	UP	UP	UP
ENSMUSG00000020029	Nudt4	protein_coding	nudix (nucleoside diphosphate linked moiety X)-type motif 4 [Source:MGI Symbol;Acc:MGI:1918457]	10	95547007	95564167	-1	UP		UP	UP	UP
ENSMUSG00000016619	Nup50	protein_coding	nucleoporin 50 [Source:MGI Symbol;Acc:MGI:1351502]	15	84923428	84942955	1	UP			UP
ENSMUSG00000020739	Nup85	protein_coding	nucleoporin 85 [Source:MGI Symbol;Acc:MGI:3046173]	11	115564434	115583985	1	UP
ENSMUSG00000030717	Nupr1	protein_coding	nuclear protein 1 [Source:MGI Symbol;Acc:MGI:1891834]	7	126623249	126627010	-1	UP	DN	DN		DN
ENSMUSG00000023068	Nus1	protein_coding	nuclear undecaprenyl pyrophosphate synthase 1 homolog (S. cerevisiae) [Source:MGI Symbol;Acc:MGI:1196365]	10	52417547	52440192	1	UP
ENSMUSG00000020844	Nxn	protein_coding	nucleoredoxin [Source:MGI Symbol;Acc:MGI:109331]	11	76257198	76399140	-1	UP
ENSMUSG00000032014	Oaf	protein_coding	OAF homolog (Drosophila) [Source:MGI Symbol;Acc:MGI:94852]	9	43221278	43239816	-1	UP		UP		UP
ENSMUSG00000011179	Odc1	protein_coding	ornithine decarboxylase, structural 1 [Source:MGI Symbol;Acc:MGI:97402]	12	17544873	17551502	1	UP			UP
ENSMUSG00000028256	Odf2l	protein_coding	outer dense fiber of sperm tails 2-like [Source:MGI Symbol;Acc:MGI:1098600]	3	145118589	145153915	1	UP			UP
ENSMUSG00000021913	Ogdhl	protein_coding	oxoglutarate dehydrogenase-like [Source:MGI Symbol;Acc:MGI:3616088]	14	32322019	32347820	1	UP
ENSMUSG00000045591	Olig3	protein_coding	oligodendrocyte transcription factor 3 [Source:MGI Symbol;Acc:MGI:2149955]	10	19356560	19358606	1	UP	UP	UP	UP	UP
ENSMUSG00000030162	Olr1	protein_coding	oxidized low density lipoprotein (lectin-like) receptor 1 [Source:MGI Symbol;Acc:MGI:1261434]	6	129485246	129507165	-1	UP	DN	DN	DN
ENSMUSG00000041857	Oosp1	protein_coding	oocyte secreted protein 1 [Source:MGI Symbol;Acc:MGI:2149290]	19	11667460	11691150	-1	UP		DN	DN	DN
ENSMUSG00000026525	Opn3	protein_coding	opsin 3 [Source:MGI Symbol;Acc:MGI:1338022]	1	175662421	175692776	-1	UP		UP
ENSMUSG00000026672	Optn	protein_coding	optineurin [Source:MGI Symbol;Acc:MGI:1918898]	2	5020642	5064051	-1	UP		UP	UP
ENSMUSG00000029012	Orc5	protein_coding	origin recognition complex, subunit 5 [Source:MGI Symbol;Acc:MGI:1347044]	5	22486485	22550429	-1	UP		UP	UP
ENSMUSG00000039196	Orm1	protein_coding	orosomucoid 1 [Source:MGI Symbol;Acc:MGI:97443]	4	63344560	63348163	1	UP
ENSMUSG00000028359	Orm3	protein_coding	orosomucoid 3 [Source:MGI Symbol;Acc:MGI:97445]	4	63356162	63359511	1	UP	UP	UP	UP
ENSMUSG00000024687	Osbp	protein_coding	oxysterol binding protein [Source:MGI Symbol;Acc:MGI:97447]	19	11965844	11994105	1	UP
ENSMUSG00000058755	Osm	protein_coding	oncostatin M [Source:MGI Symbol;Acc:MGI:104749]	11	4236420	4241026	1	UP	UP
ENSMUSG00000041084	Ostc	protein_coding	oligosaccharyltransferase complex subunit [Source:MGI Symbol;Acc:MGI:1913607]	3	130695921	130709444	-1	UP
ENSMUSG00000038280	Ostm1	protein_coding	osteopetrosis associated transmembrane protein 1 [Source:MGI Symbol;Acc:MGI:2655574]	10	42583822	42702459	1	UP		UP	UP	UP
ENSMUSG00000091455	Otogl	protein_coding	otogelin-like [Source:MGI Symbol;Acc:MGI:3647600]	10	107762310	107912134	-1	UP	DN		DN
ENSMUSG00000074340	Ovgp1	protein_coding	oviductal glycoprotein 1 [Source:MGI Symbol;Acc:MGI:106661]	3	105973711	105987423	1	UP		UP	UP
ENSMUSG00000022307	Oxr1	protein_coding	oxidation resistance 1 [Source:MGI Symbol;Acc:MGI:2179326]	15	41447482	41861048	1	UP	UP			UP
ENSMUSG00000049112	Oxtr	protein_coding	oxytocin receptor [Source:MGI Symbol;Acc:MGI:109147]	6	112473684	112489808	-1	UP	UP	UP	UP	UP
ENSMUSG00000020787	P2rx1	protein_coding	purinergic receptor P2X, ligand-gated ion channel, 1 [Source:MGI Symbol;Acc:MGI:1098235]	11	72999103	73015200	1	UP	UP	DN
ENSMUSG00000027765	P2ry1	protein_coding	purinergic receptor P2Y, G-protein coupled 1 [Source:MGI Symbol;Acc:MGI:105049]	3	61002795	61008979	1	UP	UP	UP		DN
ENSMUSG00000019916	P4ha1	protein_coding	procollagen-proline, 2-oxoglutarate 4-dioxygenase (proline 4-hydroxylase), alpha 1 polypeptide [Source:MGI Symbol;Acc:MGI:97463]	10	59323296	59373304	1	UP	UP	DN	DN	DN
ENSMUSG00000025130	P4hb	protein_coding	prolyl 4-hydroxylase, beta polypeptide [Source:MGI Symbol;Acc:MGI:97464]	11	120560298	120573253	-1	UP
ENSMUSG00000016664	Pacsin2	protein_coding	protein kinase C and casein kinase substrate in neurons 2 [Source:MGI Symbol;Acc:MGI:1345153]	15	83375607	83464606	-1	UP	DN
ENSMUSG00000025328	Padi3	protein_coding	peptidyl arginine deiminase, type III [Source:MGI Symbol;Acc:MGI:1338891]	4	140785365	140810648	-1	UP			UP
ENSMUSG00000033377	Palmd	protein_coding	palmdelphin [Source:MGI Symbol;Acc:MGI:2148896]	3	116918256	116968987	-1	UP	UP	UP	UP	UP
ENSMUSG00000024899	Papss2	protein_coding	3-phosphoadenosine 5-phosphosulfate synthase 2 [Source:MGI Symbol;Acc:MGI:1330223]	19	32620005	32667187	1	UP	UP	UP		UP
ENSMUSG00000023909	Paqr4	protein_coding	progestin and adipoQ receptor family member IV [Source:MGI Symbol;Acc:MGI:1923748]	17	23736186	23740330	-1	UP		UP	UP
ENSMUSG00000025812	Pard3	protein_coding	par-3 (partitioning defective 3) homolog (C. elegans) [Source:MGI Symbol;Acc:MGI:2135608]	8	127063893	127612286	1	UP		UP	UP
ENSMUSG00000033918	Parl	protein_coding	presenilin associated, rhomboid-like [Source:MGI Symbol;Acc:MGI:1277152]	16	20279820	20302387	-1	UP
ENSMUSG00000027233	Patl2	protein_coding	protein associated with topoisomerase II homolog 2 (yeast) [Source:MGI Symbol;Acc:MGI:1914828]	2	122120108	122186189	-1	UP	UP	UP	UP	UP
ENSMUSG00000056851	Pcbp2	protein_coding	poly(rC) binding protein 2 [Source:MGI Symbol;Acc:MGI:108202]	15	102470632	102500059	1	UP			UP
ENSMUSG00000037892	Pcdh18	protein_coding	protocadherin 18 [Source:MGI Symbol;Acc:MGI:1920423]	3	49743296	49757316	-1	UP			UP
ENSMUSG00000029108	Pcdh7	protein_coding	protocadherin 7 [Source:MGI Symbol;Acc:MGI:1860487]	5	57718021	58129351	1	UP	UP	UP	UP	UP
ENSMUSG00000018537	Pcgf2	protein_coding	polycomb group ring finger 2 [Source:MGI Symbol;Acc:MGI:99161]	11	97688823	97700497	-1	UP	UP		UP
ENSMUSG00000029998	Pcyox1	protein_coding	prenylcysteine oxidase 1 [Source:MGI Symbol;Acc:MGI:1914131]	6	86386006	86397150	-1	UP		DN	DN
ENSMUSG00000005615	Pcyt1a	protein_coding	phosphate cytidylyltransferase 1, choline, alpha isoform [Source:MGI Symbol;Acc:MGI:88557]	16	32430921	32475070	1	UP	UP
ENSMUSG00000026285	Pdcd1	protein_coding	programmed cell death 1 [Source:MGI Symbol;Acc:MGI:104879]	1	94038307	94052553	-1	UP	UP	UP	UP	UP
ENSMUSG00000024975	Pdcd4	protein_coding	programmed cell death 4 [Source:MGI Symbol;Acc:MGI:107490]	19	53892231	53929861	1	UP
ENSMUSG00000075270	Pde11a	protein_coding	phosphodiesterase 11A [Source:MGI Symbol;Acc:MGI:3036251]	2	75989141	76338774	-1	UP		UP	UP	UP
ENSMUSG00000022489	Pde1b	protein_coding	phosphodiesterase 1B, Ca2+-calmodulin dependent [Source:MGI Symbol;Acc:MGI:97523]	15	103503298	103530052	1	UP	UP		UP	UP
ENSMUSG00000030671	Pde3b	protein_coding	phosphodiesterase 3B, cGMP-inhibited [Source:MGI Symbol;Acc:MGI:1333863]	7	114415281	114539251	1	UP	UP	UP	UP	UP
ENSMUSG00000026239	Pde6d	protein_coding	phosphodiesterase 6D, cGMP-specific, rod, delta [Source:MGI Symbol;Acc:MGI:1270843]	1	86542994	86582629	-1	UP			DN	DN
ENSMUSG00000041119	Pde9a	protein_coding	phosphodiesterase 9A [Source:MGI Symbol;Acc:MGI:1277179]	17	31386234	31476310	1	UP	UP	UP	UP	DN
ENSMUSG00000028019	Pdgfc	protein_coding	platelet-derived growth factor, C polypeptide [Source:MGI Symbol;Acc:MGI:1859631]	3	81036416	81214040	1	UP		DN
ENSMUSG00000024184	Pdia2	protein_coding	protein disulfide isomerase associated 2 [Source:MGI Symbol;Acc:MGI:1916441]	17	26195999	26199087	-1	UP
ENSMUSG00000027248	Pdia3	protein_coding	protein disulfide isomerase associated 3 [Source:MGI Symbol;Acc:MGI:95834]	2	121413775	121438687	1	UP
ENSMUSG00000025823	Pdia4	protein_coding	protein disulfide isomerase associated 4 [Source:MGI Symbol;Acc:MGI:104864]	6	47796142	47813512	-1	UP		DN		DN
ENSMUSG00000022844	Pdia5	protein_coding	protein disulfide isomerase associated 5 [Source:MGI Symbol;Acc:MGI:1919849]	16	35397313	35490873	-1	UP	UP	DN
ENSMUSG00000020571	Pdia6	protein_coding	protein disulfide isomerase associated 6 [Source:MGI Symbol;Acc:MGI:1919103]	12	17266545	17284770	1	UP		DN	DN	DN
ENSMUSG00000027400	Pdyn	protein_coding	prodynorphin [Source:MGI Symbol;Acc:MGI:97535]	2	129686565	129699844	-1	UP	UP	UP	UP
ENSMUSG00000022197	Pdzd2	protein_coding	PDZ domain containing 2 [Source:MGI Symbol;Acc:MGI:1922394]	15	12357054	12592556	-1	UP	UP	UP	UP	UP
ENSMUSG00000063931	Pepd	protein_coding	peptidase D [Source:MGI Symbol;Acc:MGI:97542]	7	34912379	35044710	1	UP	UP		UP	UP
ENSMUSG00000019851	Perp	protein_coding	PERP, TP53 apoptosis effector [Source:MGI Symbol;Acc:MGI:1929938]	10	18845071	18857073	1	UP	UP	UP	UP	UP
ENSMUSG00000018733	Pex12	protein_coding	peroxisomal biogenesis factor 12 [Source:MGI Symbol;Acc:MGI:2144177]	11	83294642	83302586	-1	UP		UP	UP
ENSMUSG00000021196	Pfkp	protein_coding	phosphofructokinase, platelet [Source:MGI Symbol;Acc:MGI:1891833]	13	6579768	6648777	-1	UP	UP	UP	UP
ENSMUSG00000020475	Pgam2	protein_coding	phosphoglycerate mutase 2 [Source:MGI Symbol;Acc:MGI:1933118]	11	5801640	5803733	-1	UP	UP		UP	UP
ENSMUSG00000073678	Pgap1	protein_coding	post-GPI attachment to proteins 1 [Source:MGI Symbol;Acc:MGI:2443342]	1	54473000	54557684	-1	UP			UP	UP
ENSMUSG00000028961	Pgd	protein_coding	phosphogluconate dehydrogenase [Source:MGI Symbol;Acc:MGI:97553]	4	149149991	149166771	-1	UP
ENSMUSG00000030413	Pglyrp1	protein_coding	peptidoglycan recognition protein 1 [Source:MGI Symbol;Acc:MGI:1345092]	7	18884690	18890438	1	UP		DN	DN
ENSMUSG00000017715	Pgs1	protein_coding	phosphatidylglycerophosphate synthase 1 [Source:MGI Symbol;Acc:MGI:1921701]	11	117986292	118024011	1	UP
ENSMUSG00000061360	Phf5a	protein_coding	PHD finger protein 5A [Source:MGI Symbol;Acc:MGI:2156864]	15	81865319	81871911	-1	UP		UP
ENSMUSG00000041801	Phlda3	protein_coding	pleckstrin homology-like domain, family A, member 3 [Source:MGI Symbol;Acc:MGI:1351485]	1	135766119	135769136	1	UP	UP		UP	UP
ENSMUSG00000026664	Phyh	protein_coding	phytanoyl-CoA hydroxylase [Source:MGI Symbol;Acc:MGI:891978]	2	4919019	4938730	1	UP	DN	DN
ENSMUSG00000024011	Pi16	protein_coding	peptidase inhibitor 16 [Source:MGI Symbol;Acc:MGI:1921366]	17	29318877	29329413	1	UP	DN	DN
ENSMUSG00000029186	Pi4k2b	protein_coding	phosphatidylinositol 4-kinase type 2 beta [Source:MGI Symbol;Acc:MGI:1914323]	5	52741587	52769344	1	UP	UP	UP	UP	UP
ENSMUSG00000031381	Piga	protein_coding	phosphatidylinositol glycan anchor biosynthesis, class A [Source:MGI Symbol;Acc:MGI:99461]	X	164419793	164433916	1	UP	UP	UP	UP
ENSMUSG00000041958	Pigs	protein_coding	phosphatidylinositol glycan anchor biosynthesis, class S [Source:MGI Symbol;Acc:MGI:2687325]	11	78328415	78342782	1	UP
ENSMUSG00000045625	Pigz	protein_coding	phosphatidylinositol glycan anchor biosynthesis, class Z [Source:MGI Symbol;Acc:MGI:2443822]	16	31933851	31946046	1	UP
ENSMUSG00000020901	Pik3r5	protein_coding	phosphoinositide-3-kinase, regulatory subunit 5, p101 [Source:MGI Symbol;Acc:MGI:2443588]	11	68432121	68497849	1	UP		DN	DN	DN
ENSMUSG00000046207	Pik3r6	protein_coding	phosphoinositide-3-kinase, regulatory subunit 6 [Source:MGI Symbol;Acc:MGI:2144613]	11	68503019	68552698	1	UP		DN	DN
ENSMUSG00000046245	Pilra	protein_coding	paired immunoglobin-like type 2 receptor alpha [Source:MGI Symbol;Acc:MGI:2450529]	5	137821952	137836268	-1	UP		DN
ENSMUSG00000066684	Pilrb1	protein_coding	paired immunoglobin-like type 2 receptor beta 1 [Source:MGI Symbol;Acc:MGI:2450532]	5	137852147	137858049	-1	UP		DN
ENSMUSG00000066682	Pilrb2	protein_coding	paired immunoglobin-like type 2 receptor beta 2 [Source:MGI Symbol;Acc:MGI:2450535]	5	137865829	137871758	-1	UP		DN
ENSMUSG00000036912	Piwil4	protein_coding	piwi-like homolog 4 (Drosophila) [Source:MGI Symbol;Acc:MGI:3041167]	9	14696230	14740733	-1	UP			UP
ENSMUSG00000048827	Pkd1l3	protein_coding	polycystic kidney disease 1 like 3 [Source:MGI Symbol;Acc:MGI:2664670]	8	109614517	109672592	1	UP	UP	UP	UP	UP
ENSMUSG00000024247	Pkdcc	protein_coding	protein kinase domain containing, cytoplasmic [Source:MGI Symbol;Acc:MGI:2147077]	17	83215292	83225070	1	UP	UP	UP	UP	UP
ENSMUSG00000038725	Pkhd1l1	protein_coding	polycystic kidney and hepatic disease 1-like 1 [Source:MGI Symbol;Acc:MGI:2183153]	15	44457553	44597143	1	UP	DN
ENSMUSG00000027999	Pla2g12a	protein_coding	phospholipase A2, group XIIA [Source:MGI Symbol;Acc:MGI:1913600]	3	129878622	129895821	1	UP			UP
ENSMUSG00000031903	Pla2g15	protein_coding	phospholipase A2, group XV [Source:MGI Symbol;Acc:MGI:2178076]	8	106150399	106164713	1	UP		DN	DN	DN
ENSMUSG00000041202	Pla2g2d	protein_coding	phospholipase A2, group IID [Source:MGI Symbol;Acc:MGI:1341796]	4	138775735	138782046	1	UP
ENSMUSG00000023913	Pla2g7	protein_coding	phospholipase A2, group VII (platelet-activating factor acetylhydrolase, plasma) [Source:MGI Symbol;Acc:MGI:1351327]	17	43568098	43612201	1	UP	DN	DN	UP
ENSMUSG00000029322	Plac8	protein_coding	placenta-specific 8 [Source:MGI Symbol;Acc:MGI:2445289]	5	100553725	100572245	-1	UP			DN	DN
ENSMUSG00000021822	Plau	protein_coding	plasminogen activator, urokinase [Source:MGI Symbol;Acc:MGI:97611]	14	20836662	20843388	1	UP	DN
ENSMUSG00000003363	Pld3	protein_coding	phospholipase D family, member 3 [Source:MGI Symbol;Acc:MGI:1333782]	7	27532000	27553218	-1	UP		UP	UP
ENSMUSG00000052160	Pld4	protein_coding	phospholipase D family, member 4 [Source:MGI Symbol;Acc:MGI:2144765]	12	112760655	112768986	1	UP		DN	DN
ENSMUSG00000002733	Plekha3	protein_coding	pleckstrin homology domain-containing, family A (phosphoinositide binding specific) member 3 [Source:MGI Symbol;Acc:MGI:1932515]	2	76675281	76696828	1	UP
ENSMUSG00000074170	Plekhf1	protein_coding	pleckstrin homology domain containing, family F (with FYVE domain) member 1 [Source:MGI Symbol;Acc:MGI:1919537]	7	38220654	38227994	-1	UP	UP		UP
ENSMUSG00000040852	Plekhh2	protein_coding	pleckstrin homology domain containing, family H (with MyTH4 domain) member 2 [Source:MGI Symbol;Acc:MGI:2146813]	17	84511895	84622142	1	UP	DN
ENSMUSG00000028494	Plin2	protein_coding	perilipin 2 [Source:MGI Symbol;Acc:MGI:87920]	4	86648386	86670060	-1	UP				UP
ENSMUSG00000024197	Plin3	protein_coding	perilipin 3 [Source:MGI Symbol;Acc:MGI:1914155]	17	56278962	56290511	-1	UP	DN	DN
ENSMUSG00000019055	Plod1	protein_coding	procollagen-lysine, 2-oxoglutarate 5-dioxygenase 1 [Source:MGI Symbol;Acc:MGI:99907]	4	147909753	147936767	-1	UP
ENSMUSG00000004846	Plod3	protein_coding	procollagen-lysine, 2-oxoglutarate 5-dioxygenase 3 [Source:MGI Symbol;Acc:MGI:1347008]	5	136987019	136996648	1	UP	DN	DN	DN	DN
ENSMUSG00000032369	Plscr1	protein_coding	phospholipid scramblase 1 [Source:MGI Symbol;Acc:MGI:893575]	9	92250057	92271975	1	UP	UP	UP	UP
ENSMUSG00000017754	Pltp	protein_coding	phospholipid transfer protein [Source:MGI Symbol;Acc:MGI:103151]	2	164839518	164857711	-1	UP		UP	UP	UP
ENSMUSG00000034845	Plvap	protein_coding	plasmalemma vesicle associated protein [Source:MGI Symbol;Acc:MGI:1890497]	8	71497754	71511769	-1	UP	UP		UP
ENSMUSG00000036606	Plxnb2	protein_coding	plexin B2 [Source:MGI Symbol;Acc:MGI:2154239]	15	89155549	89171120	-1	UP	DN
ENSMUSG00000031385	Plxnb3	protein_coding	plexin B3 [Source:MGI Symbol;Acc:MGI:2154240]	X	73757090	73772514	1	UP	UP		UP	UP
ENSMUSG00000030123	Plxnd1	protein_coding	plexin D1 [Source:MGI Symbol;Acc:MGI:2154244]	6	115954811	115995005	-1	UP	DN	DN
ENSMUSG00000024521	Pmaip1	protein_coding	phorbol-12-myristate-13-acetate-induced protein 1 [Source:MGI Symbol;Acc:MGI:1930146]	18	66458604	66465550	1	UP	UP	DN
ENSMUSG00000022474	Pmm1	protein_coding	phosphomannomutase 1 [Source:MGI Symbol;Acc:MGI:1353418]	15	81951108	81960930	-1	UP		UP	UP	UP
ENSMUSG00000002963	Pnkp	protein_coding	polynucleotide kinase 3- phosphatase [Source:MGI Symbol;Acc:MGI:1891698]	7	44857139	44862925	1	UP
ENSMUSG00000020116	Pno1	protein_coding	partner of NOB1 homolog (S. cerevisiae) [Source:MGI Symbol;Acc:MGI:1913499]	11	17203198	17211568	-1	UP	DN	UP	UP
ENSMUSG00000021871	Pnp	protein_coding	purine-nucleoside phosphorylase [Source:MGI Symbol;Acc:MGI:97365]	14	50944302	50965237	1	UP
ENSMUSG00000068417	Pnp2	protein_coding	purine-nucleoside phosphorylase 2 [Source:MGI Symbol;Acc:MGI:3712328]	14	50955992	50964749	1	UP		UP
ENSMUSG00000018659	Pnpo	protein_coding	pyridoxine 5-phosphate oxidase [Source:MGI Symbol;Acc:MGI:2144151]	11	96937825	96943986	-1	UP	DN
ENSMUSG00000020464	Pnpt1	protein_coding	polyribonucleotide nucleotidyltransferase 1 [Source:MGI Symbol;Acc:MGI:1918951]	11	29130744	29161828	1	UP
ENSMUSG00000023345	Poc1a	protein_coding	POC1 centriolar protein homolog A (Chlamydomonas) [Source:MGI Symbol;Acc:MGI:1917485]	9	106281061	106349891	1	UP	DN
ENSMUSG00000012889	Podnl1	protein_coding	podocan-like 1 [Source:MGI Symbol;Acc:MGI:2685352]	8	84125989	84132527	1	UP	UP	UP	UP	UP
ENSMUSG00000025608	Podxl	protein_coding	podocalyxin-like [Source:MGI Symbol;Acc:MGI:1351317]	6	31519488	31563981	-1	UP		UP
ENSMUSG00000034607	Pof1b	protein_coding	premature ovarian failure 1B [Source:MGI Symbol;Acc:MGI:1916943]	X	112638431	112698651	-1	UP	UP	UP	UP	UP
ENSMUSG00000020474	Polm	protein_coding	polymerase (DNA directed), mu [Source:MGI Symbol;Acc:MGI:1860191]	11	5827860	5838016	-1	UP		UP	UP
ENSMUSG00000071662	Polr2g	protein_coding	polymerase (RNA) II (DNA directed) polypeptide G [Source:MGI Symbol;Acc:MGI:1914960]	19	8793129	8798557	-1	UP
ENSMUSG00000022325	Pop1	protein_coding	processing of precursor 1, ribonuclease P/MRP family, (S. cerevisiae) [Source:MGI Symbol;Acc:MGI:1914974]	15	34495304	34530648	1	UP				DN
ENSMUSG00000031570	Ppapdc1b	protein_coding	phosphatidic acid phosphatase type 2 domain containing 1B [Source:MGI Symbol;Acc:MGI:1919160]	8	25720061	25724887	1	UP
ENSMUSG00000000440	Pparg	protein_coding	peroxisome proliferator activated receptor gamma [Source:MGI Symbol;Acc:MGI:97747]	6	115361221	115490401	1	UP	UP	DN	UP
ENSMUSG00000009630	Ppp2cb	protein_coding	protein phosphatase 2 (formerly 2A), catalytic subunit, beta isoform [Source:MGI Symbol;Acc:MGI:1321161]	8	33599621	33619794	1	UP
ENSMUSG00000033953	Ppp3r1	protein_coding	protein phosphatase 3, regulatory subunit B, alpha isoform (calcineurin B, type I) [Source:MGI Symbol;Acc:MGI:107172]	11	17159263	17200375	1	UP		UP	UP
ENSMUSG00000032739	Pram1	protein_coding	PML-RAR alpha-regulated adaptor molecule 1 [Source:MGI Symbol;Acc:MGI:3576625]	17	33638056	33645706	1	UP		DN	DN
ENSMUSG00000038151	Prdm1	protein_coding	PR domain containing 1, with ZNF domain [Source:MGI Symbol;Acc:MGI:99655]	10	44437177	44528501	-1	UP
ENSMUSG00000024997	Prdx3	protein_coding	peroxiredoxin 3 [Source:MGI Symbol;Acc:MGI:88034]	19	60864051	60874556	-1	UP		UP		DN
ENSMUSG00000025289	Prdx4	protein_coding	peroxiredoxin 4 [Source:MGI Symbol;Acc:MGI:1859815]	X	155323918	155340754	-1	UP	DN	UP		DN
ENSMUSG00000024953	Prdx5	protein_coding	peroxiredoxin 5 [Source:MGI Symbol;Acc:MGI:1859821]	19	6906697	6910106	-1	UP
ENSMUSG00000021486	Prelid1	protein_coding	PRELI domain containing 1 [Source:MGI Symbol;Acc:MGI:1913744]	13	55322055	55325271	1	UP
ENSMUSG00000056671	Prelid2	protein_coding	PRELI domain containing 2 [Source:MGI Symbol;Acc:MGI:1924869]	18	41875696	41951194	-1	UP		DN		DN
ENSMUSG00000036158	Prickle1	protein_coding	prickle homolog 1 (Drosophila) [Source:MGI Symbol;Acc:MGI:1916034]	15	93499114	93595891	-1	UP	UP	UP	UP	UP
ENSMUSG00000050697	Prkaa1	protein_coding	protein kinase, AMP-activated, alpha 1 catalytic subunit [Source:MGI Symbol;Acc:MGI:2145955]	15	5143861	5181899	1	UP
ENSMUSG00000067713	Prkag1	protein_coding	protein kinase, AMP-activated, gamma 1 non-catalytic subunit [Source:MGI Symbol;Acc:MGI:108411]	15	98812798	98831508	-1	UP	UP	UP	UP	UP
ENSMUSG00000025855	Prkar1b	protein_coding	protein kinase, cAMP dependent regulatory, type I beta [Source:MGI Symbol;Acc:MGI:97759]	5	139017306	139150001	-1	UP		UP
ENSMUSG00000032601	Prkar2a	protein_coding	protein kinase, cAMP dependent regulatory, type II alpha [Source:MGI Symbol;Acc:MGI:108025]	9	108692143	108749512	1	UP	DN
ENSMUSG00000021948	Prkcd	protein_coding	protein kinase C, delta [Source:MGI Symbol;Acc:MGI:97598]	14	30595356	30626210	-1	UP
ENSMUSG00000032673	Prorsd1	protein_coding	prolyl-tRNA synthetase domain containing 1 [Source:MGI Symbol;Acc:MGI:1915189]	11	29511757	29515033	-1	UP
ENSMUSG00000022912	Pros1	protein_coding	protein S (alpha) [Source:MGI Symbol;Acc:MGI:1095733]	16	62854307	62929346	1	UP	DN	DN	DN
ENSMUSG00000023048	Prr13	protein_coding	proline rich 13 [Source:MGI Symbol;Acc:MGI:1913401]	15	102459028	102462806	1	UP	UP	UP	UP	UP
ENSMUSG00000034686	Prr7	protein_coding	proline rich 7 (synaptic) [Source:MGI Symbol;Acc:MGI:3487246]	13	55464267	55473155	1	UP	UP	UP	UP	UP
ENSMUSG00000047996	Prrg1	protein_coding	proline rich Gla (G-carboxyglutamic acid) 1 [Source:MGI Symbol;Acc:MGI:1917364]	X	78449613	78583896	-1	UP			UP
ENSMUSG00000015476	Prrt1	protein_coding	proline-rich transmembrane protein 1 [Source:MGI Symbol;Acc:MGI:1932118]	17	34629533	34633126	1	UP	UP	UP	UP	UP
ENSMUSG00000006179	Prss16	protein_coding	protease, serine, 16 (thymus) [Source:MGI Symbol;Acc:MGI:1859181]	13	22002176	22009742	-1	UP	UP	DN
ENSMUSG00000057729	Prtn3	protein_coding	proteinase 3 [Source:MGI Symbol;Acc:MGI:893580]	10	79874476	79883174	1	UP	DN	DN	DN	DN
ENSMUSG00000015711	Prune	protein_coding	prune homolog (Drosophila) [Source:MGI Symbol;Acc:MGI:1925152]	3	95253674	95282076	-1	UP	UP	UP	UP	UP
ENSMUSG00000039126	Prune2	protein_coding	prune homolog 2 (Drosophila) [Source:MGI Symbol;Acc:MGI:1925004]	19	16956118	17223932	1	UP	UP	UP	UP	UP
ENSMUSG00000004207	Psap	protein_coding	prosaposin [Source:MGI Symbol;Acc:MGI:97783]	10	60277627	60302597	1	UP
ENSMUSG00000004540	Psg17	protein_coding	pregnancy specific glycoprotein 17 [Source:MGI Symbol;Acc:MGI:1347250]	7	18813937	18821607	-1	UP	UP	UP	UP	UP
ENSMUSG00000028932	Psmc2	protein_coding	proteasome (prosome, macropain) 26S subunit, ATPase 2 [Source:MGI Symbol;Acc:MGI:109555]	5	21785283	21803787	1	UP		UP
ENSMUSG00000020720	Psmd12	protein_coding	proteasome (prosome, macropain) 26S subunit, non-ATPase, 12 [Source:MGI Symbol;Acc:MGI:1914247]	11	107479484	107504362	1	UP		UP
ENSMUSG00000026914	Psmd14	protein_coding	proteasome (prosome, macropain) 26S subunit, non-ATPase, 14 [Source:MGI Symbol;Acc:MGI:1913284]	2	61711694	61800376	1	UP		UP
ENSMUSG00000017221	Psmd3	protein_coding	proteasome (prosome, macropain) 26S subunit, non-ATPase, 3 [Source:MGI Symbol;Acc:MGI:98858]	11	98682554	98695979	1	UP	UP	UP	UP
ENSMUSG00000040850	Psme4	protein_coding	proteasome (prosome, macropain) activator subunit 4 [Source:MGI Symbol;Acc:MGI:2143994]	11	30771726	30880361	1	UP		UP
ENSMUSG00000025429	Pstpip2	protein_coding	proline-serine-threonine phosphatase-interacting protein 2 [Source:MGI Symbol;Acc:MGI:1335088]	18	77794545	77882007	1	UP		DN
ENSMUSG00000028681	Ptch2	protein_coding	patched homolog 2 [Source:MGI Symbol;Acc:MGI:1095405]	4	117096075	117116101	1	UP		UP	UP
ENSMUSG00000037759	Ptger2	protein_coding	prostaglandin E receptor 2 (subtype EP2) [Source:MGI Symbol;Acc:MGI:97794]	14	44988195	45003820	1	UP	UP	UP	UP	UP
ENSMUSG00000043017	Ptgir	protein_coding	prostaglandin I receptor (IP) [Source:MGI Symbol;Acc:MGI:99535]	7	16906490	16910905	1	UP	UP	UP	UP	UP
ENSMUSG00000028378	Ptgr1	protein_coding	prostaglandin reductase 1 [Source:MGI Symbol;Acc:MGI:1914353]	4	58965439	58987119	-1	UP		UP
ENSMUSG00000047250	Ptgs1	protein_coding	prostaglandin-endoperoxide synthase 1 [Source:MGI Symbol;Acc:MGI:97797]	2	36230426	36252272	1	UP	DN	DN	DN	DN
ENSMUSG00000063275	Ptpla	protein_coding	protein tyrosine phosphatase-like (proline instead of catalytic arginine), member a [Source:MGI Symbol;Acc:MGI:1353592]	2	13975563	14056135	-1	UP		UP	UP
ENSMUSG00000033295	Ptprf	protein_coding	protein tyrosine phosphatase, receptor type, F [Source:MGI Symbol;Acc:MGI:102695]	4	118208213	118291405	-1	UP	UP	UP	UP	UP
ENSMUSG00000033278	Ptprm	protein_coding	protein tyrosine phosphatase, receptor type, M [Source:MGI Symbol;Acc:MGI:102694]	17	66666848	67354459	-1	UP	DN	DN
ENSMUSG00000026204	Ptprn	protein_coding	protein tyrosine phosphatase, receptor type, N [Source:MGI Symbol;Acc:MGI:102765]	1	75247041	75264208	-1	UP	UP	UP	UP	UP
ENSMUSG00000020415	Pttg1	protein_coding	pituitary tumor-transforming gene 1 [Source:MGI Symbol;Acc:MGI:1353578]	11	43420250	43426251	-1	UP		UP
ENSMUSG00000032012	Pvrl1	protein_coding	poliovirus receptor-related 1 [Source:MGI Symbol;Acc:MGI:1926483]	9	43744576	43807454	1	UP	DN	UP	UP	UP
ENSMUSG00000033885	Pxk	protein_coding	PX domain containing serine/threonine kinase [Source:MGI Symbol;Acc:MGI:1289230]	14	8098213	8165111	1	UP
ENSMUSG00000029499	Pxmp2	protein_coding	peroxisomal membrane protein 2 [Source:MGI Symbol;Acc:MGI:107487]	5	110274282	110286186	-1	UP		UP	UP
ENSMUSG00000030793	Pycard	protein_coding	PYD and CARD domain containing [Source:MGI Symbol;Acc:MGI:1931465]	7	127992103	127993867	-1	UP
ENSMUSG00000025140	Pycr1	protein_coding	pyrroline-5-carboxylate reductase 1 [Source:MGI Symbol;Acc:MGI:2384795]	11	120635712	120643769	-1	UP
ENSMUSG00000026520	Pycr2	protein_coding	pyrroline-5-carboxylate reductase family, member 2 [Source:MGI Symbol;Acc:MGI:1277956]	1	180904274	180908087	1	UP	UP	UP	UP	UP
ENSMUSG00000021069	Pygl	protein_coding	liver glycogen phosphorylase [Source:MGI Symbol;Acc:MGI:97829]	12	70190811	70231488	-1	UP			UP
ENSMUSG00000043263	Pyhin1	protein_coding	pyrin and HIN domain family, member 1 [Source:MGI Symbol;Acc:MGI:2138243]	1	173630859	173647928	1	UP	UP	DN	DN	DN
ENSMUSG00000060224	Pyroxd2	protein_coding	pyridine nucleotide-disulphide oxidoreductase domain 2 [Source:MGI Symbol;Acc:MGI:1921830]	19	42725858	42752775	-1	UP	UP	DN	UP	DN
ENSMUSG00000024084	Qpct	protein_coding	glutaminyl-peptide cyclotransferase (glutaminyl cyclase) [Source:MGI Symbol;Acc:MGI:1917786]	17	79051906	79090243	1	UP	DN	DN	DN
ENSMUSG00000030407	Qpctl	protein_coding	glutaminyl-peptide cyclotransferase-like [Source:MGI Symbol;Acc:MGI:1914619]	7	19140217	19149196	-1	UP				UP
ENSMUSG00000043102	Qrfp	protein_coding	pyroglutamylated RFamide peptide [Source:MGI Symbol;Acc:MGI:3630329]	2	31806166	31810580	-1	UP	UP	UP	UP	UP
ENSMUSG00000020149	Rab1	protein_coding	RAB1, member RAS oncogene family [Source:MGI Symbol;Acc:MGI:97842]	11	20201432	20226856	1	UP
ENSMUSG00000017639	Rab11fip4	protein_coding	RAB11 family interacting protein 4 (class II) [Source:MGI Symbol;Acc:MGI:2442920]	11	79591212	79698023	1	UP	DN	DN	DN
ENSMUSG00000027935	Rab13	protein_coding	RAB13, member RAS oncogene family [Source:MGI Symbol;Acc:MGI:1927232]	3	90213695	90226385	1	UP
ENSMUSG00000032202	Rab27a	protein_coding	RAB27A, member RAS oncogene family [Source:MGI Symbol;Acc:MGI:1861441]	9	73044865	73097592	1	UP				UP
ENSMUSG00000019832	Rab32	protein_coding	RAB32, member RAS oncogene family [Source:MGI Symbol;Acc:MGI:1915094]	10	10545011	10558233	-1	UP	DN	DN	DN	DN
ENSMUSG00000002059	Rab34	protein_coding	RAB34, member of RAS oncogene family [Source:MGI Symbol;Acc:MGI:104606]	11	78188430	78192193	1	UP	DN	UP	UP	UP
ENSMUSG00000024663	Rab3il1	protein_coding	RAB3A interacting protein (rabin3)-like 1 [Source:MGI Symbol;Acc:MGI:1922010]	19	10001669	10038380	1	UP	DN	DN	DN	DN
ENSMUSG00000064147	Rab44	protein_coding	RAB44, member RAS oncogene family [Source:MGI Symbol;Acc:MGI:3045302]	17	29135056	29148980	1	UP		DN	DN
ENSMUSG00000079316	Rab9	protein_coding	RAB9, member RAS oncogene family [Source:MGI Symbol;Acc:MGI:1890695]	X	166457253	166479867	-1	UP
ENSMUSG00000033220	Rac2	protein_coding	RAS-related C3 botulinum substrate 2 [Source:MGI Symbol;Acc:MGI:97846]	15	78559169	78572783	-1	UP	UP		UP
ENSMUSG00000029576	Radil	protein_coding	Ras association and DIL domains [Source:MGI Symbol;Acc:MGI:2443088]	5	142484839	142551098	-1	UP	UP	UP	UP	UP
ENSMUSG00000004451	Ralb	protein_coding	v-ral simian leukemia viral oncogene homolog B (ras related) [Source:MGI Symbol;Acc:MGI:1927244]	1	119470305	119504794	-1	UP	DN	DN	DN
ENSMUSG00000038807	Rap1gap2	protein_coding	RAP1 GTPase activating protein 2 [Source:MGI Symbol;Acc:MGI:3028623]	11	74383356	74590186	-1	UP	UP	UP	UP	UP
ENSMUSG00000051615	Rap2a	protein_coding	RAS related protein 2a [Source:MGI Symbol;Acc:MGI:97855]	14	120478461	120507194	1	UP			UP
ENSMUSG00000022469	Rapgef3	protein_coding	Rap guanine nucleotide exchange factor (GEF) 3 [Source:MGI Symbol;Acc:MGI:2441741]	15	97744770	97767972	-1	UP	UP	UP	UP	UP
ENSMUSG00000026014	Raph1	protein_coding	Ras association (RalGDS/AF-6) and pleckstrin homology domains 1 [Source:MGI Symbol;Acc:MGI:1924550]	1	60483236	60567104	-1	UP	DN	DN	DN	DN
ENSMUSG00000002104	Rapsn	protein_coding	receptor-associated protein of the synapse [Source:MGI Symbol;Acc:MGI:99422]	2	91035620	91045729	1	UP	UP	UP	UP	UP
ENSMUSG00000001288	Rarg	protein_coding	retinoic acid receptor, gamma [Source:MGI Symbol;Acc:MGI:97858]	15	102234938	102257517	-1	UP	UP	UP	UP	UP
ENSMUSG00000018848	Rars	protein_coding	arginyl-tRNA synthetase [Source:MGI Symbol;Acc:MGI:1914297]	11	35808381	35834506	-1	UP
ENSMUSG00000021708	Rasgrf2	protein_coding	RAS protein-specific guanine nucleotide-releasing factor 2 [Source:MGI Symbol;Acc:MGI:109137]	13	91880400	92131656	-1	UP	UP		UP	UP
ENSMUSG00000027347	Rasgrp1	protein_coding	RAS guanyl releasing protein 1 [Source:MGI Symbol;Acc:MGI:1314635]	2	117279993	117343001	-1	UP	UP	UP	UP
ENSMUSG00000029641	Rasl11a	protein_coding	RAS-like, family 11, member A [Source:MGI Symbol;Acc:MGI:1916145]	5	146845071	146847726	1	UP	UP	UP	UP	UP
ENSMUSG00000049907	Rasl11b	protein_coding	RAS-like, family 11, member B [Source:MGI Symbol;Acc:MGI:1916189]	5	74195296	74199478	1	UP	UP		UP	UP
ENSMUSG00000042129	Rassf4	protein_coding	Ras association (RalGDS/AF-6) domain family member 4 [Source:MGI Symbol;Acc:MGI:2386853]	6	116633008	116673836	-1	UP	DN		DN	DN
ENSMUSG00000029136	Rbks	protein_coding	ribokinase [Source:MGI Symbol;Acc:MGI:1918586]	5	31624439	31697627	-1	UP
ENSMUSG00000033762	Recql4	protein_coding	RecQ protein-like 4 [Source:MGI Symbol;Acc:MGI:1931028]	15	76703553	76710559	-1	UP			UP
ENSMUSG00000005873	Reep5	protein_coding	receptor accessory protein 5 [Source:MGI Symbol;Acc:MGI:1270152]	18	34344889	34373415	-1	UP	DN
ENSMUSG00000031387	Renbp	protein_coding	renin binding protein [Source:MGI Symbol;Acc:MGI:105940]	X	73922121	73930850	-1	UP		UP	UP	UP
ENSMUSG00000056666	Retsat	protein_coding	retinol saturase (all trans retinol 13,14 reductase) [Source:MGI Symbol;Acc:MGI:1914692]	6	72598475	72608425	1	UP
ENSMUSG00000020696	Rffl	protein_coding	ring finger and FYVE like domain containing protein [Source:MGI Symbol;Acc:MGI:1914588]	11	82802449	82871210	-1	UP
ENSMUSG00000030844	Rgs10	protein_coding	regulator of G-protein signalling 10 [Source:MGI Symbol;Acc:MGI:1915115]	7	128373621	128418758	-1	UP	DN
ENSMUSG00000052087	Rgs14	protein_coding	regulator of G-protein signaling 14 [Source:MGI Symbol;Acc:MGI:1859709]	13	55369732	55384687	1	UP
ENSMUSG00000021719	Rgs7bp	protein_coding	regulator of G-protein signalling 7 binding protein [Source:MGI Symbol;Acc:MGI:106334]	13	104947153	105054930	-1	UP			DN
ENSMUSG00000042671	Rgs8	protein_coding	regulator of G-protein signaling 8 [Source:MGI Symbol;Acc:MGI:108408]	1	153653025	153697667	1	UP	UP	UP	UP	UP
ENSMUSG00000023926	Rhag	protein_coding	Rhesus blood group-associated A glycoprotein [Source:MGI Symbol;Acc:MGI:1202713]	17	40811126	40840754	1	UP	DN		UP
ENSMUSG00000020806	Rhbdf2	protein_coding	rhomboid 5 homolog 2 (Drosophila) [Source:MGI Symbol;Acc:MGI:2442473]	11	116598165	116627019	-1	UP	UP			UP
ENSMUSG00000028825	Rhd	protein_coding	Rh blood group, D antigen [Source:MGI Symbol;Acc:MGI:1202882]	4	134864536	134896172	1	UP	DN
ENSMUSG00000054364	Rhob	protein_coding	ras homolog gene family, member B [Source:MGI Symbol;Acc:MGI:107949]	12	8497763	8499985	-1	UP		DN	DN
ENSMUSG00000073982	Rhog	protein_coding	ras homolog gene family, member G [Source:MGI Symbol;Acc:MGI:1928370]	7	102239123	102250123	-1	UP	UP		UP
ENSMUSG00000046768	Rhoj	protein_coding	ras homolog gene family, member J [Source:MGI Symbol;Acc:MGI:1931551]	12	75308322	75401456	1	UP	UP	UP	UP	UP
ENSMUSG00000039960	Rhou	protein_coding	ras homolog gene family, member U [Source:MGI Symbol;Acc:MGI:1916831]	8	123653929	123663884	1	UP	DN	DN	DN
ENSMUSG00000071636	Rimbp3	protein_coding	RIMS binding protein 3 [Source:MGI Symbol;Acc:MGI:2685449]	16	17208135	17213971	1	UP	UP		UP
ENSMUSG00000032890	Rims3	protein_coding	regulating synaptic membrane exocytosis 3 [Source:MGI Symbol;Acc:MGI:2443331]	4	120854816	120896579	1	UP		DN
ENSMUSG00000051735	Rinl	protein_coding	Ras and Rab interactor-like [Source:MGI Symbol;Acc:MGI:2444024]	7	28788969	28798963	1	UP	UP	UP	UP
ENSMUSG00000021876	Rnase4	protein_coding	ribonuclease, RNase A family 4 [Source:MGI Symbol;Acc:MGI:1926217]	14	51091077	51106151	1	UP		DN	UP	DN
ENSMUSG00000054855	Rnd1	protein_coding	Rho family GTPase 1 [Source:MGI Symbol;Acc:MGI:2444878]	15	98663421	98677461	-1	UP
ENSMUSG00000031438	Rnf128	protein_coding	ring finger protein 128 [Source:MGI Symbol;Acc:MGI:1914139]	X	139563316	139673145	1	UP	DN	UP	UP
ENSMUSG00000020376	Rnf130	protein_coding	ring finger protein 130 [Source:MGI Symbol;Acc:MGI:1891717]	11	50025346	50104758	1	UP		UP
ENSMUSG00000025427	Rnf165	protein_coding	ring finger protein 165 [Source:MGI Symbol;Acc:MGI:2444521]	18	77456113	77565136	-1	UP	UP		UP	UP
ENSMUSG00000020448	Rnf185	protein_coding	ring finger protein 185 [Source:MGI Symbol;Acc:MGI:1922078]	11	3415982	3452363	-1	UP				UP
ENSMUSG00000022280	Rnf19a	protein_coding	ring finger protein 19A [Source:MGI Symbol;Acc:MGI:1353623]	15	36239934	36283147	-1	UP	UP	UP	UP	UP
ENSMUSG00000041926	Rnpep	protein_coding	arginyl aminopeptidase (aminopeptidase B) [Source:MGI Symbol;Acc:MGI:2384902]	1	135262712	135284084	-1	UP			DN	DN
ENSMUSG00000022540	Rogdi	protein_coding	rogdi homolog (Drosophila) [Source:MGI Symbol;Acc:MGI:1913299]	16	5008730	5013517	-1	UP		DN	DN	DN
ENSMUSG00000071648	Rom1	protein_coding	rod outer segment membrane protein 1 [Source:MGI Symbol;Acc:MGI:97998]	19	8927382	8929356	-1	UP		UP	UP
ENSMUSG00000026005	Rpe	protein_coding	ribulose-5-phosphate-3-epimerase [Source:MGI Symbol;Acc:MGI:1913896]	1	66700831	66719805	1	UP
ENSMUSG00000038510	Rpf2	protein_coding	ribosome production factor 2 homolog (S. cerevisiae) [Source:MGI Symbol;Acc:MGI:1914489]	10	40223246	40246979	-1	UP		UP	UP
ENSMUSG00000053604	Rpia	protein_coding	ribose 5-phosphate isomerase A [Source:MGI Symbol;Acc:MGI:103254]	6	70765720	70792232	-1	UP	DN	DN		DN
ENSMUSG00000002500	Rpl3l	protein_coding	ribosomal protein L3-like [Source:MGI Symbol;Acc:MGI:1913461]	17	24727829	24736149	1	UP	UP	UP	UP	UP
ENSMUSG00000030062	Rpn1	protein_coding	ribophorin I [Source:MGI Symbol;Acc:MGI:98084]	6	88084473	88105304	1	UP			UP
ENSMUSG00000027642	Rpn2	protein_coding	ribophorin II [Source:MGI Symbol;Acc:MGI:98085]	2	157279017	157326319	1	UP	DN
ENSMUSG00000051518	Rps19bp1	protein_coding	ribosomal protein S19 binding protein 1 [Source:MGI Symbol;Acc:MGI:1913788]	15	80260614	80264306	-1	UP		UP	UP	UP
ENSMUSG00000003644	Rps6ka1	protein_coding	ribosomal protein S6 kinase polypeptide 1 [Source:MGI Symbol;Acc:MGI:104558]	4	133847290	133887797	-1	UP		DN	DN
ENSMUSG00000023809	Rps6ka2	protein_coding	ribosomal protein S6 kinase, polypeptide 2 [Source:MGI Symbol;Acc:MGI:1342290]	17	7170115	7303313	1	UP	UP
ENSMUSG00000027422	Rrbp1	protein_coding	ribosome binding protein 1 [Source:MGI Symbol;Acc:MGI:1932395]	2	143947395	144011263	-1	UP
ENSMUSG00000018040	Rrp7a	protein_coding	ribosomal RNA processing 7 homolog A (S. cerevisiae) [Source:MGI Symbol;Acc:MGI:1922028]	15	83113433	83122801	-1	UP	UP
ENSMUSG00000034930	Rtkn	protein_coding	rhotekin [Source:MGI Symbol;Acc:MGI:107371]	6	83135463	83152579	1	UP	UP	UP	UP	UP
ENSMUSG00000043811	Rtn4r	protein_coding	reticulon 4 receptor [Source:MGI Symbol;Acc:MGI:2136886]	16	18127642	18152408	1	UP	UP		UP
ENSMUSG00000041263	Rusc1	protein_coding	RUN and SH3 domain containing 1 [Source:MGI Symbol;Acc:MGI:1919546]	3	89083981	89093363	-1	UP
ENSMUSG00000044080	S100a1	protein_coding	S100 calcium binding protein A1 [Source:MGI Symbol;Acc:MGI:1338917]	3	90511034	90514392	-1	UP
ENSMUSG00000027907	S100a11	protein_coding	S100 calcium binding protein A11 (calgizzarin) [Source:MGI Symbol;Acc:MGI:1338798]	3	93520488	93526287	1	UP
ENSMUSG00000043895	S1pr2	protein_coding	sphingosine-1-phosphate receptor 2 [Source:MGI Symbol;Acc:MGI:99569]	9	20965952	20976793	-1	UP
ENSMUSG00000067586	S1pr3	protein_coding	sphingosine-1-phosphate receptor 3 [Source:MGI Symbol;Acc:MGI:1339365]	13	51408618	51422797	1	UP		DN
ENSMUSG00000024565	Sall3	protein_coding	sal-like 3 (Drosophila) [Source:MGI Symbol;Acc:MGI:109295]	18	80966376	80986578	-1	UP			UP	UP
ENSMUSG00000020519	Sap30l	protein_coding	SAP30-like [Source:MGI Symbol;Acc:MGI:1354709]	11	57801637	57810217	1	UP		UP
ENSMUSG00000020386	Sar1b	protein_coding	SAR1 gene homolog B (S. cerevisiae) [Source:MGI Symbol;Acc:MGI:1913647]	11	51763687	51791925	1	UP
ENSMUSG00000025283	Sat1	protein_coding	spermidine/spermine N1-acetyl transferase 1 [Source:MGI Symbol;Acc:MGI:98233]	X	155213132	155216449	-1	UP
ENSMUSG00000021687	Scamp1	protein_coding	secretory carrier membrane protein 1 [Source:MGI Symbol;Acc:MGI:1349480]	13	94201310	94285857	-1	UP	UP	DN	UP	UP
ENSMUSG00000028049	Scamp3	protein_coding	secretory carrier membrane protein 3 [Source:MGI Symbol;Acc:MGI:1346346]	3	89177473	89182765	1	UP	UP			UP
ENSMUSG00000040722	Scamp5	protein_coding	secretory carrier membrane protein 5 [Source:MGI Symbol;Acc:MGI:1928948]	9	57441328	57468024	-1	UP
ENSMUSG00000046229	Scand1	protein_coding	SCAN domain-containing 1 [Source:MGI Symbol;Acc:MGI:1343132]	2	156311847	156312704	-1	UP	DN	UP
ENSMUSG00000022032	Scara5	protein_coding	scavenger receptor class A, member 5 (putative) [Source:MGI Symbol;Acc:MGI:1918395]	14	65666403	65764826	1	UP				UP
ENSMUSG00000002565	Scin	protein_coding	scinderin [Source:MGI Symbol;Acc:MGI:1306794]	12	40059769	40134228	-1	UP	UP	UP	UP	UP
ENSMUSG00000026307	Scly	protein_coding	selenocysteine lyase [Source:MGI Symbol;Acc:MGI:1355310]	1	91298338	91321075	1	UP
ENSMUSG00000030340	Scnn1a	protein_coding	sodium channel, nonvoltage-gated 1 alpha [Source:MGI Symbol;Acc:MGI:101782]	6	125320659	125344943	1	UP	DN	DN	DN
ENSMUSG00000069844	Sco1	protein_coding	SCO cytochrome oxidase deficient homolog 1 (yeast) [Source:MGI Symbol;Acc:MGI:106362]	11	67052670	67067070	1	UP
ENSMUSG00000028603	Scp2	protein_coding	sterol carrier protein 2, liver [Source:MGI Symbol;Acc:MGI:98254]	4	108043839	108144998	-1	UP
ENSMUSG00000025743	Sdc3	protein_coding	syndecan 3 [Source:MGI Symbol;Acc:MGI:1349163]	4	130792537	130826319	1	UP	DN	DN
ENSMUSG00000022769	Sdf2l1	protein_coding	stromal cell-derived factor 2-like 1 [Source:MGI Symbol;Acc:MGI:2149842]	16	17130138	17132383	-1	UP		DN		DN
ENSMUSG00000058076	Sdhc	protein_coding	succinate dehydrogenase complex, subunit C, integral membrane protein [Source:MGI Symbol;Acc:MGI:1913302]	1	171127165	171150603	-1	UP		UP
ENSMUSG00000000171	Sdhd	protein_coding	succinate dehydrogenase complex, subunit D, integral membrane protein [Source:MGI Symbol;Acc:MGI:1914175]	9	50596338	50603849	-1	UP
ENSMUSG00000024516	Sec11c	protein_coding	SEC11 homolog C (S. cerevisiae) [Source:MGI Symbol;Acc:MGI:1913536]	18	65800549	65817665	1	UP
ENSMUSG00000030298	Sec13	protein_coding	SEC13 homolog (S. cerevisiae) [Source:MGI Symbol;Acc:MGI:99832]	6	113728067	113740743	-1	UP
ENSMUSG00000020823	Sec14l1	protein_coding	SEC14-like 1 (S. cerevisiae) [Source:MGI Symbol;Acc:MGI:1921386]	11	117115168	117159268	1	UP
ENSMUSG00000036391	Sec24a	protein_coding	Sec24 related gene family, member A (S. cerevisiae) [Source:MGI Symbol;Acc:MGI:1924621]	11	51692264	51763634	-1	UP
ENSMUSG00000030082	Sec61a1	protein_coding	Sec61 alpha 1 subunit (S. cerevisiae) [Source:MGI Symbol;Acc:MGI:1858417]	6	88503601	88518905	-1	UP
ENSMUSG00000053317	Sec61b	protein_coding	Sec61 beta subunit [Source:MGI Symbol;Acc:MGI:1913462]	4	47474658	47483242	1	UP
ENSMUSG00000025165	Sectm1a	protein_coding	secreted and transmembrane 1A [Source:MGI Symbol;Acc:MGI:2384805]	11	121067407	121081220	-1	UP	UP	UP	UP
ENSMUSG00000020964	Sel1l	protein_coding	sel-1 suppressor of lin-12-like (C. elegans) [Source:MGI Symbol;Acc:MGI:1329016]	12	91806043	91849157	-1	UP
ENSMUSG00000075702	Selm	protein_coding	selenoprotein M [Source:MGI Symbol;Acc:MGI:2149786]	11	3514684	3517351	1	UP			DN
ENSMUSG00000028064	Sema4a	protein_coding	sema domain, immunoglobulin domain (Ig), transmembrane domain (TM) and short cytoplasmic domain, (semaphorin) 4A [Source:MGI Symbol;Acc:MGI:107560]	3	88435959	88461182	-1	UP	UP	UP	UP
ENSMUSG00000019647	Sema6a	protein_coding	sema domain, transmembrane domain (TM), and cytoplasmic domain, (semaphorin) 6A [Source:MGI Symbol;Acc:MGI:1203727]	18	47235598	47368870	-1	UP	DN			UP
ENSMUSG00000001227	Sema6b	protein_coding	sema domain, transmembrane domain (TM), and cytoplasmic domain, (semaphorin) 6B [Source:MGI Symbol;Acc:MGI:1202889]	17	56123085	56140343	-1	UP
ENSMUSG00000027200	Sema6d	protein_coding	sema domain, transmembrane domain (TM), and cytoplasmic domain, (semaphorin) 6D [Source:MGI Symbol;Acc:MGI:2387661]	2	124089969	124667770	1	UP	UP	DN	UP
ENSMUSG00000049091	Sephs2	protein_coding	selenophosphate synthetase 2 [Source:MGI Symbol;Acc:MGI:108388]	7	127272561	127273919	-1	UP
ENSMUSG00000064373	Sepp1	protein_coding	selenoprotein P, plasma, 1 [Source:MGI Symbol;Acc:MGI:894288]	15	3268547	3280508	1	UP
ENSMUSG00000030839	Sergef	protein_coding	secretion regulating guanine nucleotide exchange factor [Source:MGI Symbol;Acc:MGI:1351630]	7	46443168	46639807	-1	UP	UP	UP
ENSMUSG00000027808	Serp1	protein_coding	stress-associated endoplasmic reticulum protein 1 [Source:MGI Symbol;Acc:MGI:92638]	3	58521969	58525873	-1	UP
ENSMUSG00000044734	Serpinb1a	protein_coding	serine (or cysteine) peptidase inhibitor, clade B, member 1a [Source:MGI Symbol;Acc:MGI:1913472]	13	32842092	32851185	-1	UP
ENSMUSG00000060147	Serpinb6a	protein_coding	serine (or cysteine) peptidase inhibitor, clade B, member 6a [Source:MGI Symbol;Acc:MGI:103123]	13	33917918	34002794	-1	UP
ENSMUSG00000042842	Serpinb6b	protein_coding	serine (or cysteine) peptidase inhibitor, clade B, member 6b [Source:MGI Symbol;Acc:MGI:894688]	13	32965209	32979067	1	UP	UP	UP	UP	UP
ENSMUSG00000026249	Serpine2	protein_coding	serine (or cysteine) peptidase inhibitor, clade E, member 2 [Source:MGI Symbol;Acc:MGI:101780]	1	79794197	79858696	-1	UP	UP	UP	UP	UP
ENSMUSG00000000753	Serpinf1	protein_coding	serine (or cysteine) peptidase inhibitor, clade F, member 1 [Source:MGI Symbol;Acc:MGI:108080]	11	75409769	75422701	-1	UP		DN	DN
ENSMUSG00000061186	Sfmbt2	protein_coding	Scm-like with four mbt domains 2 [Source:MGI Symbol;Acc:MGI:2447794]	2	10370510	10595253	1	UP	UP	UP	UP	UP
ENSMUSG00000028524	Sgip1	protein_coding	SH3-domain GRB2-like (endophilin) interacting protein 1 [Source:MGI Symbol;Acc:MGI:1920344]	4	102741297	102973628	1	UP	DN	DN	DN
ENSMUSG00000050931	Sgms2	protein_coding	sphingomyelin synthase 2 [Source:MGI Symbol;Acc:MGI:1921692]	3	131318985	131344940	-1	UP	DN	DN	DN	DN
ENSMUSG00000021054	Sgpp1	protein_coding	sphingosine-1-phosphate phosphatase 1 [Source:MGI Symbol;Acc:MGI:2135760]	12	75714248	75735729	-1	UP	UP	DN		DN
ENSMUSG00000042303	Sgsm3	protein_coding	small G protein signaling modulator 3 [Source:MGI Symbol;Acc:MGI:1916329]	15	80977765	81012289	1	UP
ENSMUSG00000005057	Sh2b2	protein_coding	SH2B adaptor protein 2 [Source:MGI Symbol;Acc:MGI:1345171]	5	136218149	136244903	-1	UP		DN	DN
ENSMUSG00000096334	Sh2d1b1	protein_coding	SH2 domain protein 1B1 [Source:MGI Symbol;Acc:MGI:1349420]	1	170277376	170285662	1	UP	UP	DN
ENSMUSG00000028071	Sh2d2a	protein_coding	SH2 domain protein 2A [Source:MGI Symbol;Acc:MGI:1351596]	3	87846755	87855722	1	UP	UP	UP	UP	UP
ENSMUSG00000028843	Sh3bgrl3	protein_coding	SH3 domain binding glutamic acid-rich protein-like 3 [Source:MGI Symbol;Acc:MGI:1920973]	4	134127406	134128789	-1	UP	UP
ENSMUSG00000022436	Sh3bp1	protein_coding	SH3-domain binding protein 1 [Source:MGI Symbol;Acc:MGI:104603]	15	78899667	78919032	1	UP	UP		UP
ENSMUSG00000028082	Sh3d19	protein_coding	SH3 domain protein D19 [Source:MGI Symbol;Acc:MGI:1350923]	3	86084434	86130522	1	UP			DN
ENSMUSG00000036553	Sh3tc1	protein_coding	SH3 domain and tetratricopeptide repeats 1 [Source:MGI Symbol;Acc:MGI:2678949]	5	35697180	35729276	-1	UP		DN	DN	DN
ENSMUSG00000021448	Shc3	protein_coding	src homology 2 domain-containing transforming protein C3 [Source:MGI Symbol;Acc:MGI:106179]	13	51431041	51567084	-1	UP	UP	UP	UP	UP
ENSMUSG00000042541	Shfm1	protein_coding	split hand/foot malformation (ectrodactyly) type 1 [Source:MGI Symbol;Acc:MGI:109238]	6	6557294	6578658	-1	UP
ENSMUSG00000044461	Shisa2	protein_coding	shisa homolog 2 (Xenopus laevis) [Source:MGI Symbol;Acc:MGI:2444716]	14	59625281	59631658	1	UP			DN
ENSMUSG00000053930	Shisa6	protein_coding	shisa homolog 6 (Xenopus laevis) [Source:MGI Symbol;Acc:MGI:2685725]	11	66211725	66525964	-1	UP		UP	UP
ENSMUSG00000027322	Siglec1	protein_coding	sialic acid binding Ig-like lectin 1, sialoadhesin [Source:MGI Symbol;Acc:MGI:99668]	2	131069220	131086765	-1	UP
ENSMUSG00000039013	Siglec5	protein_coding	sialic acid binding Ig-like lectin 5 [Source:MGI Symbol;Acc:MGI:2681107]	7	43351341	43359531	1	UP	UP
ENSMUSG00000042700	Sipa1l1	protein_coding	signal-induced proliferation-associated 1 like 1 [Source:MGI Symbol;Acc:MGI:2443679]	12	82170016	82451782	1	UP	UP	UP	UP	UP
ENSMUSG00000037902	Sirpa	protein_coding	signal-regulatory protein alpha [Source:MGI Symbol;Acc:MGI:108563]	2	129592835	129632228	1	UP	DN	DN	DN	DN
ENSMUSG00000025138	Sirt7	protein_coding	sirtuin 7 (silent mating type information regulation 2, homolog) 7 (S. cerevisiae) [Source:MGI Symbol;Acc:MGI:2385849]	11	120618372	120625240	-1	UP	UP	UP
ENSMUSG00000051367	Six1	protein_coding	sine oculis-related homeobox 1 [Source:MGI Symbol;Acc:MGI:102780]	12	73036929	73053887	-1	UP	UP	UP		UP
ENSMUSG00000034460	Six4	protein_coding	sine oculis-related homeobox 4 [Source:MGI Symbol;Acc:MGI:106034]	12	73099609	73114037	-1	UP	UP		UP	UP
ENSMUSG00000057058	Skap1	protein_coding	src family associated phosphoprotein 1 [Source:MGI Symbol;Acc:MGI:1925723]	11	96464593	96759130	1	UP	UP	UP	UP	UP
ENSMUSG00000022372	Sla	protein_coding	src-like adaptor [Source:MGI Symbol;Acc:MGI:104295]	15	66780819	66831829	-1	UP	UP	UP	UP	UP
ENSMUSG00000026177	Slc11a1	protein_coding	solute carrier family 11 (proton-coupled divalent metal ion transporters), member 1 [Source:MGI Symbol;Acc:MGI:1345275]	1	74375203	74386062	1	UP	DN	DN
ENSMUSG00000017765	Slc12a4	protein_coding	solute carrier family 12, member 4 [Source:MGI Symbol;Acc:MGI:1309465]	8	105943590	105966115	-1	UP	UP	UP	UP
ENSMUSG00000024737	Slc15a3	protein_coding	solute carrier family 15, member 3 [Source:MGI Symbol;Acc:MGI:1929691]	19	10839727	10859362	1	UP	DN
ENSMUSG00000032902	Slc16a1	protein_coding	solute carrier family 16 (monocarboxylic acid transporters), member 1 [Source:MGI Symbol;Acc:MGI:106013]	3	104638668	104658462	1	UP		UP	UP
ENSMUSG00000025161	Slc16a3	protein_coding	solute carrier family 16 (monocarboxylic acid transporters), member 3 [Source:MGI Symbol;Acc:MGI:1933438]	11	120948480	120960868	1	UP		UP	UP	UP
ENSMUSG00000019935	Slc17a8	protein_coding	solute carrier family 17 (sodium-dependent inorganic phosphate cotransporter), member 8 [Source:MGI Symbol;Acc:MGI:3039629]	10	89574020	89621253	-1	UP	UP	UP	UP	UP
ENSMUSG00000040918	Slc19a2	protein_coding	solute carrier family 19 (thiamine transporter), member 2 [Source:MGI Symbol;Acc:MGI:1928761]	1	164249046	164265385	1	UP			UP	UP
ENSMUSG00000005360	Slc1a3	protein_coding	solute carrier family 1 (glial high affinity glutamate transporter), member 3 [Source:MGI Symbol;Acc:MGI:99917]	15	8634124	8710764	-1	UP	DN
ENSMUSG00000038267	Slc22a23	protein_coding	solute carrier family 22, member 23 [Source:MGI Symbol;Acc:MGI:1920352]	13	34179158	34345182	-1	UP	UP		UP
ENSMUSG00000020334	Slc22a4	protein_coding	solute carrier family 22 (organic cation transporter), member 4 [Source:MGI Symbol;Acc:MGI:1353479]	11	53983123	54028090	-1	UP	DN	UP	UP	DN
ENSMUSG00000032754	Slc24a6	protein_coding	solute carrier family 24 (sodium/potassium/calcium exchanger), member 6 [Source:MGI Symbol;Acc:MGI:2180781]	5	120511168	120534024	1	UP		DN	DN
ENSMUSG00000021265	Slc25a29	protein_coding	solute carrier family 25 (mitochondrial carrier, palmitoylcarnitine transporter), member 29 [Source:MGI Symbol;Acc:MGI:2444911]	12	108825873	108835883	-1	UP	UP	UP	UP	UP
ENSMUSG00000022299	Slc25a32	protein_coding	solute carrier family 25, member 32 [Source:MGI Symbol;Acc:MGI:1917156]	15	39094191	39112716	-1	UP			UP
ENSMUSG00000046959	Slc26a1	protein_coding	solute carrier family 26 (sulfate transporter), member 1 [Source:MGI Symbol;Acc:MGI:2385894]	5	108669878	108675569	-1	UP			UP
ENSMUSG00000023259	Slc26a6	protein_coding	solute carrier family 26, member 6 [Source:MGI Symbol;Acc:MGI:2159728]	9	108854037	108912558	1	UP
ENSMUSG00000027932	Slc27a3	protein_coding	solute carrier family 27 (fatty acid transporter), member 3 [Source:MGI Symbol;Acc:MGI:1347358]	3	90385239	90389938	-1	UP		DN
ENSMUSG00000028976	Slc2a5	protein_coding	solute carrier family 2 (facilitated glucose transporter), member 5 [Source:MGI Symbol;Acc:MGI:1928369]	4	150119283	150144169	1	UP	UP	DN	UP	UP
ENSMUSG00000036067	Slc2a6	protein_coding	solute carrier family 2 (facilitated glucose transporter), member 6 [Source:MGI Symbol;Acc:MGI:2443286]	2	27021363	27027998	-1	UP	UP	DN
ENSMUSG00000026791	Slc2a8	protein_coding	solute carrier family 2, (facilitated glucose transporter), member 8 [Source:MGI Symbol;Acc:MGI:1860103]	2	32972990	32982083	-1	UP	DN			UP
ENSMUSG00000066150	Slc31a1	protein_coding	solute carrier family 31, member 1 [Source:MGI Symbol;Acc:MGI:1333843]	4	62360727	62391769	1	UP	DN			UP
ENSMUSG00000066152	Slc31a2	protein_coding	solute carrier family 31, member 2 [Source:MGI Symbol;Acc:MGI:1333844]	4	62262562	62298411	1	UP		DN	DN
ENSMUSG00000020873	Slc35b1	protein_coding	solute carrier family 35, member B1 [Source:MGI Symbol;Acc:MGI:1343133]	11	95384692	95391776	1	UP
ENSMUSG00000049922	Slc35c1	protein_coding	solute carrier family 35, member C1 [Source:MGI Symbol;Acc:MGI:2443301]	2	92452764	92460538	-1	UP
ENSMUSG00000048807	Slc35e4	protein_coding	solute carrier family 35, member E4 [Source:MGI Symbol;Acc:MGI:2144150]	11	3907021	3914664	-1	UP		DN	DN
ENSMUSG00000020261	Slc36a1	protein_coding	solute carrier family 36 (proton/amino acid symporter), member 1 [Source:MGI Symbol;Acc:MGI:2445299]	11	55204350	55236330	1	UP	UP	UP	UP
ENSMUSG00000020264	Slc36a2	protein_coding	solute carrier family 36 (proton/amino acid symporter), member 2 [Source:MGI Symbol;Acc:MGI:1891430]	11	55158470	55185077	-1	UP		DN	DN
ENSMUSG00000032122	Slc37a2	protein_coding	solute carrier family 37 (glycerol-3-phosphate transporter), member 2 [Source:MGI Symbol;Acc:MGI:1929693]	9	37229149	37255738	-1	UP		DN
ENSMUSG00000032114	Slc37a4	protein_coding	solute carrier family 37 (glucose-6-phosphate transporter), member 4 [Source:MGI Symbol;Acc:MGI:1316650]	9	44398176	44402963	1	UP
ENSMUSG00000031170	Slc38a5	protein_coding	solute carrier family 38, member 5 [Source:MGI Symbol;Acc:MGI:2148066]	X	8271133	8280179	1	UP	DN	DN
ENSMUSG00000044712	Slc38a6	protein_coding	solute carrier family 38, member 6 [Source:MGI Symbol;Acc:MGI:3648156]	12	73286779	73354049	1	UP		DN
ENSMUSG00000063354	Slc39a4	protein_coding	solute carrier family 39 (zinc transporter), member 4 [Source:MGI Symbol;Acc:MGI:1919277]	15	76612385	76616852	-1	UP	UP	UP	UP	UP
ENSMUSG00000024327	Slc39a7	protein_coding	solute carrier family 39 (zinc transporter), member 7 [Source:MGI Symbol;Acc:MGI:95909]	17	34028267	34031690	-1	UP
ENSMUSG00000025993	Slc40a1	protein_coding	solute carrier family 40 (iron-regulated transporter), member 1 [Source:MGI Symbol;Acc:MGI:1315204]	1	45908070	45925594	-1	UP	DN	DN
ENSMUSG00000030089	Slc41a3	protein_coding	solute carrier family 41, member 3 [Source:MGI Symbol;Acc:MGI:1918949]	6	90604725	90646412	1	UP		UP	UP	UP
ENSMUSG00000020829	Slc46a1	protein_coding	solute carrier family 46, member 1 [Source:MGI Symbol;Acc:MGI:1098733]	11	78465697	78472059	1	UP	DN	DN	DN
ENSMUSG00000081534	Slc48a1	protein_coding	solute carrier family 48 (heme transporter), member 1 [Source:MGI Symbol;Acc:MGI:1914989]	15	97784355	97792692	1	UP	UP	UP	UP
ENSMUSG00000006574	Slc4a1	protein_coding	solute carrier family 4 (anion exchanger), member 1 [Source:MGI Symbol;Acc:MGI:109393]	11	102348824	102366203	-1	UP		UP
ENSMUSG00000068323	Slc4a5	protein_coding	solute carrier family 4, sodium bicarbonate cotransporter, member 5 [Source:MGI Symbol;Acc:MGI:2443220]	6	83219828	83304945	1	UP	UP	UP	UP	UP
ENSMUSG00000023032	Slc4a8	protein_coding	solute carrier family 4 (anion exchanger), member 8 [Source:MGI Symbol;Acc:MGI:1928745]	15	100761747	100823968	1	UP	DN	DN	DN
ENSMUSG00000030108	Slc6a13	protein_coding	solute carrier family 6 (neurotransmitter transporter, GABA), member 13 [Source:MGI Symbol;Acc:MGI:95629]	6	121300227	121337733	1	UP	UP	DN	UP
ENSMUSG00000028542	Slc6a9	protein_coding	solute carrier family 6 (neurotransmitter transporter, glycine), member 9 [Source:MGI Symbol;Acc:MGI:95760]	4	117834506	117875198	1	UP	DN			UP
ENSMUSG00000027737	Slc7a11	protein_coding	solute carrier family 7 (cationic amino acid transporter, y+ system), member 11 [Source:MGI Symbol;Acc:MGI:1347355]	3	50364936	50443613	-1	UP	UP	UP	UP	UP
ENSMUSG00000000958	Slc7a7	protein_coding	solute carrier family 7 (cationic amino acid transporter, y+ system), member 7 [Source:MGI Symbol;Acc:MGI:1337120]	14	54369444	54409472	-1	UP	UP
ENSMUSG00000022180	Slc7a8	protein_coding	solute carrier family 7 (cationic amino acid transporter, y+ system), member 8 [Source:MGI Symbol;Acc:MGI:1355323]	14	54722216	54781886	-1	UP		UP	UP	UP
ENSMUSG00000030737	Slco2b1	protein_coding	solute carrier organic anion transporter family, member 2b1 [Source:MGI Symbol;Acc:MGI:1351872]	7	99657804	99711340	-1	UP		DN
ENSMUSG00000082101	Slfn14-ps	pseudogene	schlafen family member 14, pseudogene [Source:MGI Symbol;Acc:MGI:2684866]	11	83275112	83286726	-1	UP
ENSMUSG00000072620	Slfn2	protein_coding	schlafen 2 [Source:MGI Symbol;Acc:MGI:1313258]	11	83065112	83070678	1	UP	UP	UP
ENSMUSG00000000204	Slfn4	protein_coding	schlafen 4 [Source:MGI Symbol;Acc:MGI:1329010]	11	83175186	83190221	1	UP	DN		DN
ENSMUSG00000031558	Slit2	protein_coding	slit homolog 2 (Drosophila) [Source:MGI Symbol;Acc:MGI:1315205]	5	47983155	48306282	1	UP	UP
ENSMUSG00000017002	Slpi	protein_coding	secretory leukocyte peptidase inhibitor [Source:MGI Symbol;Acc:MGI:109297]	2	164354070	164389095	-1	UP	DN	DN	DN	DN
ENSMUSG00000053559	Smagp	protein_coding	small cell adhesion glycoprotein [Source:MGI Symbol;Acc:MGI:2448476]	15	100621342	100636865	-1	UP
ENSMUSG00000049323	Smcr8	protein_coding	Smith-Magenis syndrome chromosome region, candidate 8 homolog (human) [Source:MGI Symbol;Acc:MGI:2444720]	11	60777525	60788287	1	UP	UP
ENSMUSG00000021645	Smn1	protein_coding	survival motor neuron 1 [Source:MGI Symbol;Acc:MGI:109257]	13	100124852	100137690	1	UP
ENSMUSG00000009894	Snap47	protein_coding	synaptosomal-associated protein, 47 [Source:MGI Symbol;Acc:MGI:1915076]	11	59407134	59451186	-1	UP	UP		UP
ENSMUSG00000001018	Snapin	protein_coding	SNAP-associated protein [Source:MGI Symbol;Acc:MGI:1333745]	3	90488026	90491033	-1	UP	UP	UP	UP
ENSMUSG00000006058	Snf8	protein_coding	SNF8, ESCRT-II complex subunit, homolog (S. cerevisiae) [Source:MGI Symbol;Acc:MGI:1343161]	11	96034885	96047430	1	UP		UP
ENSMUSG00000085241	Snhg3	processed_transcript	small nucleolar RNA host gene (non-protein coding) 3 [Source:MGI Symbol;Acc:MGI:2684817]	4	132348014	132353686	-1	UP		UP	UP
ENSMUSG00000008333	Snrpb2	protein_coding	U2 small nuclear ribonucleoprotein B [Source:MGI Symbol;Acc:MGI:104805]	2	143063039	143072853	1	UP
ENSMUSG00000031662	Snx20	protein_coding	sorting nexin 20 [Source:MGI Symbol;Acc:MGI:1918857]	8	88626828	88636128	-1	UP	UP		DN
ENSMUSG00000038291	Snx25	protein_coding	sorting nexin 25 [Source:MGI Symbol;Acc:MGI:2142610]	8	46033261	46152159	-1	UP		UP
ENSMUSG00000026600	Soat1	protein_coding	sterol O-acyltransferase 1 [Source:MGI Symbol;Acc:MGI:104665]	1	156428108	156474328	-1	UP		DN	DN	DN
ENSMUSG00000038248	Sobp	protein_coding	sine oculis-binding protein homolog (Drosophila) [Source:MGI Symbol;Acc:MGI:1924427]	10	43002501	43174530	-1	UP		UP	UP	UP
ENSMUSG00000020027	Socs2	protein_coding	suppressor of cytokine signaling 2 [Source:MGI Symbol;Acc:MGI:1201787]	10	95385362	95417180	-1	UP	UP	UP	UP
ENSMUSG00000027227	Sord	protein_coding	sorbitol dehydrogenase [Source:MGI Symbol;Acc:MGI:98266]	2	122234749	122265340	1	UP	UP	UP	UP	UP
ENSMUSG00000049313	Sorl1	protein_coding	sortilin-related receptor, LDLR class A repeats-containing [Source:MGI Symbol;Acc:MGI:1202296]	9	41964720	42124297	-1	UP		DN	DN
ENSMUSG00000071286	Sowahc	processed_pseudogene	sosondowah ankyrin repeat domain family member C [Source:MGI Symbol;Acc:MGI:3606051]	10	59221953	59226431	1	UP	DN	DN	DN	DN
ENSMUSG00000070031	Sp140	protein_coding	Sp140 nuclear body protein [Source:MGI Symbol;Acc:MGI:3702467]	1	85600378	85645037	1	UP	UP
ENSMUSG00000021990	Spata13	protein_coding	spermatogenesis associated 13 [Source:MGI Symbol;Acc:MGI:104838]	14	60634001	60764556	1	UP	UP	UP
ENSMUSG00000051934	Spats2	protein_coding	spermatogenesis associated, serine-rich 2 [Source:MGI Symbol;Acc:MGI:1919822]	15	99126578	99213206	1	UP	DN	UP	UP	UP
ENSMUSG00000021917	Spcs1	protein_coding	signal peptidase complex subunit 1 homolog (S. cerevisiae) [Source:MGI Symbol;Acc:MGI:1916269]	14	30999826	31001672	-1	UP		UP	UP
ENSMUSG00000035227	Spcs2	protein_coding	signal peptidase complex subunit 2 homolog (S. cerevisiae) [Source:MGI Symbol;Acc:MGI:1913874]	7	99837569	99858883	-1	UP
ENSMUSG00000054408	Spcs3	protein_coding	signal peptidase complex subunit 3 homolog (S. cerevisiae) [Source:MGI Symbol;Acc:MGI:1923937]	8	54520433	54529998	-1	UP				DN
ENSMUSG00000042331	Specc1	protein_coding	sperm antigen with calponin homology and coiled-coil domains 1 [Source:MGI Symbol;Acc:MGI:2442356]	11	61956779	62223013	1	UP		DN	DN	DN
ENSMUSG00000004359	Spic	protein_coding	Spi-C transcription factor (Spi-1/PU.1 related) [Source:MGI Symbol;Acc:MGI:1341168]	10	88674772	88685015	-1	UP	DN	DN
ENSMUSG00000026532	Spna1	protein_coding	spectrin alpha 1 [Source:MGI Symbol;Acc:MGI:98385]	1	174172776	174248450	1	UP	DN
ENSMUSG00000021061	Spnb1	protein_coding	spectrin beta 1 [Source:MGI Symbol;Acc:MGI:98387]	12	76580488	76710547	-1	UP	DN
ENSMUSG00000058297	Spock2	protein_coding	sparc/osteonectin, cwcv and kazal-like domains proteoglycan 2 [Source:MGI Symbol;Acc:MGI:1891351]	10	60106219	60135198	1	UP	UP	UP	UP	UP
ENSMUSG00000033735	Spr	protein_coding	sepiapterin reductase [Source:MGI Symbol;Acc:MGI:103078]	6	85133678	85137766	-1	UP				DN
ENSMUSG00000036966	Spryd3	protein_coding	SPRY domain containing 3 [Source:MGI Symbol;Acc:MGI:2446175]	15	102116528	102136234	-1	UP		UP
ENSMUSG00000021036	Sptlc2	protein_coding	serine palmitoyltransferase, long chain base subunit 2 [Source:MGI Symbol;Acc:MGI:108074]	12	87305058	87388355	-1	UP
ENSMUSG00000005803	Sqrdl	protein_coding	sulfide quinone reductase-like (yeast) [Source:MGI Symbol;Acc:MGI:1929899]	2	122765237	122809569	1	UP	DN	DN	DN
ENSMUSG00000015837	Sqstm1	protein_coding	sequestosome 1 [Source:MGI Symbol;Acc:MGI:107931]	11	50199366	50210827	-1	UP	UP	UP
ENSMUSG00000006050	Sra1	protein_coding	steroid receptor RNA activator 1 [Source:MGI Symbol;Acc:MGI:1344414]	18	36666681	36671196	-1	UP		UP
ENSMUSG00000029233	Srd5a3	protein_coding	steroid 5 alpha-reductase 3 [Source:MGI Symbol;Acc:MGI:1930252]	5	76140271	76155504	1	UP
ENSMUSG00000015605	Srf	protein_coding	serum response factor [Source:MGI Symbol;Acc:MGI:106658]	17	46546839	46556162	-1	UP
ENSMUSG00000020077	Srgn	protein_coding	serglycin [Source:MGI Symbol;Acc:MGI:97756]	10	62493833	62527451	-1	UP				UP
ENSMUSG00000006442	Srm	protein_coding	spermidine synthase [Source:MGI Symbol;Acc:MGI:102690]	4	148591503	148594993	1	UP	DN			DN
ENSMUSG00000014504	Srp19	protein_coding	signal recognition particle 19 [Source:MGI Symbol;Acc:MGI:1913634]	18	34330847	34336599	1	UP		UP	UP	UP
ENSMUSG00000020780	Srp68	protein_coding	signal recognition particle 68 [Source:MGI Symbol;Acc:MGI:1917447]	11	116245166	116274217	-1	UP	UP	UP
ENSMUSG00000021427	Ssr1	protein_coding	signal sequence receptor, alpha [Source:MGI Symbol;Acc:MGI:105082]	13	37971401	37994190	-1	UP
ENSMUSG00000041355	Ssr2	protein_coding	signal sequence receptor, beta [Source:MGI Symbol;Acc:MGI:1913506]	3	88579671	88588397	1	UP
ENSMUSG00000003418	St8sia6	protein_coding	ST8 alpha-N-acetyl-neuraminide alpha-2,8-sialyltransferase 6 [Source:MGI Symbol;Acc:MGI:2386797]	2	13651020	13793808	-1	UP	DN	DN	DN
ENSMUSG00000042286	Stab1	protein_coding	stabilin 1 [Source:MGI Symbol;Acc:MGI:2178742]	14	31139013	31168641	-1	UP			UP
ENSMUSG00000035459	Stab2	protein_coding	stabilin 2 [Source:MGI Symbol;Acc:MGI:2178743]	10	86841198	87008025	-1	UP	DN	DN
ENSMUSG00000036928	Stag3	protein_coding	stromal antigen 3 [Source:MGI Symbol;Acc:MGI:1355311]	5	138280240	138312393	1	UP	DN
ENSMUSG00000046027	Stard5	protein_coding	StAR-related lipid transfer (START) domain containing 5 [Source:MGI Symbol;Acc:MGI:2156765]	7	83631959	83653127	1	UP			DN
ENSMUSG00000026389	Steap3	protein_coding	STEAP family member 3 [Source:MGI Symbol;Acc:MGI:1915678]	1	120190757	120272705	-1	UP
ENSMUSG00000071562	Stfa1	protein_coding	stefin A1 [Source:MGI Symbol;Acc:MGI:106198]	16	36277148	36285371	1	UP	UP		UP	UP
ENSMUSG00000056458	Stk30	protein_coding	serine/threonine kinase 30 [Source:MGI Symbol;Acc:MGI:1336881]	12	110807798	110840939	-1	UP
ENSMUSG00000015981	Stk32c	protein_coding	serine/threonine kinase 32C [Source:MGI Symbol;Acc:MGI:2385336]	7	139103638	139213307	-1	UP	UP	UP
ENSMUSG00000026880	Stom	protein_coding	stomatin [Source:MGI Symbol;Acc:MGI:95403]	2	35313986	35336976	-1	UP
ENSMUSG00000033855	Ston1	protein_coding	stonin 1 [Source:MGI Symbol;Acc:MGI:1924307]	17	88597684	88662586	1	UP	UP	UP	UP	UP
ENSMUSG00000020961	Ston2	protein_coding	stonin 2 [Source:MGI Symbol;Acc:MGI:1918272]	12	91638542	91788387	-1	UP	UP	UP	UP	UP
ENSMUSG00000038143	Stox2	protein_coding	storkhead box 2 [Source:MGI Symbol;Acc:MGI:1918319]	8	47180048	47352348	-1	UP	DN	DN	DN	UP
ENSMUSG00000033498	Strc	protein_coding	stereocilin [Source:MGI Symbol;Acc:MGI:2153816]	2	121363728	121387168	-1	UP	UP		UP
ENSMUSG00000032116	Stt3a	protein_coding	STT3, subunit of the oligosaccharyltransferase complex, homolog A (S. cerevisiae) [Source:MGI Symbol;Acc:MGI:105124]	9	36731275	36767679	-1	UP
ENSMUSG00000032437	Stt3b	protein_coding	STT3, subunit of the oligosaccharyltransferase complex, homolog B (S. cerevisiae) [Source:MGI Symbol;Acc:MGI:1915542]	9	115242607	115310421	-1	UP				UP
ENSMUSG00000039232	Stx11	protein_coding	syntaxin 11 [Source:MGI Symbol;Acc:MGI:1921982]	10	12939983	12964259	-1	UP		UP	UP
ENSMUSG00000029125	Stx18	protein_coding	syntaxin 18 [Source:MGI Symbol;Acc:MGI:1918366]	5	38038742	38137765	1	UP
ENSMUSG00000022205	Sub1	protein_coding	SUB1 homolog (S. cerevisiae) [Source:MGI Symbol;Acc:MGI:104811]	15	11981339	11996983	-1	UP
ENSMUSG00000006800	Sulf2	protein_coding	sulfatase 2 [Source:MGI Symbol;Acc:MGI:1919293]	2	166073089	166155663	-1	UP	UP	DN	UP	UP
ENSMUSG00000030101	Sumf1	protein_coding	sulfatase modifying factor 1 [Source:MGI Symbol;Acc:MGI:1889844]	6	108107028	108185582	-1	UP
ENSMUSG00000014867	Surf4	protein_coding	surfeit gene 4 [Source:MGI Symbol;Acc:MGI:98445]	2	26920040	26933928	-1	UP		UP
ENSMUSG00000006342	Susd2	protein_coding	sushi domain containing 2 [Source:MGI Symbol;Acc:MGI:1918983]	10	75636619	75644008	-1	UP			UP
ENSMUSG00000086596	Susd5	protein_coding	sushi domain containing 5 [Source:MGI Symbol;Acc:MGI:2685972]	9	114057354	114098733	1	UP		UP	UP	UP
ENSMUSG00000031015	Swap70	protein_coding	SWA-70 protein [Source:MGI Symbol;Acc:MGI:1298390]	7	110221703	110283503	1	UP
ENSMUSG00000044627	Swi5	protein_coding	SWI5 recombination repair homolog (yeast) [Source:MGI Symbol;Acc:MGI:1920181]	2	32278816	32288075	-1	UP		UP
ENSMUSG00000019769	Syne1	protein_coding	synaptic nuclear envelope 1 [Source:MGI Symbol;Acc:MGI:1927152]	10	5020203	5069063	-1	UP	UP
ENSMUSG00000022415	Syngr1	protein_coding	synaptogyrin 1 [Source:MGI Symbol;Acc:MGI:1328323]	15	80091334	80119501	1	UP	UP	UP	UP	UP
ENSMUSG00000048277	Syngr2	protein_coding	synaptogyrin 2 [Source:MGI Symbol;Acc:MGI:1328324]	11	117809668	117814283	1	UP
ENSMUSG00000027220	Syt13	protein_coding	synaptotagmin XIII [Source:MGI Symbol;Acc:MGI:1933945]	2	92915098	92956058	1	UP			UP	UP
ENSMUSG00000030731	Syt3	protein_coding	synaptotagmin III [Source:MGI Symbol;Acc:MGI:99665]	7	44384102	44400187	1	UP	UP		UP	UP
ENSMUSG00000030616	Sytl2	protein_coding	synaptotagmin-like 2 [Source:MGI Symbol;Acc:MGI:1933366]	7	90348699	90410438	1	UP	UP	UP	UP	UP
ENSMUSG00000041831	Sytl3	protein_coding	synaptotagmin-like 3 [Source:MGI Symbol;Acc:MGI:1933367]	17	6673458	6738042	1	UP	UP	UP	UP	UP
ENSMUSG00000025400	Tac2	protein_coding	tachykinin 2 [Source:MGI Symbol;Acc:MGI:98476]	10	127724478	127731767	1	UP
ENSMUSG00000029196	Tada2b	protein_coding	transcriptional adaptor 2B [Source:MGI Symbol;Acc:MGI:3035274]	5	36473670	36484285	-1	UP
ENSMUSG00000043866	Taf10	protein_coding	TAF10 RNA polymerase II, TATA box binding protein (TBP)-associated factor [Source:MGI Symbol;Acc:MGI:1346320]	7	105739393	105744361	-1	UP		UP
ENSMUSG00000028899	Taf12	protein_coding	TAF12 RNA polymerase II, TATA box binding protein (TBP)-associated factor [Source:MGI Symbol;Acc:MGI:1913714]	4	132274375	132295766	1	UP
ENSMUSG00000033450	Tagap	protein_coding	T cell activation Rho GTPase activating protein [Source:MGI Symbol;Acc:MGI:3615484]	17	7926000	7934897	1	UP		DN		DN
ENSMUSG00000025503	Taldo1	protein_coding	transaldolase 1 [Source:MGI Symbol;Acc:MGI:1274789]	7	141392199	141402968	1	UP
ENSMUSG00000064289	Tank	protein_coding	TRAF family member-associated Nf-kappa B activator [Source:MGI Symbol;Acc:MGI:107676]	2	61578585	61654171	1	UP
ENSMUSG00000022241	Tars	protein_coding	threonyl-tRNA synthetase [Source:MGI Symbol;Acc:MGI:106314]	15	11383663	11399658	-1	UP		UP	UP
ENSMUSG00000039813	Tbc1d2	protein_coding	TBC1 domain family, member 2 [Source:MGI Symbol;Acc:MGI:2652885]	4	46604390	46650209	-1	UP	UP		UP	UP
ENSMUSG00000037410	Tbc1d2b	protein_coding	TBC1 domain family, member 2B [Source:MGI Symbol;Acc:MGI:1914266]	9	90202047	90270804	-1	UP	UP
ENSMUSG00000003134	Tbc1d8	protein_coding	TBC1 domain family, member 8 [Source:MGI Symbol;Acc:MGI:1927225]	1	39371499	39478747	-1	UP		DN	UP	UP
ENSMUSG00000000384	Tbrg4	protein_coding	transforming growth factor beta regulated gene 4 [Source:MGI Symbol;Acc:MGI:1100868]	11	6615598	6626067	-1	UP
ENSMUSG00000026572	Tbx19	protein_coding	T-box 19 [Source:MGI Symbol;Acc:MGI:1891158]	1	165137855	165160773	-1	UP	UP	UP	UP	UP
ENSMUSG00000020432	Tcn2	protein_coding	transcobalamin 2 [Source:MGI Symbol;Acc:MGI:98534]	11	3917192	3932159	-1	UP				UP
ENSMUSG00000060985	Tdrd5	protein_coding	tudor domain containing 5 [Source:MGI Symbol;Acc:MGI:2684949]	1	156255296	156303664	-1	UP	UP			UP
ENSMUSG00000029553	Tfec	protein_coding	transcription factor EC [Source:MGI Symbol;Acc:MGI:1333760]	6	16833381	16898441	-1	UP	DN	DN	DN	DN
ENSMUSG00000022797	Tfrc	protein_coding	transferrin receptor [Source:MGI Symbol;Acc:MGI:98822]	16	32608920	32632794	1	UP	UP	UP	UP
ENSMUSG00000029999	Tgfa	protein_coding	transforming growth factor alpha [Source:MGI Symbol;Acc:MGI:98724]	6	86195251	86275449	1	UP	DN
ENSMUSG00000035493	Tgfbi	protein_coding	transforming growth factor, beta induced [Source:MGI Symbol;Acc:MGI:99959]	13	56609603	56639339	1	UP	DN	DN	DN	DN
ENSMUSG00000022218	Tgm1	protein_coding	transglutaminase 1, K polypeptide [Source:MGI Symbol;Acc:MGI:98730]	14	55700009	55713492	-1	UP	DN	DN	DN	DN
ENSMUSG00000027401	Tgm3	protein_coding	transglutaminase 3, E polypeptide [Source:MGI Symbol;Acc:MGI:98732]	2	130012349	130050399	1	UP	UP	UP
ENSMUSG00000074743	Thbd	protein_coding	thrombomodulin [Source:MGI Symbol;Acc:MGI:98736]	2	148404471	148408188	-1	UP			DN
ENSMUSG00000049109	Themis	protein_coding	thymocyte selection associated [Source:MGI Symbol;Acc:MGI:2443552]	10	28668360	28883818	1	UP	UP	UP	UP	UP
ENSMUSG00000011254	Thg1l	protein_coding	tRNA-histidine guanylyltransferase 1-like (S. cerevisiae) [Source:MGI Symbol;Acc:MGI:1913878]	11	45946843	45955494	-1	UP
ENSMUSG00000034274	Thoc5	protein_coding	THO complex 5 [Source:MGI Symbol;Acc:MGI:1351333]	11	4895320	4928867	1	UP		UP
ENSMUSG00000032289	Thsd4	protein_coding	thrombospondin, type I, domain containing 4 [Source:MGI Symbol;Acc:MGI:2672033]	9	59966931	60522046	-1	UP	DN	UP	UP
ENSMUSG00000024246	Thumpd2	protein_coding	THUMP domain containing 2 [Source:MGI Symbol;Acc:MGI:1919417]	17	81026327	81065085	-1	UP	UP		UP
ENSMUSG00000032011	Thy1	protein_coding	thymus cell antigen 1, theta [Source:MGI Symbol;Acc:MGI:98747]	9	44043384	44048579	1	UP	UP	UP	UP	UP
ENSMUSG00000049625	Tifab	protein_coding	TRAF-interacting protein with forkhead-associated domain, family member B [Source:MGI Symbol;Acc:MGI:2385852]	13	56173703	56178885	-1	UP	UP	DN
ENSMUSG00000055546	Timd4	protein_coding	T cell immunoglobulin and mucin domain containing 4 [Source:MGI Symbol;Acc:MGI:2445125]	11	46810800	46844332	1	UP		DN
ENSMUSG00000062580	Timm17a	protein_coding	translocase of inner mitochondrial membrane 17a [Source:MGI Symbol;Acc:MGI:1343131]	1	135301532	135313778	-1	UP		UP
ENSMUSG00000032041	Tirap	protein_coding	toll-interleukin 1 receptor (TIR) domain-containing adaptor protein [Source:MGI Symbol;Acc:MGI:2152213]	9	35184551	35200291	-1	UP	DN
ENSMUSG00000024812	Tjp2	protein_coding	tight junction protein 2 [Source:MGI Symbol;Acc:MGI:1341872]	19	24094523	24225026	-1	UP		UP		DN
ENSMUSG00000025574	Tk1	protein_coding	thymidine kinase 1 [Source:MGI Symbol;Acc:MGI:98763]	11	117815526	117826092	-1	UP
ENSMUSG00000052698	Tln2	protein_coding	talin 2 [Source:MGI Symbol;Acc:MGI:1917799]	9	67217087	67559703	-1	UP	DN	UP	UP	UP
ENSMUSG00000044827	Tlr1	protein_coding	toll-like receptor 1 [Source:MGI Symbol;Acc:MGI:1341295]	5	64924811	64932761	-1	UP	DN	DN
ENSMUSG00000062545	Tlr12	protein_coding	toll-like receptor 12 [Source:MGI Symbol;Acc:MGI:3045221]	4	128615446	128618619	-1	UP	UP	UP	UP	UP
ENSMUSG00000033777	Tlr13	protein_coding	toll-like receptor 13 [Source:MGI Symbol;Acc:MGI:3045213]	X	106143204	106160493	1	UP	DN	DN
ENSMUSG00000027995	Tlr2	protein_coding	toll-like receptor 2 [Source:MGI Symbol;Acc:MGI:1346060]	3	83836273	83841767	-1	UP		DN	DN	DN
ENSMUSG00000051498	Tlr6	protein_coding	toll-like receptor 6 [Source:MGI Symbol;Acc:MGI:1341296]	5	64953106	64960048	-1	UP	UP
ENSMUSG00000040522	Tlr8	protein_coding	toll-like receptor 8 [Source:MGI Symbol;Acc:MGI:2176887]	X	167242696	167264329	-1	UP		DN
ENSMUSG00000045322	Tlr9	protein_coding	toll-like receptor 9 [Source:MGI Symbol;Acc:MGI:1932389]	9	106222598	106226876	1	UP		DN	DN	DN
ENSMUSG00000040234	Tm7sf3	protein_coding	transmembrane 7 superfamily member 3 [Source:MGI Symbol;Acc:MGI:1914873]	6	146602352	146642824	-1	UP		DN
ENSMUSG00000023010	Tmbim6	protein_coding	transmembrane BAX inhibitor motif containing 6 [Source:MGI Symbol;Acc:MGI:99682]	15	99392882	99410049	1	UP	UP
ENSMUSG00000019734	Tmc4	protein_coding	transmembrane channel-like gene family 4 [Source:MGI Symbol;Acc:MGI:2669035]	7	3665790	3677524	-1	UP
ENSMUSG00000050106	Tmc8	protein_coding	transmembrane channel-like gene family 8 [Source:MGI Symbol;Acc:MGI:2669037]	11	117782076	117793110	1	UP	UP		UP	UP
ENSMUSG00000058569	Tmed9	protein_coding	transmembrane emp24 protein transport domain containing 9 [Source:MGI Symbol;Acc:MGI:1914761]	13	55593135	55597663	1	UP
ENSMUSG00000045980	Tmem104	protein_coding	transmembrane protein 104 [Source:MGI Symbol;Acc:MGI:2444222]	11	115187487	115247023	1	UP
ENSMUSG00000034947	Tmem106a	protein_coding	transmembrane protein 106A [Source:MGI Symbol;Acc:MGI:1922056]	11	101582242	101591788	1	UP
ENSMUSG00000042757	Tmem108	protein_coding	transmembrane protein 108 [Source:MGI Symbol;Acc:MGI:1932411]	9	103482936	103761837	-1	UP	UP	UP	UP
ENSMUSG00000034659	Tmem109	protein_coding	transmembrane protein 109 [Source:MGI Symbol;Acc:MGI:1915789]	19	10870660	10882001	-1	UP	DN			DN
ENSMUSG00000039886	Tmem120a	protein_coding	transmembrane protein 120A [Source:MGI Symbol;Acc:MGI:2686991]	5	135735485	135744271	-1	UP		UP
ENSMUSG00000040828	Tmem146	protein_coding	transmembrane protein 146 [Source:MGI Symbol;Acc:MGI:2147030]	17	56628143	56664456	1	UP		UP	UP	UP
ENSMUSG00000021361	Tmem14c	protein_coding	transmembrane protein 14C [Source:MGI Symbol;Acc:MGI:1913404]	13	41016250	41022575	1	UP
ENSMUSG00000046456	Tmem150b	protein_coding	transmembrane protein 150B [Source:MGI Symbol;Acc:MGI:2679718]	7	4706832	4725249	-1	UP		DN		UP
ENSMUSG00000035762	Tmem161b	protein_coding	transmembrane protein 161B [Source:MGI Symbol;Acc:MGI:1919995]	13	84222296	84295966	1	UP	UP	UP	UP	UP
ENSMUSG00000029234	Tmem165	protein_coding	transmembrane protein 165 [Source:MGI Symbol;Acc:MGI:894407]	5	76183880	76209245	1	UP	DN			DN
ENSMUSG00000087370	Tmem170b	protein_coding	transmembrane protein 170B [Source:MGI Symbol;Acc:MGI:3647046]	13	41606216	41641347	1	UP
ENSMUSG00000024245	Tmem178	protein_coding	transmembrane protein 178 [Source:MGI Symbol;Acc:MGI:1915277]	17	80944632	81001816	1	UP		DN	DN	DN
ENSMUSG00000025227	Tmem180	protein_coding	transmembrane protein 180 [Source:MGI Symbol;Acc:MGI:1922396]	19	46341121	46375252	1	UP
ENSMUSG00000009035	Tmem184b	protein_coding	transmembrane protein 184b [Source:MGI Symbol;Acc:MGI:2445179]	15	79360684	79403303	-1	UP	UP	UP	UP	UP
ENSMUSG00000031617	Tmem184c	protein_coding	transmembrane protein 184C [Source:MGI Symbol;Acc:MGI:2384562]	8	77595982	77610698	-1	UP	UP	UP	UP
ENSMUSG00000025521	Tmem192	protein_coding	transmembrane protein 192 [Source:MGI Symbol;Acc:MGI:1920317]	8	64947185	64969034	1	UP
ENSMUSG00000051232	Tmem199	protein_coding	transmembrane protein 199 [Source:MGI Symbol;Acc:MGI:2144113]	11	78507055	78512172	-1	UP		UP
ENSMUSG00000038828	Tmem214	protein_coding	transmembrane protein 214 [Source:MGI Symbol;Acc:MGI:1916046]	5	30869579	30879191	1	UP
ENSMUSG00000032121	Tmem218	protein_coding	transmembrane protein 218 [Source:MGI Symbol;Acc:MGI:1913529]	9	37208333	37223210	1	UP			UP	UP
ENSMUSG00000060044	Tmem26	protein_coding	transmembrane protein 26 [Source:MGI Symbol;Acc:MGI:2143537]	10	68723746	68782654	1	UP	DN	DN		DN
ENSMUSG00000002845	Tmem39a	protein_coding	transmembrane protein 39a [Source:MGI Symbol;Acc:MGI:1915096]	16	38558698	38592162	1	UP		DN
ENSMUSG00000022964	Tmem50b	protein_coding	transmembrane protein 50B [Source:MGI Symbol;Acc:MGI:1925225]	16	91574503	91597800	-1	UP	DN	DN	DN	DN
ENSMUSG00000028132	Tmem56	protein_coding	transmembrane protein 56 [Source:MGI Symbol;Acc:MGI:1923195]	3	121201761	121283098	-1	UP	DN
ENSMUSG00000062373	Tmem65	protein_coding	transmembrane protein 65 [Source:MGI Symbol;Acc:MGI:1922118]	15	58782269	58823530	-1	UP			UP
ENSMUSG00000043085	Tmem82	protein_coding	transmembrane protein 82 [Source:MGI Symbol;Acc:MGI:2384869]	4	141613376	141618633	-1	UP	UP		UP
ENSMUSG00000010307	Tmem86a	protein_coding	transmembrane protein 86A [Source:MGI Symbol;Acc:MGI:1915143]	7	47050640	47054776	1	UP	UP	UP
ENSMUSG00000037278	Tmem97	protein_coding	transmembrane protein 97 [Source:MGI Symbol;Acc:MGI:1916321]	11	78541817	78550777	-1	UP
ENSMUSG00000031021	Tmem9b	protein_coding	TMEM9 domain family, member B [Source:MGI Symbol;Acc:MGI:1915254]	7	109735834	109752875	-1	UP		UP	UP
ENSMUSG00000079523	Tmsb10	protein_coding	thymosin, beta 10 [Source:MGI Symbol;Acc:MGI:109146]	6	72957347	72958748	-1	UP			UP
ENSMUSG00000049775	Tmsb4x	protein_coding	thymosin, beta 4, X chromosome [Source:MGI Symbol;Acc:MGI:99510]	X	167207093	167209315	-1	UP	UP
ENSMUSG00000034723	Tmx4	protein_coding	thioredoxin-related transmembrane protein 4 [Source:MGI Symbol;Acc:MGI:106558]	2	134594185	134644145	-1	UP	DN	DN	DN	DN
ENSMUSG00000021281	Tnfaip2	protein_coding	tumor necrosis factor, alpha-induced protein 2 [Source:MGI Symbol;Acc:MGI:104960]	12	111442469	111455018	1	UP	DN	DN		DN
ENSMUSG00000044469	Tnfaip8l1	protein_coding	tumor necrosis factor, alpha-induced protein 8-like 1 [Source:MGI Symbol;Acc:MGI:1913693]	17	56162477	56173955	1	UP	DN		UP
ENSMUSG00000026321	Tnfrsf11a	protein_coding	tumor necrosis factor receptor superfamily, member 11a [Source:MGI Symbol;Acc:MGI:1314891]	1	105780723	105847981	1	UP			UP	UP
ENSMUSG00000042333	Tnfrsf14	protein_coding	tumor necrosis factor receptor superfamily, member 14 (herpesvirus entry mediator) [Source:MGI Symbol;Acc:MGI:2675303]	4	154922210	154928563	-1	UP		DN	DN
ENSMUSG00000028599	Tnfrsf1b	protein_coding	tumor necrosis factor receptor superfamily, member 1b [Source:MGI Symbol;Acc:MGI:1314883]	4	145213463	145246870	-1	UP		DN	DN	DN
ENSMUSG00000028965	Tnfrsf9	protein_coding	tumor necrosis factor receptor superfamily, member 9 [Source:MGI Symbol;Acc:MGI:1101059]	4	150914562	150946102	1	UP	UP	UP	UP	UP
ENSMUSG00000031497	Tnfsf13b	protein_coding	tumor necrosis factor (ligand) superfamily, member 13b [Source:MGI Symbol;Acc:MGI:1344376]	8	10006843	10035441	1	UP
ENSMUSG00000020400	Tnip1	protein_coding	TNFAIP3 interacting protein 1 [Source:MGI Symbol;Acc:MGI:1926194]	11	54910785	54962917	-1	UP
ENSMUSG00000064179	Tnnt1	protein_coding	troponin T1, skeletal, slow [Source:MGI Symbol;Acc:MGI:1333868]	7	4504570	4516382	-1	UP	UP	UP	UP	UP
ENSMUSG00000017607	Tns4	protein_coding	tensin 4 [Source:MGI Symbol;Acc:MGI:2144377]	11	99065678	99089306	-1	UP
ENSMUSG00000042870	Tom1	protein_coding	target of myb1 homolog (chicken) [Source:MGI Symbol;Acc:MGI:1338026]	8	75033686	75070121	1	UP
ENSMUSG00000022427	Tomm22	protein_coding	translocase of outer mitochondrial membrane 22 homolog (yeast) [Source:MGI Symbol;Acc:MGI:2450248]	15	79670861	79672862	1	UP		UP	UP
ENSMUSG00000033475	Tomm6	protein_coding	translocase of outer mitochondrial membrane 6 homolog (yeast) [Source:MGI Symbol;Acc:MGI:1913369]	17	47686646	47688386	-1	UP		UP	UP
ENSMUSG00000000934	Top1mt	protein_coding	DNA topoisomerase 1, mitochondrial [Source:MGI Symbol;Acc:MGI:1920210]	15	75657035	75678800	-1	UP	DN	DN		DN
ENSMUSG00000026849	Tor1a	protein_coding	torsin family 1, member A (torsin A) [Source:MGI Symbol;Acc:MGI:1353568]	2	30960627	30967933	-1	UP
ENSMUSG00000040046	Tph1	protein_coding	tryptophan hydroxylase 1 [Source:MGI Symbol;Acc:MGI:98796]	7	46647130	46672537	-1	UP
ENSMUSG00000015363	Trabd	protein_coding	TraB domain containing [Source:MGI Symbol;Acc:MGI:1915226]	15	89075124	89087077	1	UP	UP	UP
ENSMUSG00000049299	Trappc1	protein_coding	trafficking protein particle complex 1 [Source:MGI Symbol;Acc:MGI:1098727]	11	69323980	69325793	1	UP		UP
ENSMUSG00000000374	Trappc10	protein_coding	trafficking protein particle complex 10 [Source:MGI Symbol;Acc:MGI:1336209]	10	78186725	78244642	-1	UP	UP	UP	UP	UP
ENSMUSG00000015013	Trappc2l	protein_coding	trafficking protein particle complex 2-like [Source:MGI Symbol;Acc:MGI:1916295]	8	122611626	122615588	1	UP
ENSMUSG00000030775	Trat1	protein_coding	T cell receptor associated transmembrane adaptor 1 [Source:MGI Symbol;Acc:MGI:1924897]	16	48734690	48771956	-1	UP	UP	UP	UP	UP
ENSMUSG00000023992	Trem2	protein_coding	triggering receptor expressed on myeloid cells 2 [Source:MGI Symbol;Acc:MGI:1913150]	17	48346401	48354147	1	UP		DN	DN	DN
ENSMUSG00000041754	Trem3	protein_coding	triggering receptor expressed on myeloid cells 3 [Source:MGI Symbol;Acc:MGI:1930003]	17	48247777	48258841	1	UP	DN	DN	DN	DN
ENSMUSG00000032554	Trf	protein_coding	transferrin [Source:MGI Symbol;Acc:MGI:98821]	9	103204001	103230444	-1	UP		DN	DN
ENSMUSG00000032501	Trib1	protein_coding	tribbles homolog 1 (Drosophila) [Source:MGI Symbol;Acc:MGI:2443397]	15	59648350	59656550	1	UP	UP	UP	UP	UP
ENSMUSG00000073400	Trim10	protein_coding	tripartite motif-containing 10 [Source:MGI Symbol;Acc:MGI:1338757]	17	36869574	36877825	1	UP
ENSMUSG00000020455	Trim11	protein_coding	tripartite motif-containing 11 [Source:MGI Symbol;Acc:MGI:2137355]	11	58978093	58991458	1	UP	UP
ENSMUSG00000033949	Trim36	protein_coding	tripartite motif-containing 36 [Source:MGI Symbol;Acc:MGI:106264]	18	46165302	46212607	-1	UP	UP	UP	UP	UP
ENSMUSG00000033233	Trim45	protein_coding	tripartite motif-containing 45 [Source:MGI Symbol;Acc:MGI:1918187]	3	100922202	100936925	1	UP	DN		DN
ENSMUSG00000079259	Trim71	protein_coding	tripartite motif-containing 71 [Source:MGI Symbol;Acc:MGI:2685973]	9	114511275	114564369	-1	UP		UP	UP	UP
ENSMUSG00000021071	Trim9	protein_coding	tripartite motif-containing 9 [Source:MGI Symbol;Acc:MGI:2137354]	12	70244539	70347614	-1	UP	UP		UP	UP
ENSMUSG00000056596	Trnp1	protein_coding	TMF1-regulated nuclear protein 1 [Source:MGI Symbol;Acc:MGI:1916789]	4	133491100	133498550	-1	UP		UP	UP	UP
ENSMUSG00000032769	Trpa1	protein_coding	transient receptor potential cation channel, subfamily A, member 1 [Source:MGI Symbol;Acc:MGI:3522699]	1	14872648	14918862	-1	UP	UP	UP	UP	UP
ENSMUSG00000009292	Trpm2	protein_coding	transient receptor potential cation channel, subfamily M, member 2 [Source:MGI Symbol;Acc:MGI:1351901]	10	77907722	77970563	-1	UP		DN
ENSMUSG00000018507	Trpv2	protein_coding	transient receptor potential cation channel, subfamily V, member 2 [Source:MGI Symbol;Acc:MGI:1341836]	11	62574486	62600515	1	UP	UP	UP	UP	UP
ENSMUSG00000047907	Tshz2	protein_coding	teashirt zinc finger family member 2 [Source:MGI Symbol;Acc:MGI:2153084]	2	169633013	170071816	1	UP	UP	UP	UP	UP
ENSMUSG00000039691	Tspan10	protein_coding	tetraspanin 10 [Source:MGI Symbol;Acc:MGI:2384781]	11	120442644	120446950	1	UP
ENSMUSG00000006736	Tspan31	protein_coding	tetraspanin 31 [Source:MGI Symbol;Acc:MGI:1914375]	10	127067317	127070261	-1	UP
ENSMUSG00000041736	Tspo	protein_coding	translocator protein [Source:MGI Symbol;Acc:MGI:88222]	15	83563573	83574201	1	UP
ENSMUSG00000038335	Tsr1	protein_coding	TSR1, 20S rRNA accumulation, homolog (yeast) [Source:MGI Symbol;Acc:MGI:2144566]	11	74898071	74909342	1	UP
ENSMUSG00000022570	Tsta3	protein_coding	tissue specific transplantation antigen P35B [Source:MGI Symbol;Acc:MGI:98857]	15	75924684	75929730	-1	UP	UP	UP	UP	UP
ENSMUSG00000041278	Ttc1	protein_coding	tetratricopeptide repeat domain 1 [Source:MGI Symbol;Acc:MGI:1914077]	11	43729512	43748008	-1	UP		UP
ENSMUSG00000040219	Ttc12	protein_coding	tetratricopeptide repeat domain 12 [Source:MGI Symbol;Acc:MGI:2444588]	9	49436963	49486225	-1	UP	UP	UP	UP	UP
ENSMUSG00000016757	Ttll12	protein_coding	tubulin tyrosine ligase-like family, member 12 [Source:MGI Symbol;Acc:MGI:3039573]	15	83575119	83595157	-1	UP	UP	UP
ENSMUSG00000030276	Ttll3	protein_coding	tubulin tyrosine ligase-like family, member 3 [Source:MGI Symbol;Acc:MGI:2141418]	6	113389260	113414583	1	UP	UP	UP	UP	UP
ENSMUSG00000074673	Ttll9	protein_coding	tubulin tyrosine ligase-like family, member 9 [Source:MGI Symbol;Acc:MGI:1913589]	2	152962485	153008482	1	UP	DN
ENSMUSG00000026202	Tuba4a	protein_coding	tubulin, alpha 4A [Source:MGI Symbol;Acc:MGI:1095410]	1	75214974	75219253	-1	UP
ENSMUSG00000030137	Tuba8	protein_coding	tubulin, alpha 8 [Source:MGI Symbol;Acc:MGI:1858225]	6	121210734	121226854	1	UP	UP	UP	UP	UP
ENSMUSG00000058672	Tubb2a	protein_coding	tubulin, beta 2A class IIA [Source:MGI Symbol;Acc:MGI:107861]	13	34074301	34078008	-1	UP	UP	UP	UP	UP
ENSMUSG00000045136	Tubb2b	protein_coding	tubulin, beta 2B class IIB [Source:MGI Symbol;Acc:MGI:1920960]	13	34127008	34130354	-1	UP	UP	UP	UP	UP
ENSMUSG00000062380	Tubb3	protein_coding	tubulin, beta 3 class III [Source:MGI Symbol;Acc:MGI:107813]	8	123411424	123422015	1	UP	UP	UP	UP
ENSMUSG00000001473	Tubb6	protein_coding	tubulin, beta 6 class V [Source:MGI Symbol;Acc:MGI:1915201]	18	67390717	67402748	1	UP	UP
ENSMUSG00000035198	Tubg1	protein_coding	tubulin, gamma 1 [Source:MGI Symbol;Acc:MGI:101834]	11	101119938	101126419	1	UP
ENSMUSG00000054000	Tusc1	protein_coding	tumor suppressor candidate 1 [Source:MGI Symbol;Acc:MGI:2684283]	4	93334148	93335511	-1	UP	DN	DN	DN
ENSMUSG00000022451	Twf1	protein_coding	twinfilin, actin-binding protein, homolog 1 (Drosophila) [Source:MGI Symbol;Acc:MGI:1100520]	15	94577951	94589889	-1	UP	UP	UP	UP
ENSMUSG00000005354	Txn2	protein_coding	thioredoxin 2 [Source:MGI Symbol;Acc:MGI:1929468]	15	77915047	77929006	-1	UP	UP
ENSMUSG00000022498	Txndc11	protein_coding	thioredoxin domain containing 11 [Source:MGI Symbol;Acc:MGI:1923620]	16	11074911	11134650	-1	UP				DN
ENSMUSG00000020803	Txndc17	protein_coding	thioredoxin domain containing 17 [Source:MGI Symbol;Acc:MGI:1289248]	11	72207547	72210015	1	UP
ENSMUSG00000038991	Txndc5	protein_coding	thioredoxin domain containing 5 [Source:MGI Symbol;Acc:MGI:2145316]	13	38500273	38528824	-1	UP	DN	DN		DN
ENSMUSG00000031723	Txnl4b	protein_coding	thioredoxin-like 4B [Source:MGI Symbol;Acc:MGI:2443724]	8	109565892	109574051	1	UP
ENSMUSG00000030579	Tyrobp	protein_coding	TYRO protein tyrosine kinase binding protein [Source:MGI Symbol;Acc:MGI:1277211]	7	30413788	30417577	1	UP		DN	DN	DN
ENSMUSG00000026670	Uap1	protein_coding	UDP-N-acetylglucosamine pyrophosphorylase 1 [Source:MGI Symbol;Acc:MGI:1334459]	1	170141938	170174957	-1	UP				DN
ENSMUSG00000026956	Uap1l1	protein_coding	UDP-N-acteylglucosamine pyrophosphorylase 1-like 1 [Source:MGI Symbol;Acc:MGI:2443318]	2	25359889	25365682	-1	UP	DN
ENSMUSG00000036352	Ubac1	protein_coding	ubiquitin associated domain containing 1 [Source:MGI Symbol;Acc:MGI:1920995]	2	25998543	26021747	-1	UP
ENSMUSG00000025939	Ube2w	protein_coding	ubiquitin-conjugating enzyme E2W (putative) [Source:MGI Symbol;Acc:MGI:1914049]	1	16569782	16619489	-1	UP
ENSMUSG00000041231	Ublcp1	protein_coding	ubiquitin-like domain containing CTD phosphatase 1 [Source:MGI Symbol;Acc:MGI:1933105]	11	44454571	44470498	-1	UP		UP	UP
ENSMUSG00000025171	Ubtd1	protein_coding	ubiquitin domain containing 1 [Source:MGI Symbol;Acc:MGI:2385092]	19	41981763	42034641	1	UP		DN	DN	UP
ENSMUSG00000026558	Uck2	protein_coding	uridine-cytidine kinase 2 [Source:MGI Symbol;Acc:MGI:1931744]	1	167226090	167285127	-1	UP		UP
ENSMUSG00000031634	Ufsp2	protein_coding	UFM1-specific peptidase 2 [Source:MGI Symbol;Acc:MGI:1913679]	8	45975528	45996958	1	UP
ENSMUSG00000028381	Ugcg	protein_coding	UDP-glucose ceramide glucosyltransferase [Source:MGI Symbol;Acc:MGI:1332243]	4	59189257	59222833	1	UP	UP	UP	UP	UP
ENSMUSG00000029201	Ugdh	protein_coding	UDP-glucose dehydrogenase [Source:MGI Symbol;Acc:MGI:1306785]	5	65413202	65435946	-1	UP	DN
ENSMUSG00000037470	Uggt1	protein_coding	UDP-glucose glycoprotein glucosyltransferase 1 [Source:MGI Symbol;Acc:MGI:2443162]	1	36141530	36244305	-1	UP
ENSMUSG00000001891	Ugp2	protein_coding	UDP-glucose pyrophosphorylase 2 [Source:MGI Symbol;Acc:MGI:2183447]	11	21321138	21371201	-1	UP	DN
ENSMUSG00000079685	Ulbp1	protein_coding	UL16 binding protein 1 [Source:MGI Symbol;Acc:MGI:1925027]	10	7444873	7473477	-1	UP	UP		UP	UP
ENSMUSG00000043592	Unc5cl	protein_coding	unc-5 homolog C (C. elegans)-like [Source:MGI Symbol;Acc:MGI:1923839]	17	48454901	48539714	1	UP	UP	UP
ENSMUSG00000036908	Unc93b1	protein_coding	unc-93 homolog B1 (C. elegans) [Source:MGI Symbol;Acc:MGI:1859307]	19	3935186	3949340	1	UP	DN	DN	DN	DN
ENSMUSG00000049436	Upk1b	protein_coding	uroplakin 1B [Source:MGI Symbol;Acc:MGI:98912]	16	38773184	38800203	-1	UP		UP	UP	UP
ENSMUSG00000059534	Uqcr10	protein_coding	ubiquinol-cytochrome c reductase, complex III subunit X [Source:MGI Symbol;Acc:MGI:1913402]	11	4701973	4704342	-1	UP		UP
ENSMUSG00000025651	Uqcrc1	protein_coding	ubiquinol-cytochrome c reductase core protein 1 [Source:MGI Symbol;Acc:MGI:107876]	9	108936648	108949640	1	UP
ENSMUSG00000044894	Uqcrq	protein_coding	ubiquinol-cytochrome c reductase, complex III subunit VII [Source:MGI Symbol;Acc:MGI:107807]	11	53427922	53430831	-1	UP		UP
ENSMUSG00000029407	Uso1	protein_coding	USO1 homolog, vesicle docking protein (yeast) [Source:MGI Symbol;Acc:MGI:1929095]	5	92137938	92202794	1	UP	UP	UP	UP
ENSMUSG00000032010	Usp2	protein_coding	ubiquitin specific peptidase 2 [Source:MGI Symbol;Acc:MGI:1858178]	9	44067021	44095627	1	UP				UP
ENSMUSG00000026854	Usp20	protein_coding	ubiquitin specific peptidase 20 [Source:MGI Symbol;Acc:MGI:1921520]	2	30982279	31023586	1	UP	UP	UP	UP	UP
ENSMUSG00000035713	Usp35	protein_coding	ubiquitin specific peptidase 35 [Source:MGI Symbol;Acc:MGI:2685339]	7	97309380	97332020	-1	UP
ENSMUSG00000054814	Usp46	protein_coding	ubiquitin specific peptidase 46 [Source:MGI Symbol;Acc:MGI:1916977]	5	73998463	74068430	-1	UP
ENSMUSG00000024091	Vapa	protein_coding	vesicle-associated membrane protein, associated protein A [Source:MGI Symbol;Acc:MGI:1353561]	17	65580056	65613555	-1	UP
ENSMUSG00000034993	Vat1	protein_coding	vesicle amine transport protein 1 homolog (T californica) [Source:MGI Symbol;Acc:MGI:1349450]	11	101458745	101466230	-1	UP
ENSMUSG00000027962	Vcam1	protein_coding	vascular cell adhesion molecule 1 [Source:MGI Symbol;Acc:MGI:98926]	3	116110020	116129688	-1	UP	DN	DN	UP
ENSMUSG00000021614	Vcan	protein_coding	versican [Source:MGI Symbol;Acc:MGI:102889]	13	89655312	89742509	-1	UP	UP	UP	UP
ENSMUSG00000026175	Vil1	protein_coding	villin 1 [Source:MGI Symbol;Acc:MGI:98930]	1	74409376	74435559	1	UP			UP
ENSMUSG00000026728	Vim	protein_coding	vimentin [Source:MGI Symbol;Acc:MGI:98932]	2	13573927	13582826	1	UP	DN
ENSMUSG00000024076	Vit	protein_coding	vitrin [Source:MGI Symbol;Acc:MGI:1921449]	17	78508063	78627409	1	UP
ENSMUSG00000096630	Vmn2r26	protein_coding	vomeronasal 2, receptor 26 [Source:MGI Symbol;Acc:MGI:2678394]	6	124024758	124062035	1	UP	UP		UP
ENSMUSG00000032127	Vps11	protein_coding	vacuolar protein sorting 11 (yeast) [Source:MGI Symbol;Acc:MGI:1918982]	9	44348106	44361670	-1	UP				UP
ENSMUSG00000035284	Vps13c	protein_coding	vacuolar protein sorting 13C (yeast) [Source:MGI Symbol;Acc:MGI:2444207]	9	67840396	67995634	1	UP	UP	UP	UP
ENSMUSG00000078656	Vps25	protein_coding	vacuolar protein sorting 25 (yeast) [Source:MGI Symbol;Acc:MGI:106354]	11	101253707	101259549	1	UP
ENSMUSG00000062381	Vps28	protein_coding	vacuolar protein sorting 28 (yeast) [Source:MGI Symbol;Acc:MGI:1914164]	15	76622088	76626027	-1	UP		UP	UP
ENSMUSG00000017288	Vps53	protein_coding	vacuolar protein sorting 53 (yeast) [Source:MGI Symbol;Acc:MGI:1915549]	11	76046226	76179647	-1	UP		UP
ENSMUSG00000071235	Vrtn	protein_coding	vertebrae development homolog (pig) [Source:MGI Symbol;Acc:MGI:3588197]	12	84641019	84651455	1	UP	UP		UP
ENSMUSG00000043789	Vwce	protein_coding	von Willebrand factor C and EGF domains [Source:MGI Symbol;Acc:MGI:1919018]	19	10634233	10665210	1	UP		UP	UP	UP
ENSMUSG00000030032	Wdr54	protein_coding	WD repeat domain 54 [Source:MGI Symbol;Acc:MGI:1922909]	6	83149361	83156397	-1	UP	UP	UP	UP	UP
ENSMUSG00000028730	Wdr65	protein_coding	WD repeat domain 65 [Source:MGI Symbol;Acc:MGI:2686209]	4	118554551	118620777	-1	UP	DN	DN	DN
ENSMUSG00000078970	Wdr92	protein_coding	WD repeat domain 92 [Source:MGI Symbol;Acc:MGI:2144224]	11	17182107	17233796	1	UP		UP	UP	UP
ENSMUSG00000041895	Wipi1	protein_coding	WD repeat domain, phosphoinositide interacting 1 [Source:MGI Symbol;Acc:MGI:1261864]	11	109573331	109611967	-1	UP	DN		DN
ENSMUSG00000028173	Wls	protein_coding	wntless homolog (Drosophila) [Source:MGI Symbol;Acc:MGI:1915401]	3	159839737	159935833	1	UP		DN
ENSMUSG00000035112	Wnk4	protein_coding	WNK lysine deficient protein kinase 4 [Source:MGI Symbol;Acc:MGI:1917097]	11	101260567	101277409	1	UP			UP	UP
ENSMUSG00000010797	Wnt2	protein_coding	wingless-related MMTV integration site 2 [Source:MGI Symbol;Acc:MGI:98954]	6	17988940	18030585	-1	UP		UP	UP
ENSMUSG00000030170	Wnt5b	protein_coding	wingless-related MMTV integration site 5B [Source:MGI Symbol;Acc:MGI:98959]	6	119432531	119544347	-1	UP	UP	UP	UP	UP
ENSMUSG00000036961	Wnt8b	protein_coding	wingless related MMTV integration site 8b [Source:MGI Symbol;Acc:MGI:109485]	19	44493472	44514273	1	UP	UP	UP	UP	UP
ENSMUSG00000017677	Wsb1	protein_coding	WD repeat and SOCS box-containing 1 [Source:MGI Symbol;Acc:MGI:1926139]	11	79239372	79254671	-1	UP		DN
ENSMUSG00000020484	Xbp1	protein_coding	X-box binding protein 1 [Source:MGI Symbol;Acc:MGI:98970]	11	5520659	5525893	1	UP
ENSMUSG00000024066	Xdh	protein_coding	xanthine dehydrogenase [Source:MGI Symbol;Acc:MGI:98973]	17	73883908	73950182	-1	UP	UP		UP
ENSMUSG00000015342	Xk	protein_coding	Kell blood group precursor (McLeod phenotype) homolog [Source:MGI Symbol;Acc:MGI:103569]	X	9272756	9313250	1	UP
ENSMUSG00000031362	Xlr4c	protein_coding	X-linked lymphocyte-regulated 4C [Source:MGI Symbol;Acc:MGI:3574099]	X	73233688	73243130	-1	UP	UP	UP	UP	UP
ENSMUSG00000025027	Xpnpep1	protein_coding	X-prolyl aminopeptidase (aminopeptidase P) 1, soluble [Source:MGI Symbol;Acc:MGI:2180003]	19	52991183	53038633	-1	UP
ENSMUSG00000022401	Xpnpep3	protein_coding	X-prolyl aminopeptidase (aminopeptidase P) 3, putative [Source:MGI Symbol;Acc:MGI:2445217]	15	81400138	81456807	1	UP	UP	UP	UP	UP
ENSMUSG00000035769	Xylb	protein_coding	xylulokinase homolog (H. influenzae) [Source:MGI Symbol;Acc:MGI:2142985]	9	119357381	119393797	1	UP				DN
ENSMUSG00000002741	Ykt6	protein_coding	YKT6 homolog (S. Cerevisiae) [Source:MGI Symbol;Acc:MGI:1927550]	11	5955693	5967780	1	UP		UP	UP	UP
ENSMUSG00000034059	Ypel4	protein_coding	yippee-like 4 (Drosophila) [Source:MGI Symbol;Acc:MGI:3605071]	2	84734058	84738655	1	UP
ENSMUSG00000026117	Zap70	protein_coding	zeta-chain (TCR) associated protein kinase [Source:MGI Symbol;Acc:MGI:99613]	1	36761861	36782816	1	UP	UP	UP	UP	UP
ENSMUSG00000028042	Zbtb7b	protein_coding	zinc finger and BTB domain containing 7B [Source:MGI Symbol;Acc:MGI:102755]	3	89377644	89394776	-1	UP			DN
ENSMUSG00000039981	Zc3h12d	protein_coding	zinc finger CCCH type containing 12D [Source:MGI Symbol;Acc:MGI:3045313]	10	7832470	7870397	1	UP		DN
ENSMUSG00000018239	Zcchc10	protein_coding	zinc finger, CCHC domain containing 10 [Source:MGI Symbol;Acc:MGI:1196228]	11	53324679	53333301	1	UP
ENSMUSG00000036699	Zcchc12	protein_coding	zinc finger, CCHC domain containing 12 [Source:MGI Symbol;Acc:MGI:1919943]	X	36195904	36199158	1	UP		UP	UP
ENSMUSG00000022635	Zcrb1	protein_coding	zinc finger CCHC-type and RNA binding motif 1 [Source:MGI Symbol;Acc:MGI:1914447]	15	93386097	93398334	-1	UP	UP	UP	UP	UP
ENSMUSG00000026872	Zeb2	protein_coding	zinc finger E-box binding homeobox 2 [Source:MGI Symbol;Acc:MGI:1344407]	2	44983634	45117395	-1	UP		DN	DN	DN
ENSMUSG00000068134	Zfp120	protein_coding	zinc finger protein 120 [Source:MGI Symbol;Acc:MGI:1345179]	2	150114406	150136708	-1	UP	UP		UP	UP
ENSMUSG00000022526	Zfp251	protein_coding	zinc finger protein 251 [Source:MGI Symbol;Acc:MGI:1918841]	15	76852148	76871435	-1	UP	UP	UP	UP	UP
ENSMUSG00000037855	Zfp365	protein_coding	zinc finger protein 365 [Source:MGI Symbol;Acc:MGI:2143676]	10	67886103	67912662	-1	UP	UP		UP	UP
ENSMUSG00000000552	Zfp385a	protein_coding	zinc finger protein 385A [Source:MGI Symbol;Acc:MGI:1352495]	15	103313895	103340086	-1	UP			UP	UP
ENSMUSG00000039081	Zfp503	protein_coding	zinc finger protein 503 [Source:MGI Symbol;Acc:MGI:1353644]	14	21983962	21989601	-1	UP	UP	DN	UP	UP
ENSMUSG00000043456	Zfp536	protein_coding	zinc finger protein 536 [Source:MGI Symbol;Acc:MGI:1926102]	7	37472135	37773641	-1	UP	UP	UP	UP
ENSMUSG00000033669	Zfp7	protein_coding	zinc finger protein 7 [Source:MGI Symbol;Acc:MGI:99208]	15	76879259	76892392	1	UP	UP	UP	UP
ENSMUSG00000085795	Zfp703	protein_coding	zinc finger protein 703 [Source:MGI Symbol;Acc:MGI:2662729]	8	26977336	26981461	1	UP	UP	UP	UP	UP
ENSMUSG00000063383	Zfp947	protein_coding	zinc finger protein 947 [Source:MGI Symbol;Acc:MGI:3646759]	17	22144359	22166190	-1	UP	UP
ENSMUSG00000067931	Zfp948	protein_coding	zinc finger protein 948 [Source:MGI Symbol;Acc:MGI:3040683]	17	21567046	21588697	1	UP				DN
ENSMUSG00000068580	Zfyve19	protein_coding	zinc finger, FYVE domain containing 19 [Source:MGI Symbol;Acc:MGI:1919258]	2	119208617	119217049	1	UP
ENSMUSG00000027663	Zmat3	protein_coding	zinc finger matrin type 3 [Source:MGI Symbol;Acc:MGI:1195270]	3	32334796	32365678	-1	UP	UP	DN	UP	UP
ENSMUSG00000059518	Znhit1	protein_coding	zinc finger, HIT domain containing 1 [Source:MGI Symbol;Acc:MGI:1917353]	5	136982164	136988021	-1	UP
ENSMUSG00000020526	Znhit3	protein_coding	zinc finger, HIT type 3 [Source:MGI Symbol;Acc:MGI:3051596]	11	84910950	84916366	-1	UP
ENSMUSG00000032846	Zswim6	protein_coding	zinc finger, SWIM domain containing 6 [Source:MGI Symbol;Acc:MGI:1914513]	13	107724618	107890064	-1	UP	UP	UP		UP
ENSMUSG00000014243	Zswim7	protein_coding	zinc finger, SWIM-type containing 7 [Source:MGI Symbol;Acc:MGI:1916997]	11	62267224	62281375	-1	UP
ENSMUSG00000037455	1110021L09Rik	protein_coding	RIKEN cDNA 1110021L09 gene [Source:MGI Symbol;Acc:MGI:1923556]	10	23796986	23827968	1	DN	DN	DN	DN	DN
ENSMUSG00000040591	1110051M20Rik	protein_coding	RIKEN cDNA 1110051M20 gene [Source:MGI Symbol;Acc:MGI:1915079]	2	91275068	91444704	-1	DN	DN	DN	DN
ENSMUSG00000078612	1700024P16Rik	protein_coding	RIKEN cDNA 1700024P16 gene [Source:MGI Symbol;Acc:MGI:2685466]	4	104913456	105016863	1	DN
ENSMUSG00000032666	1700025G04Rik	protein_coding	RIKEN cDNA 1700025G04 gene [Source:MGI Symbol;Acc:MGI:1916649]	1	151884524	152090320	-1	DN	DN	DN	DN
ENSMUSG00000089798	1700028K03Rik	protein_coding	RIKEN cDNA 1700028K03 gene [Source:MGI Symbol;Acc:MGI:1923671]	5	107508944	107551549	1	DN
ENSMUSG00000043773	1700048O20Rik	protein_coding	RIKEN cDNA 1700048O20 gene [Source:MGI Symbol;Acc:MGI:1920637]	9	121938135	121947014	1	DN	DN	DN
ENSMUSG00000063018	2010204K13Rik	lincRNA	RIKEN cDNA 2010204K13 gene [Source:MGI Symbol;Acc:MGI:1922859]	X	7411817	7445143	-1	DN	DN		DN	DN
ENSMUSG00000031983	2310022B05Rik	protein_coding	RIKEN cDNA 2310022B05 gene [Source:MGI Symbol;Acc:MGI:1916801]	8	124635766	124663369	-1	DN	DN	DN	DN	DN
ENSMUSG00000034173	2410018M08Rik	protein_coding	RIKEN cDNA 2410018M08 gene [Source:MGI Symbol;Acc:MGI:1919220]	5	129895723	129903623	1	DN		DN
ENSMUSG00000073236	2500004C02Rik	lincRNA	RIKEN cDNA 2500004C02 gene [Source:MGI Symbol;Acc:MGI:1919576]	2	153341157	153346073	-1	DN
ENSMUSG00000060301	2610008E11Rik	protein_coding	RIKEN cDNA 2610008E11 gene [Source:MGI Symbol;Acc:MGI:1919378]	10	79064374	79097600	-1	DN
ENSMUSG00000022701	2610015P09Rik	protein_coding	RIKEN cDNA 2610015P09 gene [Source:MGI Symbol;Acc:MGI:1922661]	16	43889800	43964314	1	DN	DN	DN	DN	DN
ENSMUSG00000087259	2610035D17Rik	lincRNA	RIKEN cDNA 2610035D17 gene [Source:MGI Symbol;Acc:MGI:1919636]	11	113043895	113201838	-1	DN	DN
ENSMUSG00000066000	2610305D13Rik	protein_coding	RIKEN cDNA 2610305D13 gene [Source:MGI Symbol;Acc:MGI:2148252]	4	147611937	147642513	-1	DN	DN	DN	DN	DN
ENSMUSG00000085936	2610307P16Rik	lincRNA	RIKEN cDNA 2610307P16 gene [Source:MGI Symbol;Acc:MGI:1919768]	13	28460034	28885620	-1	DN	UP
ENSMUSG00000053080	2700081O15Rik	protein_coding	RIKEN cDNA 2700081O15 gene [Source:MGI Symbol;Acc:MGI:1919667]	19	7417625	7425904	1	DN
ENSMUSG00000072704	2700089E24Rik	protein_coding	RIKEN cDNA 2700089E24 gene [Source:MGI Symbol;Acc:MGI:1914379]	6	133105239	133107747	1	DN	DN	DN
ENSMUSG00000086859	2810008D09Rik	lincRNA	RIKEN cDNA 2810008D09 gene [Source:MGI Symbol;Acc:MGI:1924222]	11	117076790	117078955	1	DN
ENSMUSG00000049881	2810025M15Rik	protein_coding	RIKEN cDNA 2810025M15 gene [Source:MGI Symbol;Acc:MGI:1917203]	1	157412352	157420235	1	DN	DN	DN	DN	DN
ENSMUSG00000018570	2810408A11Rik	protein_coding	RIKEN cDNA 2810408A11 gene [Source:MGI Symbol;Acc:MGI:1917669]	11	69897352	69900987	-1	DN
ENSMUSG00000075389	2810410L24Rik	lincRNA	RIKEN cDNA 2810410L24 gene [Source:MGI Symbol;Acc:MGI:1923627]	11	120185400	120189852	-1	DN				UP
ENSMUSG00000087060	2810442I21Rik	lincRNA	RIKEN cDNA 2810442I21 gene [Source:MGI Symbol;Acc:MGI:1919985]	11	16935154	16951282	-1	DN
ENSMUSG00000043833	2900005J15Rik	lincRNA	RIKEN cDNA 2900005J15 gene [Source:MGI Symbol;Acc:MGI:1914511]	5	25100983	25110109	1	DN	DN		DN
ENSMUSG00000051339	2900026A02Rik	protein_coding	RIKEN cDNA 2900026A02 gene [Source:MGI Symbol;Acc:MGI:1920194]	5	113086323	113163351	-1	DN		DN
ENSMUSG00000085287	4833418N02Rik	lincRNA	RIKEN cDNA 4833418N02 gene [Source:MGI Symbol;Acc:MGI:1921847]	17	87274886	87282814	-1	DN
ENSMUSG00000074782	4833422C13Rik	antisense	RIKEN cDNA 4833422C13 gene [Source:MGI Symbol;Acc:MGI:3603826]	13	91701665	91741872	-1	DN
ENSMUSG00000037466	4930427A07Rik	protein_coding	RIKEN cDNA 4930427A07 gene [Source:MGI Symbol;Acc:MGI:2144738]	12	113156421	113165456	1	DN	UP
ENSMUSG00000021098	4930447C04Rik	protein_coding	RIKEN cDNA 4930447C04 gene [Source:MGI Symbol;Acc:MGI:1923051]	12	72881109	72940833	-1	DN	DN	DN	DN	DN
ENSMUSG00000050345	4930486L24Rik	protein_coding	RIKEN cDNA 4930486L24 gene [Source:MGI Symbol;Acc:MGI:1922258]	13	60842621	60864416	-1	DN	UP	UP	UP	UP
ENSMUSG00000041362	4930506M07Rik	protein_coding	RIKEN cDNA 4930506M07 gene [Source:MGI Symbol;Acc:MGI:1918903]	19	58973358	59076069	-1	DN	DN	DN	DN	DN
ENSMUSG00000031938	4931406C07Rik	protein_coding	RIKEN cDNA 4931406C07 gene [Source:MGI Symbol;Acc:MGI:1918234]	9	15283337	15306448	-1	DN
ENSMUSG00000066571	4931406P16Rik	protein_coding	RIKEN cDNA 4931406P16 gene [Source:MGI Symbol;Acc:MGI:1924311]	7	34236707	34313551	-1	DN
ENSMUSG00000014837	4931428F04Rik	protein_coding	RIKEN cDNA 4931428F04 gene [Source:MGI Symbol;Acc:MGI:1921606]	8	105280410	105289528	-1	DN
ENSMUSG00000087396	4933407K13Rik	lincRNA	RIKEN cDNA 4933407K13 gene [Source:MGI Symbol;Acc:MGI:1921646]	X	75706932	75764699	-1	DN			DN	DN
ENSMUSG00000072893	4933439C10Rik	lincRNA	RIKEN cDNA 4933439C10 gene [Source:MGI Symbol;Acc:MGI:1921726]	11	59505662	59513647	1	DN
ENSMUSG00000073147	5031425E22Rik	protein_coding	RIKEN cDNA 5031425E22 gene [Source:MGI Symbol;Acc:MGI:1923227]	5	23431810	23433919	-1	DN				UP
ENSMUSG00000042106	6230427J02Rik	protein_coding	RIKEN cDNA 6230427J02 gene [Source:MGI Symbol;Acc:MGI:1915426]	9	107984227	107985879	-1	DN			UP
ENSMUSG00000053963	6330403A02Rik	protein_coding	RIKEN cDNA 6330403A02 gene [Source:MGI Symbol;Acc:MGI:2138735]	1	180432387	180483504	-1	DN		DN	DN
ENSMUSG00000070814	6330408A02Rik	protein_coding	RIKEN cDNA 6330408A02 gene [Source:MGI Symbol;Acc:MGI:2447816]	7	13258967	13278721	-1	DN
ENSMUSG00000070476	9030418K01Rik	protein_coding	RIKEN cDNA 9030418K01 gene [Source:MGI Symbol;Acc:MGI:1918782]	2	178414524	178424428	1	DN	DN	DN	DN	DN
ENSMUSG00000053168	9030619P08Rik	protein_coding	RIKEN cDNA 9030619P08 gene [Source:MGI Symbol;Acc:MGI:3612405]	15	75427607	75431829	-1	DN		DN		DN
ENSMUSG00000043419	A030009H04Rik	lincRNA	RIKEN cDNA A030009H04 gene [Source:MGI Symbol;Acc:MGI:1915359]	11	69340461	69342641	1	DN	DN	DN
ENSMUSG00000038884	A230050P20Rik	protein_coding	RIKEN cDNA A230050P20 gene [Source:MGI Symbol;Acc:MGI:2441788]	9	20868642	20874307	1	DN		DN
ENSMUSG00000074497	A430078G23Rik	protein_coding	RIKEN cDNA A430078G23 gene [Source:MGI Symbol;Acc:MGI:2442135]	8	3353415	3390295	1	DN	UP
ENSMUSG00000047462	A530099J19Rik	protein_coding	RIKEN cDNA A530099J19 gene [Source:MGI Symbol;Acc:MGI:2441809]	13	19727417	19732951	-1	DN	DN	DN	DN	DN
ENSMUSG00000044060	A830010M20Rik	protein_coding	RIKEN cDNA A830010M20 gene [Source:MGI Symbol;Acc:MGI:2445097]	5	107497378	107580596	1	DN		DN
ENSMUSG00000044150	A830080D01Rik	protein_coding	RIKEN cDNA A830080D01 gene [Source:MGI Symbol;Acc:MGI:2685992]	X	159526688	159593081	1	DN
ENSMUSG00000048249	A930001N09Rik	protein_coding	RIKEN cDNA A930001N09 gene [Source:MGI Symbol;Acc:MGI:1924378]	17	26715650	26776635	1	DN
ENSMUSG00000093483	AA465934	processed_transcript	expressed sequence AA465934 [Source:MGI Symbol;Acc:MGI:2671018]	11	83291699	83294632	1	DN		UP
ENSMUSG00000033213	AA467197	protein_coding	expressed sequence AA467197 [Source:MGI Symbol;Acc:MGI:3034182]	2	122636986	122641191	1	DN		UP		UP
ENSMUSG00000026944	Abca2	protein_coding	ATP-binding cassette, sub-family A (ABC1), member 2 [Source:MGI Symbol;Acc:MGI:99606]	2	25428703	25448540	1	DN
ENSMUSG00000028125	Abca4	protein_coding	ATP-binding cassette, sub-family A (ABC1), member 4 [Source:MGI Symbol;Acc:MGI:109424]	3	122044443	122180061	1	DN	DN	DN	DN	DN
ENSMUSG00000018800	Abca5	protein_coding	ATP-binding cassette, sub-family A (ABC1), member 5 [Source:MGI Symbol;Acc:MGI:2386607]	11	110269369	110337716	-1	DN	DN	DN	DN	DN
ENSMUSG00000028970	Abcb1b	protein_coding	ATP-binding cassette, sub-family B (MDR/TAP), member 1B [Source:MGI Symbol;Acc:MGI:97568]	5	8798147	8866314	1	DN	DN	DN	DN	DN
ENSMUSG00000029802	Abcg2	protein_coding	ATP-binding cassette, sub-family G (WHITE), member 2 [Source:MGI Symbol;Acc:MGI:1347061]	6	58584523	58692869	1	DN	DN	DN	DN	DN
ENSMUSG00000000686	Abhd15	protein_coding	abhydrolase domain containing 15 [Source:MGI Symbol;Acc:MGI:1914727]	11	77515121	77538607	1	DN	UP	DN		UP
ENSMUSG00000025277	Abhd6	protein_coding	abhydrolase domain containing 6 [Source:MGI Symbol;Acc:MGI:1913332]	14	8002902	8056555	1	DN	DN	DN	DN
ENSMUSG00000007950	Abhd8	protein_coding	abhydrolase domain containing 8 [Source:MGI Symbol;Acc:MGI:1918946]	8	71456700	71463657	-1	DN		UP	UP	UP
ENSMUSG00000026782	Abi2	protein_coding	abl-interactor 2 [Source:MGI Symbol;Acc:MGI:106913]	1	60409619	60481162	1	DN	DN	DN	DN	DN
ENSMUSG00000026842	Abl1	protein_coding	c-abl oncogene 1, non-receptor tyrosine kinase [Source:MGI Symbol;Acc:MGI:87859]	2	31688376	31804227	1	DN
ENSMUSG00000026596	Abl2	protein_coding	v-abl Abelson murine leukemia viral oncogene 2 (arg, Abelson-related gene) [Source:MGI Symbol;Acc:MGI:87860]	1	156558786	156649568	1	DN			DN
ENSMUSG00000025085	Ablim1	protein_coding	actin-binding LIM protein 1 [Source:MGI Symbol;Acc:MGI:1194500]	19	57032733	57314919	-1	DN
ENSMUSG00000032735	Ablim3	protein_coding	actin binding LIM protein family, member 3 [Source:MGI Symbol;Acc:MGI:2442582]	18	61799395	61911852	-1	DN		UP
ENSMUSG00000038007	Acer2	protein_coding	alkaline ceramidase 2 [Source:MGI Symbol;Acc:MGI:1920932]	4	86874396	86934822	1	DN	DN	DN	DN
ENSMUSG00000076435	Acsf2	protein_coding	acyl-CoA synthetase family member 2 [Source:MGI Symbol;Acc:MGI:2388287]	11	94557102	94601871	-1	DN		DN	DN
ENSMUSG00000032883	Acsl3	protein_coding	acyl-CoA synthetase long-chain family member 3 [Source:MGI Symbol;Acc:MGI:1921455]	1	78657825	78706987	1	DN	DN
ENSMUSG00000052374	Actn2	protein_coding	actinin alpha 2 [Source:MGI Symbol;Acc:MGI:109192]	13	12269426	12340760	-1	DN	UP	DN	DN	DN
ENSMUSG00000052155	Acvr2a	protein_coding	activin receptor IIA [Source:MGI Symbol;Acc:MGI:102806]	2	48814109	48903269	1	DN	DN		DN
ENSMUSG00000020926	Adam11	protein_coding	a disintegrin and metallopeptidase domain 11 [Source:MGI Symbol;Acc:MGI:1098667]	11	102761439	102780262	1	DN		DN	DN	DN
ENSMUSG00000072647	Adam1a	protein_coding	a disintegrin and metallopeptidase domain 1a [Source:MGI Symbol;Acc:MGI:2429504]	5	121518576	121521695	-1	DN
ENSMUSG00000040537	Adam22	protein_coding	a disintegrin and metallopeptidase domain 22 [Source:MGI Symbol;Acc:MGI:1340046]	5	8072352	8368160	-1	DN	DN	DN	DN	DN
ENSMUSG00000024299	Adamts10	protein_coding	a disintegrin-like and metallopeptidase (reprolysin type) with thrombospondin type 1 motif, 10 [Source:MGI Symbol;Acc:MGI:2449112]	17	33524204	33553782	1	DN	UP
ENSMUSG00000046169	Adamts6	protein_coding	a disintegrin-like and metallopeptidase (reprolysin type) with thrombospondin type 1 motif, 6 [Source:MGI Symbol;Acc:MGI:1347348]	13	104287873	104494763	1	DN		DN	DN	UP
ENSMUSG00000043822	Adamtsl5	protein_coding	ADAMTS-like 5 [Source:MGI Symbol;Acc:MGI:1913798]	10	80339110	80348412	-1	DN	DN		DN
ENSMUSG00000020262	Adarb1	protein_coding	adenosine deaminase, RNA-specific, B1 [Source:MGI Symbol;Acc:MGI:891999]	10	77290726	77418270	-1	DN	DN	DN	DN
ENSMUSG00000028789	Adc	protein_coding	arginine decarboxylase [Source:MGI Symbol;Acc:MGI:2442093]	4	128930233	128962442	-1	DN	UP	DN	DN
ENSMUSG00000026489	Adck3	protein_coding	aarF domain containing kinase 3 [Source:MGI Symbol;Acc:MGI:1914676]	1	180165238	180199602	-1	DN			DN
ENSMUSG00000025026	Add3	protein_coding	adducin 3 (gamma) [Source:MGI Symbol;Acc:MGI:1351615]	19	53140445	53247399	1	DN	DN		DN	DN
ENSMUSG00000020178	Adora2a	protein_coding	adenosine A2a receptor [Source:MGI Symbol;Acc:MGI:99402]	10	75316943	75334788	1	DN	UP	UP	UP	UP
ENSMUSG00000033032	Afap1l1	protein_coding	actin filament associated protein 1-like 1 [Source:MGI Symbol;Acc:MGI:2147199]	18	61730261	61786702	-1	DN		UP	UP	UP
ENSMUSG00000037138	Aff3	protein_coding	AF4/FMR2 family, member 3 [Source:MGI Symbol;Acc:MGI:106927]	1	38177326	38664955	-1	DN	UP
ENSMUSG00000025422	Agap2	protein_coding	ArfGAP with GTPase domain, ankyrin repeat and PH domain 2 [Source:MGI Symbol;Acc:MGI:3580016]	10	127078907	127093169	1	DN			DN
ENSMUSG00000029314	Agpat9	protein_coding	1-acylglycerol-3-phosphate O-acyltransferase 9 [Source:MGI Symbol;Acc:MGI:3603816]	5	100845713	100899102	1	DN	DN	DN	DN
ENSMUSG00000041936	Agrn	protein_coding	agrin [Source:MGI Symbol;Acc:MGI:87961]	4	156165290	156197488	-1	DN		DN	DN
ENSMUSG00000037692	Ahdc1	protein_coding	AT hook, DNA binding motif, containing 1 [Source:MGI Symbol;Acc:MGI:2444218]	4	133011260	133078110	1	DN				UP
ENSMUSG00000056145	AI504432	protein_coding	expressed sequence AI504432 [Source:MGI Symbol;Acc:MGI:2139742]	3	107039504	107051152	1	DN		DN
ENSMUSG00000096883	AI848285	protein_coding	expressed sequence AI848285 [Source:MGI Symbol;Acc:MGI:2146080]	15	82206952	82212815	-1	DN	DN	DN	DN	DN
ENSMUSG00000019806	Aig1	protein_coding	androgen-induced 1 [Source:MGI Symbol;Acc:MGI:1913503]	10	13647054	13868980	-1	DN	DN	DN	DN	DN
ENSMUSG00000024782	Ak3	protein_coding	adenylate kinase 3 [Source:MGI Symbol;Acc:MGI:1860835]	19	29020833	29047961	-1	DN
ENSMUSG00000028527	Ak4	protein_coding	adenylate kinase 4 [Source:MGI Symbol;Acc:MGI:87979]	4	101419277	101466995	1	DN			DN	DN
ENSMUSG00000038587	Akap12	protein_coding	A kinase (PRKA) anchor protein (gravin) 12 [Source:MGI Symbol;Acc:MGI:1932576]	10	4266329	4359468	1	DN	DN
ENSMUSG00000039166	Akap7	protein_coding	A kinase (PRKA) anchor protein 7 [Source:MGI Symbol;Acc:MGI:1859150]	10	25169090	25307870	-1	DN
ENSMUSG00000045410	Akr1e1	protein_coding	aldo-keto reductase family 1, member E1 [Source:MGI Symbol;Acc:MGI:1914758]	13	4590757	4609174	-1	DN	DN		DN	DN
ENSMUSG00000019699	Akt3	protein_coding	thymoma viral proto-oncogene 3 [Source:MGI Symbol;Acc:MGI:1345147]	1	177020073	177258203	-1	DN	DN	DN	DN	DN
ENSMUSG00000022636	Alcam	protein_coding	activated leukocyte cell adhesion molecule [Source:MGI Symbol;Acc:MGI:1313266]	16	52248996	52454074	-1	DN	DN	DN	DN	DN
ENSMUSG00000053644	Aldh7a1	protein_coding	aldehyde dehydrogenase family 7, member A1 [Source:MGI Symbol;Acc:MGI:108186]	18	56509687	56572951	-1	DN	DN	DN	DN
ENSMUSG00000038763	Alpk3	protein_coding	alpha-kinase 3 [Source:MGI Symbol;Acc:MGI:2151224]	7	81057600	81105612	1	DN
ENSMUSG00000028766	Alpl	protein_coding	alkaline phosphatase, liver/bone/kidney [Source:MGI Symbol;Acc:MGI:87983]	4	137741733	137796384	-1	DN	DN	DN	DN	DN
ENSMUSG00000026024	Als2	protein_coding	amyotrophic lateral sclerosis 2 (juvenile) [Source:MGI Symbol;Acc:MGI:1921268]	1	59162926	59237231	-1	DN	UP	UP	UP
ENSMUSG00000044037	Als2cl	protein_coding	ALS2 C-terminal like [Source:MGI Symbol;Acc:MGI:2447532]	9	110879870	110900530	1	DN	DN	DN	DN
ENSMUSG00000050947	Amigo1	protein_coding	adhesion molecule with Ig like domain 1 [Source:MGI Symbol;Acc:MGI:2653612]	3	108186335	108192286	1	DN	DN		DN	DN
ENSMUSG00000022309	Angpt1	protein_coding	angiopoietin 1 [Source:MGI Symbol;Acc:MGI:108448]	15	42424727	42676977	-1	DN	UP		UP
ENSMUSG00000046295	Ankle1	protein_coding	ankyrin repeat and LEM domain containing 1 [Source:MGI Symbol;Acc:MGI:1918775]	8	71406010	71409904	1	DN	DN	DN	DN	DN
ENSMUSG00000031508	Ankrd10	protein_coding	ankyrin repeat domain 10 [Source:MGI Symbol;Acc:MGI:1921840]	8	11611583	11635754	-1	DN
ENSMUSG00000005986	Ankrd13d	protein_coding	ankyrin repeat domain 13 family, member D [Source:MGI Symbol;Acc:MGI:1915673]	19	4270180	4283137	-1	DN		DN	DN
ENSMUSG00000022237	Ankrd33b	protein_coding	ankyrin repeat domain 33B [Source:MGI Symbol;Acc:MGI:1917904]	15	31291479	31367759	-1	DN	DN	DN	DN
ENSMUSG00000040183	Ankrd6	protein_coding	ankyrin repeat domain 6 [Source:MGI Symbol;Acc:MGI:2154278]	4	32804035	32950841	-1	DN	DN	DN	DN
ENSMUSG00000024219	Anks1	protein_coding	ankyrin repeat and SAM domain containing 1 [Source:MGI Symbol;Acc:MGI:2446180]	17	27909340	28062600	1	DN	UP			UP
ENSMUSG00000029338	Antxr2	protein_coding	anthrax toxin receptor 2 [Source:MGI Symbol;Acc:MGI:1919164]	5	97882783	98030733	-1	DN	DN	DN	DN	DN
ENSMUSG00000029994	Anxa4	protein_coding	annexin A4 [Source:MGI Symbol;Acc:MGI:88030]	6	86736840	86793584	-1	DN	DN	DN	DN
ENSMUSG00000054702	Ap1s3	protein_coding	adaptor-related protein complex AP-1, sigma 3 [Source:MGI Symbol;Acc:MGI:1891304]	1	79606876	79671972	-1	DN
ENSMUSG00000020955	Ap4s1	protein_coding	adaptor-related protein complex AP-4, sigma 1 [Source:MGI Symbol;Acc:MGI:1337065]	12	51690966	51738939	1	DN			DN
ENSMUSG00000029207	Apbb2	protein_coding	amyloid beta (A4) precursor protein-binding, family B, member 2 [Source:MGI Symbol;Acc:MGI:108405]	5	66298861	66618828	-1	DN	DN	DN	DN
ENSMUSG00000005871	Apc	protein_coding	adenomatosis polyposis coli [Source:MGI Symbol;Acc:MGI:88039]	18	34220924	34322189	1	DN
ENSMUSG00000020135	Apc2	protein_coding	adenomatosis polyposis coli 2 [Source:MGI Symbol;Acc:MGI:1346052]	10	80295977	80318263	1	DN	DN		DN
ENSMUSG00000071847	Apcdd1	protein_coding	adenomatosis polyposis coli down-regulated 1 [Source:MGI Symbol;Acc:MGI:3513977]	18	62922327	62953195	1	DN	DN		DN	DN
ENSMUSG00000020609	Apob	protein_coding	apolipoprotein B [Source:MGI Symbol;Acc:MGI:88052]	12	7977648	8016835	1	DN	DN	DN	DN	DN
ENSMUSG00000071716	Apol7e	protein_coding	apolipoprotein L 7e [Source:MGI Symbol;Acc:MGI:3704456]	15	77698889	77719288	1	DN		DN
ENSMUSG00000032204	Aqp9	protein_coding	aquaporin 9 [Source:MGI Symbol;Acc:MGI:1891066]	9	71110659	71168682	-1	DN		DN	DN	DN
ENSMUSG00000030047	Arhgap25	protein_coding	Rho GTPase activating protein 25 [Source:MGI Symbol;Acc:MGI:2443687]	6	87458545	87533259	-1	DN			DN
ENSMUSG00000039831	Arhgap29	protein_coding	Rho GTPase activating protein 29 [Source:MGI Symbol;Acc:MGI:2443818]	3	121953229	122016677	1	DN	DN	DN	DN	DN
ENSMUSG00000041444	Arhgap32	protein_coding	Rho GTPase activating protein 32 [Source:MGI Symbol;Acc:MGI:2450166]	9	32116136	32268446	1	DN		DN		DN
ENSMUSG00000036882	Arhgap33	protein_coding	Rho GTPase activating protein 33 [Source:MGI Symbol;Acc:MGI:2673998]	7	30522226	30534180	-1	DN	DN	DN
ENSMUSG00000031355	Arhgap6	protein_coding	Rho GTPase activating protein 6 [Source:MGI Symbol;Acc:MGI:1196332]	X	168795099	169304435	1	DN
ENSMUSG00000071176	Arhgef10	protein_coding	Rho guanine nucleotide exchange factor (GEF) 10 [Source:MGI Symbol;Acc:MGI:2444453]	8	14911663	15001085	1	DN	DN	DN	DN
ENSMUSG00000004568	Arhgef18	protein_coding	rho/rac guanine nucleotide exchange factor (GEF) 18 [Source:MGI Symbol;Acc:MGI:2142567]	8	3393006	3456601	1	DN	UP
ENSMUSG00000028059	Arhgef2	protein_coding	rho/rac guanine nucleotide exchange factor (GEF) 2 [Source:MGI Symbol;Acc:MGI:103264]	3	88607454	88648052	1	DN		DN	DN
ENSMUSG00000019467	Arhgef25	protein_coding	Rho guanine nucleotide exchange factor (GEF) 25 [Source:MGI Symbol;Acc:MGI:1277173]	10	127182521	127190054	-1	DN		DN	DN	UP
ENSMUSG00000021895	Arhgef3	protein_coding	Rho guanine nucleotide exchange factor (GEF) 3 [Source:MGI Symbol;Acc:MGI:1918954]	14	27238039	27403904	1	DN				DN
ENSMUSG00000004562	Arhgef40	protein_coding	Rho guanine nucleotide exchange factor (GEF) 40 [Source:MGI Symbol;Acc:MGI:2685515]	14	51984833	52006247	1	DN		DN	DN
ENSMUSG00000033542	Arhgef5	protein_coding	Rho guanine nucleotide exchange factor (GEF) 5 [Source:MGI Symbol;Acc:MGI:1858952]	6	43265644	43289320	1	DN		DN	DN
ENSMUSG00000025656	Arhgef9	protein_coding	CDC42 guanine nucleotide exchange factor (GEF) 9 [Source:MGI Symbol;Acc:MGI:2442233]	X	95048937	95196821	-1	DN	DN	DN	DN
ENSMUSG00000069729	Arid1b	protein_coding	AT rich interactive domain 1B (SWI-like) [Source:MGI Symbol;Acc:MGI:1926129]	17	4994332	5347656	1	DN		DN	DN
ENSMUSG00000017418	Arl5b	protein_coding	ADP-ribosylation factor-like 5B [Source:MGI Symbol;Acc:MGI:1923119]	2	15049395	15082456	1	DN
ENSMUSG00000022722	Arl6	protein_coding	ADP-ribosylation factor-like 6 [Source:MGI Symbol;Acc:MGI:1927136]	16	59612949	59639391	-1	DN	DN		DN
ENSMUSG00000055116	Arntl	protein_coding	aryl hydrocarbon receptor nuclear translocator-like [Source:MGI Symbol;Acc:MGI:1096381]	7	113207465	113314122	1	DN	DN			DN
ENSMUSG00000032503	Arpp21	protein_coding	cyclic AMP-regulated phosphoprotein, 21 [Source:MGI Symbol;Acc:MGI:107562]	9	112065091	112235938	-1	DN	UP	UP		UP
ENSMUSG00000074794	Arrdc3	protein_coding	arrestin domain containing 3 [Source:MGI Symbol;Acc:MGI:2145242]	13	80883384	80896035	1	DN		DN		DN
ENSMUSG00000024887	Asah2	protein_coding	N-acylsphingosine amidohydrolase 2 [Source:MGI Symbol;Acc:MGI:1859310]	19	31984654	32061469	-1	DN	DN	DN	DN
ENSMUSG00000033781	Asb13	protein_coding	ankyrin repeat and SOCS box-containing 13 [Source:MGI Symbol;Acc:MGI:2145525]	13	3634032	3651774	1	DN		DN		DN
ENSMUSG00000028053	Ash1l	protein_coding	ash1 (absent, small, or homeotic)-like (Drosophila) [Source:MGI Symbol;Acc:MGI:2183158]	3	88965812	89079373	1	DN		DN
ENSMUSG00000028207	Asph	protein_coding	aspartate-beta-hydroxylase [Source:MGI Symbol;Acc:MGI:1914186]	4	9448069	9669344	-1	DN	DN		DN
ENSMUSG00000033952	Aspm	protein_coding	asp (abnormal spindle)-like, microcephaly associated (Drosophila) [Source:MGI Symbol;Acc:MGI:1334448]	1	139454773	139494090	1	DN	DN	DN
ENSMUSG00000024426	Atat1	protein_coding	alpha tubulin acetyltransferase 1 [Source:MGI Symbol;Acc:MGI:1913869]	17	35897595	35910075	-1	DN
ENSMUSG00000062031	Athl1	protein_coding	ATH1, acid trehalase-like 1 (yeast) [Source:MGI Symbol;Acc:MGI:2444047]	7	140941391	140947664	1	DN
ENSMUSG00000046808	Atp10d	lincRNA	ATPase, class V, type 10D [Source:MGI Symbol;Acc:MGI:2450125]	5	72203329	72298775	1	DN	DN	DN	DN	DN
ENSMUSG00000026463	Atp2b4	protein_coding	ATPase, Ca++ transporting, plasma membrane 4 [Source:MGI Symbol;Acc:MGI:88111]	1	133702674	133801041	-1	DN	UP			UP
ENSMUSG00000024403	Atp6v1g2	protein_coding	ATPase, H+ transporting, lysosomal V1 subunit G2 [Source:MGI Symbol;Acc:MGI:1913487]	17	35233660	35238767	1	DN	UP
ENSMUSG00000033792	Atp7a	protein_coding	ATPase, Cu++ transporting, alpha polypeptide [Source:MGI Symbol;Acc:MGI:99400]	X	106027276	106124926	1	DN			DN
ENSMUSG00000046876	Atxn1	protein_coding	ataxin 1 [Source:MGI Symbol;Acc:MGI:104783]	13	45549758	45964991	-1	DN	DN	DN	DN
ENSMUSG00000048997	Atxn7l2	protein_coding	ataxin 7-like 2 [Source:MGI Symbol;Acc:MGI:1919772]	3	108202222	108210934	-1	DN
ENSMUSG00000029673	Auts2	protein_coding	autism susceptibility candidate 2 [Source:MGI Symbol;Acc:MGI:1919847]	5	131437335	132543344	-1	DN		DN	DN	UP
ENSMUSG00000033632	AW554918	protein_coding	expressed sequence AW554918 [Source:MGI Symbol;Acc:MGI:2147376]	18	25168999	25467321	1	DN
ENSMUSG00000072825	AW555464	protein_coding	expressed sequence AW555464 [Source:MGI Symbol;Acc:MGI:2145043]	12	112722174	112746591	1	DN	UP		UP	UP
ENSMUSG00000046605	B3gntl1	protein_coding	UDP-GlcNAc:betaGal beta-1,3-N-acetylglucosaminyltransferase-like 1 [Source:MGI Symbol;Acc:MGI:2441705]	11	121616197	121673153	-1	DN
ENSMUSG00000040270	Bach2	protein_coding	BTB and CNC homology 2 [Source:MGI Symbol;Acc:MGI:894679]	4	32238804	32586108	1	DN
ENSMUSG00000039741	Bahcc1	protein_coding	BAH domain and coiled-coil containing 1 [Source:MGI Symbol;Acc:MGI:2679272]	11	120232947	120292296	1	DN		DN	DN	DN
ENSMUSG00000026987	Baz2b	protein_coding	bromodomain adjacent to zinc finger domain, 2B [Source:MGI Symbol;Acc:MGI:2442782]	2	59899363	60209839	-1	DN
ENSMUSG00000006464	Bbs1	protein_coding	Bardet-Biedl syndrome 1 (human) [Source:MGI Symbol;Acc:MGI:1277215]	19	4886898	4906627	-1	DN	DN	DN	DN
ENSMUSG00000022641	Bbx	protein_coding	bobby sox homolog (Drosophila) [Source:MGI Symbol;Acc:MGI:1917758]	16	50191844	50432390	-1	DN		DN	DN	UP
ENSMUSG00000033488	BC026585	protein_coding	cDNA sequence BC026585 [Source:MGI Symbol;Acc:MGI:2448516]	1	157458580	157489060	1	DN	DN	DN	DN	DN
ENSMUSG00000034858	BC031353	protein_coding	cDNA sequence BC031353 [Source:MGI Symbol;Acc:MGI:2387648]	9	74953053	75032468	1	DN
ENSMUSG00000036568	BC032203	protein_coding	cDNA sequence BC032203 [Source:MGI Symbol;Acc:MGI:2673855]	17	46798116	46831413	-1	DN	DN		DN	DN
ENSMUSG00000036864	BC053749	protein_coding	cDNA sequence BC053749 [Source:MGI Symbol;Acc:MGI:2681861]	7	30539134	30552296	-1	DN		DN	DN	DN
ENSMUSG00000000861	Bcl11a	protein_coding	B cell CLL/lymphoma 11A (zinc finger protein) [Source:MGI Symbol;Acc:MGI:106190]	11	24078056	24174123	1	DN	DN	DN	DN	DN
ENSMUSG00000057329	Bcl2	protein_coding	B cell leukemia/lymphoma 2 [Source:MGI Symbol;Acc:MGI:88138]	1	106538178	106714274	-1	DN	UP			DN
ENSMUSG00000007659	Bcl2l1	protein_coding	BCL2-like 1 [Source:MGI Symbol;Acc:MGI:88139]	2	152780668	152831728	-1	DN	DN	UP
ENSMUSG00000029438	Bcl7a	protein_coding	B cell CLL/lymphoma 7A [Source:MGI Symbol;Acc:MGI:1924295]	5	123343834	123374082	1	DN		DN	DN
ENSMUSG00000038256	Bcl9	protein_coding	B cell CLL/lymphoma 9 [Source:MGI Symbol;Acc:MGI:1924828]	3	97203662	97228846	-1	DN	DN	DN	DN
ENSMUSG00000063382	Bcl9l	protein_coding	B cell CLL/lymphoma 9-like [Source:MGI Symbol;Acc:MGI:1933114]	9	44499136	44510388	1	DN	UP	DN
ENSMUSG00000009681	Bcr	protein_coding	breakpoint cluster region [Source:MGI Symbol;Acc:MGI:88141]	10	75060896	75184923	1	DN	UP	UP		UP
ENSMUSG00000028167	Bdh2	protein_coding	3-hydroxybutyrate dehydrogenase, type 2 [Source:MGI Symbol;Acc:MGI:1917022]	3	135281221	135304426	1	DN	DN	DN	DN	DN
ENSMUSG00000092060	Bend4	protein_coding	BEN domain containing 4 [Source:MGI Symbol;Acc:MGI:3648414]	5	67392147	67427799	-1	DN
ENSMUSG00000028545	Bend5	protein_coding	BEN domain containing 5 [Source:MGI Symbol;Acc:MGI:1914871]	4	111415006	111460298	1	DN	UP		UP	DN
ENSMUSG00000032556	Bfsp2	protein_coding	beaded filament structural protein 2, phakinin [Source:MGI Symbol;Acc:MGI:1333828]	9	103424920	103480328	-1	DN	DN	DN	DN	DN
ENSMUSG00000031375	Bgn	protein_coding	biglycan [Source:MGI Symbol;Acc:MGI:88158]	X	73483602	73495933	1	DN	DN	DN	DN
ENSMUSG00000003452	Bicd1	protein_coding	bicaudal D homolog 1 (Drosophila) [Source:MGI Symbol;Acc:MGI:1101760]	6	149408984	149563329	1	DN	DN	DN	DN	DN
ENSMUSG00000024381	Bin1	protein_coding	bridging integrator 1 [Source:MGI Symbol;Acc:MGI:108092]	18	32377217	32435736	1	DN	UP	DN
ENSMUSG00000014453	Blk	protein_coding	B lymphoid kinase [Source:MGI Symbol;Acc:MGI:88169]	14	63372837	63417187	-1	DN			DN
ENSMUSG00000061132	Blnk	protein_coding	B cell linker [Source:MGI Symbol;Acc:MGI:96878]	19	40928927	40994535	-1	DN	DN	DN	DN
ENSMUSG00000022098	Bmp1	protein_coding	bone morphogenetic protein 1 [Source:MGI Symbol;Acc:MGI:88176]	14	70474557	70520260	-1	DN	DN	DN	DN
ENSMUSG00000067336	Bmpr2	protein_coding	bone morphogenetic protein receptor, type II (serine/threonine kinase) [Source:MGI Symbol;Acc:MGI:1095407]	1	59764279	59870549	1	DN	DN		DN	DN
ENSMUSG00000049086	Bmyc	protein_coding	brain expressed myelocytomatosis oncogene [Source:MGI Symbol;Acc:MGI:88184]	2	25706879	25707717	1	DN	DN	DN	DN	DN
ENSMUSG00000026278	Bok	protein_coding	BCL2-related ovarian killer protein [Source:MGI Symbol;Acc:MGI:1858494]	1	93685694	93695762	1	DN	DN	DN
ENSMUSG00000050108	Bpifc	protein_coding	BPI fold containing family C [Source:MGI Symbol;Acc:MGI:3026884]	10	85959340	86011895	-1	DN	UP	DN	UP
ENSMUSG00000029279	Brdt	protein_coding	bromodomain, testis-specific [Source:MGI Symbol;Acc:MGI:1891374]	5	107331159	107387058	1	DN				UP
ENSMUSG00000063952	Brpf3	protein_coding	bromodomain and PHD finger containing, 3 [Source:MGI Symbol;Acc:MGI:2146836]	17	28801090	28838546	1	DN			DN
ENSMUSG00000029082	Bst1	protein_coding	bone marrow stromal cell antigen 1 [Source:MGI Symbol;Acc:MGI:105370]	5	43818886	43843247	1	DN	DN	DN	DN	DN
ENSMUSG00000062098	Btbd3	protein_coding	BTB (POZ) domain containing 3 [Source:MGI Symbol;Acc:MGI:2385155]	2	138256565	138589292	1	DN	DN	DN	DN	DN
ENSMUSG00000062202	Btbd9	protein_coding	BTB (POZ) domain containing 9 [Source:MGI Symbol;Acc:MGI:1916625]	17	30215524	30576287	-1	DN			DN
ENSMUSG00000082361	Btc	protein_coding	betacellulin, epidermal growth factor family member [Source:MGI Symbol;Acc:MGI:99439]	5	91357261	91402994	-1	DN	DN	DN	DN
ENSMUSG00000020423	Btg2	protein_coding	B cell translocation gene 2, anti-proliferative [Source:MGI Symbol;Acc:MGI:108384]	1	134075170	134079120	-1	DN	UP		DN
ENSMUSG00000025217	Btrc	protein_coding	beta-transducin repeat containing protein [Source:MGI Symbol;Acc:MGI:1338871]	19	45363734	45533341	1	DN
ENSMUSG00000087574	C030037D09Rik	lincRNA	RIKEN cDNA C030037D09 gene [Source:MGI Symbol;Acc:MGI:1924865]	11	88718645	88728893	1	DN			DN	DN
ENSMUSG00000074305	C230081A13Rik	protein_coding	RIKEN cDNA C230081A13 gene [Source:MGI Symbol;Acc:MGI:2442366]	9	56201131	56418050	-1	DN		DN	DN
ENSMUSG00000024430	Cabyr	protein_coding	calcium-binding tyrosine-(Y)-phosphorylation regulated (fibrousheathin 2) [Source:MGI Symbol;Acc:MGI:1918382]	18	12741324	12755146	1	DN
ENSMUSG00000040118	Cacna2d1	protein_coding	calcium channel, voltage-dependent, alpha2/delta subunit 1 [Source:MGI Symbol;Acc:MGI:88295]	5	15934691	16374511	1	DN			UP
ENSMUSG00000041460	Cacna2d4	protein_coding	calcium channel, voltage-dependent, alpha 2/delta subunit 4 [Source:MGI Symbol;Acc:MGI:2442632]	6	119236526	119352407	1	DN	UP
ENSMUSG00000020882	Cacnb1	protein_coding	calcium channel, voltage-dependent, beta 1 subunit [Source:MGI Symbol;Acc:MGI:102522]	11	98001508	98023034	-1	DN	DN	DN	DN
ENSMUSG00000057914	Cacnb2	protein_coding	calcium channel, voltage-dependent, beta 2 subunit [Source:MGI Symbol;Acc:MGI:894644]	2	14604306	14987908	1	DN	DN	DN	DN	DN
ENSMUSG00000059588	Calcrl	protein_coding	calcitonin receptor-like [Source:MGI Symbol;Acc:MGI:1926944]	2	84330626	84425411	-1	DN	UP
ENSMUSG00000030272	Camk1	protein_coding	calcium/calmodulin-dependent protein kinase I [Source:MGI Symbol;Acc:MGI:1098535]	6	113334124	113343984	-1	DN	DN	DN	DN
ENSMUSG00000039145	Camk1d	protein_coding	calcium/calmodulin-dependent protein kinase ID [Source:MGI Symbol;Acc:MGI:2442190]	2	5293457	5714515	-1	DN	DN	DN	DN
ENSMUSG00000024617	Camk2a	protein_coding	calcium/calmodulin-dependent protein kinase II alpha [Source:MGI Symbol;Acc:MGI:88256]	18	60925618	60988152	1	DN			DN
ENSMUSG00000053819	Camk2d	protein_coding	calcium/calmodulin-dependent protein kinase II, delta [Source:MGI Symbol;Acc:MGI:1341265]	3	126596302	126844913	1	DN	DN	DN	DN	DN
ENSMUSG00000029471	Camkk2	protein_coding	calcium/calmodulin-dependent protein kinase kinase 2, beta [Source:MGI Symbol;Acc:MGI:2444812]	5	122731173	122779410	-1	DN
ENSMUSG00000032936	Camkv	protein_coding	CaM kinase-like vesicle-associated [Source:MGI Symbol;Acc:MGI:2384296]	9	107935920	107949691	1	DN	UP	UP
ENSMUSG00000044433	Camsap3	protein_coding	calmodulin regulated spectrin-associated protein family, member 3 [Source:MGI Symbol;Acc:MGI:1916947]	8	3587450	3609074	1	DN	DN	DN	DN
ENSMUSG00000030319	Cand2	protein_coding	cullin-associated and neddylation-dissociated 2 (putative) [Source:MGI Symbol;Acc:MGI:1914338]	6	115774538	115804893	1	DN
ENSMUSG00000026509	Capn2	protein_coding	calpain 2 [Source:MGI Symbol;Acc:MGI:88264]	1	182467256	182517495	-1	DN	DN	DN	DN
[truncated: 5,842 more rows]

## Sheet: Shared_UP_in_B-T-ALL_only
Ensembl.Gene.ID	Associated.Gene.Name	Gene.Biotype	Description	Chromosome.Name	Gene.Start..bp.	Gene.End..bp.	Strand	Pre-leuk vs Ctrl	CS252 vs Ctrl	CS882 vs Ctrl	CS2259 vs Ctrl	CS472 vs Ctrl
ENSMUSG00000050552	0910001L09Rik	protein_coding	RIKEN cDNA 0910001L09 gene [Source:MGI Symbol;Acc:MGI:1913346]	5	138255608	138259398	1	UP		UP
ENSMUSG00000051748	1100001G20Rik	protein_coding	RIKEN cDNA 1100001G20 gene [Source:MGI Symbol;Acc:MGI:1913357]	11	83746940	83752642	1	UP	DN	DN	DN
ENSMUSG00000039195	1110008P14Rik	protein_coding	RIKEN cDNA 1110008P14 gene [Source:MGI Symbol;Acc:MGI:1920987]	2	32377097	32381938	-1	UP		UP	UP
ENSMUSG00000042350	1110018G07Rik	protein_coding	RIKEN cDNA 1110018G07 gene [Source:MGI Symbol;Acc:MGI:1915747]	12	84918148	84970900	-1	UP	UP
ENSMUSG00000022018	1190002H23Rik	protein_coding	RIKEN cDNA 1190002H23 gene [Source:MGI Symbol;Acc:MGI:1913464]	14	79288756	79301645	-1	UP		UP		DN
ENSMUSG00000078350	1190007F08Rik	lincRNA	RIKEN cDNA 1190007F08 gene [Source:MGI Symbol;Acc:MGI:1916109]	4	154020588	154026152	-1	UP	DN
ENSMUSG00000033688	1300017J02Rik	protein_coding	RIKEN cDNA 1300017J02 gene [Source:MGI Symbol;Acc:MGI:1919025]	9	103250522	103305082	-1	UP
ENSMUSG00000022452	1500032L24Rik	protein_coding	RIKEN cDNA 1500032L24 gene [Source:MGI Symbol;Acc:MGI:1916279]	15	82338959	82349091	1	UP	UP	UP	UP	UP
ENSMUSG00000035595	1600002K03Rik	protein_coding	RIKEN cDNA 1600002K03 gene [Source:MGI Symbol;Acc:MGI:1917020]	10	80172944	80175146	1	UP
ENSMUSG00000046242	1600029I14Rik	protein_coding	RIKEN cDNA 1600029I14 gene [Source:MGI Symbol;Acc:MGI:1917047]	9	99456243	99474751	1	UP	UP	UP
ENSMUSG00000031927	1700012B09Rik	protein_coding	RIKEN cDNA 1700012B09 gene [Source:MGI Symbol;Acc:MGI:1916575]	9	14758200	14771030	-1	UP		DN		UP
ENSMUSG00000050623	1700019N12Rik	protein_coding	RIKEN cDNA 1700019N12 gene [Source:MGI Symbol;Acc:MGI:1914327]	19	6922426	6925380	-1	UP	UP	UP	UP	UP
ENSMUSG00000035085	1700020L24Rik	protein_coding	RIKEN cDNA 1700020L24 gene [Source:MGI Symbol;Acc:MGI:1913580]	11	83437686	83441232	1	UP		DN	DN
ENSMUSG00000019797	1700021F05Rik	protein_coding	RIKEN cDNA 1700021F05 gene [Source:MGI Symbol;Acc:MGI:1915101]	10	43525121	43540994	-1	UP
ENSMUSG00000073598	1700066B19Rik	protein_coding	RIKEN cDNA 1700066B19 gene [Source:MGI Symbol;Acc:MGI:1920699]	18	35703225	35730869	1	UP	UP	UP	UP	UP
ENSMUSG00000070394	1810027O10Rik	protein_coding	RIKEN cDNA 1810027O10 gene [Source:MGI Symbol;Acc:MGI:1916436]	11	69838514	69839618	1	UP
ENSMUSG00000013974	1810033B17Rik	protein_coding	RIKEN cDNA 1810033B17 gene [Source:MGI Symbol;Acc:MGI:1916439]	8	3665762	3668905	1	UP	DN	DN	DN
ENSMUSG00000035372	1810055G02Rik	protein_coding	RIKEN cDNA 1810055G02 gene [Source:MGI Symbol;Acc:MGI:1919306]	19	3708333	3717881	1	UP
ENSMUSG00000027495	2010011I20Rik	protein_coding	RIKEN cDNA 2010011I20 gene [Source:MGI Symbol;Acc:MGI:1914267]	2	172345565	172355749	1	UP
ENSMUSG00000042233	2010015L04Rik	protein_coding	RIKEN cDNA 2010015L04 gene [Source:MGI Symbol;Acc:MGI:1917130]	4	155409190	155447944	1	UP	UP		UP	UP
ENSMUSG00000021290	2010107E04Rik	protein_coding	RIKEN cDNA 2010107E04 gene [Source:MGI Symbol;Acc:MGI:1917507]	12	111961376	111966977	-1	UP
ENSMUSG00000029847	2010107G12Rik	protein_coding	RIKEN cDNA 2010107G12 gene [Source:MGI Symbol;Acc:MGI:1917272]	6	34945278	34979054	-1	UP	UP	UP	UP	UP
ENSMUSG00000029882	2210010C04Rik	protein_coding	RIKEN cDNA 2210010C04 gene [Source:MGI Symbol;Acc:MGI:1914623]	6	41030268	41035509	-1	UP	DN	UP
ENSMUSG00000083844	2210015D19Rik	pseudogene	RIKEN cDNA 2210015D19 gene [Source:MGI Symbol;Acc:MGI:1913774]	11	5762129	5784710	1	UP
ENSMUSG00000021550	2210016F16Rik	protein_coding	RIKEN cDNA 2210016F16 gene [Source:MGI Symbol;Acc:MGI:1917403]	13	58380046	58385225	-1	UP	DN			DN
ENSMUSG00000078546	2210404O09Rik	protein_coding	RIKEN cDNA 2210404O09 gene [Source:MGI Symbol;Acc:MGI:1917331]	17	21879570	21908092	-1	UP		UP	UP	DN
ENSMUSG00000033967	2310014L17Rik	protein_coding	RIKEN cDNA 2310014L17 gene [Source:MGI Symbol;Acc:MGI:1924198]	7	12927416	12931072	1	UP		UP	UP	UP
ENSMUSG00000031458	2410022L05Rik	protein_coding	RIKEN cDNA 2410022L05 gene [Source:MGI Symbol;Acc:MGI:1913673]	8	13884788	13890271	-1	UP	DN			DN
ENSMUSG00000028251	2610029I01Rik	protein_coding	RIKEN cDNA 2610029I01 gene [Source:MGI Symbol;Acc:MGI:1924282]	4	21757382	21767212	-1	UP	UP	UP	UP
ENSMUSG00000020491	2810021J22Rik	protein_coding	RIKEN cDNA 2810021J22 gene [Source:MGI Symbol;Acc:MGI:1917194]	11	58867216	58883288	1	UP	UP	UP	UP	UP
ENSMUSG00000028398	3110001D03Rik	protein_coding	RIKEN cDNA 3110001D03 gene [Source:MGI Symbol;Acc:MGI:1914178]	4	75277354	75278305	-1	UP				UP
ENSMUSG00000078453	3110003A17Rik	protein_coding	RIKEN cDNA 3110003A17 gene [Source:MGI Symbol;Acc:MGI:1920362]	10	18011263	18023252	-1	UP
ENSMUSG00000020101	4632428N05Rik	protein_coding	RIKEN cDNA 4632428N05 gene [Source:MGI Symbol;Acc:MGI:1921298]	10	60346851	60372684	1	UP	UP	DN	DN	DN
ENSMUSG00000038085	4921517L17Rik	protein_coding	RIKEN cDNA 4921517L17 gene [Source:MGI Symbol;Acc:MGI:1918123]	2	156312299	156375638	1	UP		UP
ENSMUSG00000075042	4930431P03Rik	processed_transcript	RIKEN cDNA 4930431P03 gene [Source:MGI Symbol;Acc:MGI:1921145]	14	44955217	44961307	-1	UP	UP	UP	UP	UP
ENSMUSG00000008129	4930432K21Rik	protein_coding	RIKEN cDNA 4930432K21 gene [Source:MGI Symbol;Acc:MGI:1921916]	8	84148025	84172590	1	UP	UP	UP		UP
ENSMUSG00000037143	4930529M08Rik	protein_coding	RIKEN cDNA 4930529M08 gene [Source:MGI Symbol;Acc:MGI:1926024]	2	145934784	146215039	1	UP	UP		UP
ENSMUSG00000048905	4930539E08Rik	protein_coding	RIKEN cDNA 4930539E08 gene [Source:MGI Symbol;Acc:MGI:1925441]	17	28896397	28915324	-1	UP	UP	UP	UP	UP
ENSMUSG00000005131	4930550C14Rik	protein_coding	RIKEN cDNA 4930550C14 gene [Source:MGI Symbol;Acc:MGI:1922561]	9	53405286	53432803	1	UP	UP	UP	UP	UP
ENSMUSG00000056665	4930572J05Rik	protein_coding	RIKEN cDNA 4930572J05 gene [Source:MGI Symbol;Acc:MGI:1925301]	15	74721234	74724373	1	UP		UP	UP
ENSMUSG00000039851	4932438H23Rik	protein_coding	RIKEN cDNA 4932438H23 gene [Source:MGI Symbol;Acc:MGI:1921637]	16	91053935	91095122	-1	UP		UP	UP
ENSMUSG00000087475	4933406I18Rik	lincRNA	RIKEN cDNA 4933406I18 gene [Source:MGI Symbol;Acc:MGI:1918295]	7	114315479	114415161	-1	UP	UP	UP	UP	UP
ENSMUSG00000031736	4933436C20Rik	lincRNA	RIKEN cDNA 4933436C20 gene [Source:MGI Symbol;Acc:MGI:1918546]	8	92326038	92356120	-1	UP		UP	UP
ENSMUSG00000062046	5730460C07Rik	protein_coding	RIKEN cDNA 5730460C07 gene [Source:MGI Symbol;Acc:MGI:1917844]	3	153789305	153792087	-1	UP	DN
ENSMUSG00000021792	5730469M10Rik	protein_coding	RIKEN cDNA 5730469M10 gene [Source:MGI Symbol;Acc:MGI:1917814]	14	40993740	41013788	-1	UP		UP	UP	UP
ENSMUSG00000050549	5730508B09Rik	protein_coding	RIKEN cDNA 5730508B09 gene [Source:MGI Symbol;Acc:MGI:1917867]	3	127869688	127896323	-1	UP			UP
ENSMUSG00000054672	5830411N06Rik	protein_coding	RIKEN cDNA 5830411N06 gene [Source:MGI Symbol;Acc:MGI:2443685]	7	140247301	140299791	1	UP		DN		UP
ENSMUSG00000022195	6030458C11Rik	protein_coding	RIKEN cDNA 6030458C11 gene [Source:MGI Symbol;Acc:MGI:1925127]	15	12808177	12824657	-1	UP	UP		UP
ENSMUSG00000031824	6430548M08Rik	protein_coding	RIKEN cDNA 6430548M08 gene [Source:MGI Symbol;Acc:MGI:2443793]	8	120114152	120165306	1	UP		DN
ENSMUSG00000048458	6530418L21Rik	protein_coding	RIKEN cDNA 6530418L21 gene [Source:MGI Symbol;Acc:MGI:1923497]	3	105704599	105720842	1	UP	UP		UP	UP
ENSMUSG00000021185	9030617O03Rik	protein_coding	RIKEN cDNA 9030617O03 gene [Source:MGI Symbol;Acc:MGI:2444813]	12	100779057	100896981	1	UP	UP	DN		UP
ENSMUSG00000050994	9130014G24Rik	protein_coding	RIKEN cDNA 9130014G24 gene [Source:MGI Symbol;Acc:MGI:3605549]	10	10335703	10472326	-1	UP	DN	DN	DN
ENSMUSG00000022362	9130401M01Rik	protein_coding	RIKEN cDNA 9130401M01 gene [Source:MGI Symbol;Acc:MGI:1923008]	15	58022276	58076425	-1	UP
ENSMUSG00000037204	9430023L20Rik	protein_coding	RIKEN cDNA 9430023L20 gene [Source:MGI Symbol;Acc:MGI:1915368]	15	101284301	101290934	1	UP
ENSMUSG00000094447	9430069I07Rik	protein_coding	RIKEN cDNA 9430069I07 gene [Source:MGI Symbol;Acc:MGI:1924608]	15	34349176	34356421	-1	UP
ENSMUSG00000038028	9630033F20Rik	protein_coding	RIKEN cDNA 9630033F20 gene [Source:MGI Symbol;Acc:MGI:2442752]	6	127085116	127109550	-1	UP	DN	DN	DN
ENSMUSG00000052353	9930013L23Rik	protein_coding	RIKEN cDNA 9930013L23 gene [Source:MGI Symbol;Acc:MGI:2443629]	7	83932857	84086502	-1	UP	UP		UP
ENSMUSG00000067577	A430093F15Rik	protein_coding	RIKEN cDNA A430093F15 gene [Source:MGI Symbol;Acc:MGI:2685520]	19	10740947	10786043	1	UP	UP	UP	UP	UP
ENSMUSG00000075330	A930003A15Rik	protein_coding	RIKEN cDNA A930003A15 gene [Source:MGI Symbol;Acc:MGI:1915412]	16	19876570	19883897	-1	UP	UP	UP	UP	UP
ENSMUSG00000036678	Aaas	protein_coding	achalasia, adrenocortical insufficiency, alacrimia [Source:MGI Symbol;Acc:MGI:2443767]	15	102338247	102350759	-1	UP			UP	UP
ENSMUSG00000025375	Aatk	protein_coding	apoptosis-associated tyrosine kinase [Source:MGI Symbol;Acc:MGI:1197518]	11	120007313	120047167	-1	UP		DN
ENSMUSG00000057191	AB124611	protein_coding	cDNA sequence AB124611 [Source:MGI Symbol;Acc:MGI:3043001]	9	21526176	21545333	1	UP	UP	UP	UP	UP
ENSMUSG00000004668	Abca13	protein_coding	ATP-binding cassette, sub-family A (ABC1), member 13 [Source:MGI Symbol;Acc:MGI:2388707]	11	9191942	9684259	1	UP	DN	DN	DN
ENSMUSG00000031974	Abcb10	protein_coding	ATP-binding cassette, sub-family B (MDR/TAP), member 10 [Source:MGI Symbol;Acc:MGI:1860508]	8	123952459	123983122	-1	UP
ENSMUSG00000026198	Abcb6	protein_coding	ATP-binding cassette, sub-family B (MDR/TAP), member 6 [Source:MGI Symbol;Acc:MGI:1921354]	1	75171717	75180392	-1	UP	DN		UP
ENSMUSG00000029408	Abcb9	protein_coding	ATP-binding cassette, sub-family B (MDR/TAP), member 9 [Source:MGI Symbol;Acc:MGI:1861729]	5	124061530	124095798	-1	UP	UP	UP	UP	UP
ENSMUSG00000025194	Abcc2	protein_coding	ATP-binding cassette, sub-family C (CFTR/MRP), member 2 [Source:MGI Symbol;Acc:MGI:1352447]	19	43782192	43837951	1	UP			DN
ENSMUSG00000020865	Abcc3	protein_coding	ATP-binding cassette, sub-family C (CFTR/MRP), member 3 [Source:MGI Symbol;Acc:MGI:1923658]	11	94343295	94392997	-1	UP	DN	DN		DN
ENSMUSG00000055782	Abcd2	protein_coding	ATP-binding cassette, sub-family D (ALD), member 2 [Source:MGI Symbol;Acc:MGI:1349467]	15	91145884	91191807	-1	UP	DN	DN	DN	DN
ENSMUSG00000032131	Abcg4	protein_coding	ATP-binding cassette, sub-family G (WHITE), member 4 [Source:MGI Symbol;Acc:MGI:1890594]	9	44273188	44288615	-1	UP	DN
ENSMUSG00000040532	Abhd11	protein_coding	abhydrolase domain containing 11 [Source:MGI Symbol;Acc:MGI:1916008]	5	135009152	135012175	1	UP
ENSMUSG00000032046	Abhd12	protein_coding	abhydrolase domain containing 12 [Source:MGI Symbol;Acc:MGI:1923442]	2	150832493	150904741	-1	UP
ENSMUSG00000032540	Abhd5	protein_coding	abhydrolase domain containing 5 [Source:MGI Symbol;Acc:MGI:1914719]	9	122351608	122381524	1	UP	DN	DN	DN	DN
ENSMUSG00000018381	Abi3	protein_coding	ABI gene family, member 3 [Source:MGI Symbol;Acc:MGI:1913860]	11	95830074	95842476	-1	UP	UP
ENSMUSG00000029095	Ablim2	protein_coding	actin-binding LIM protein 2 [Source:MGI Symbol;Acc:MGI:2385758]	5	35757880	35884973	1	UP	UP	UP	UP	UP
ENSMUSG00000036880	Acaa2	protein_coding	acetyl-Coenzyme A acyltransferase 2 (mitochondrial 3-oxoacyl-Coenzyme A thiolase) [Source:MGI Symbol;Acc:MGI:1098623]	18	74779197	74806207	1	UP		UP
ENSMUSG00000030861	Acadsb	protein_coding	acyl-Coenzyme A dehydrogenase, short/branched chain [Source:MGI Symbol;Acc:MGI:1914135]	7	131410601	131446211	1	UP		UP	UP
ENSMUSG00000022477	Aco2	protein_coding	aconitase 2, mitochondrial [Source:MGI Symbol;Acc:MGI:87880]	15	81872309	81915133	1	UP	UP	UP	UP	UP
ENSMUSG00000072949	Acot1	protein_coding	acyl-CoA thioesterase 1 [Source:MGI Symbol;Acc:MGI:1349396]	12	84009502	84017670	1	UP	DN	DN
ENSMUSG00000025287	Acot9	protein_coding	acyl-CoA thioesterase 9 [Source:MGI Symbol;Acc:MGI:1928939]	X	155262443	155297654	1	UP		UP
ENSMUSG00000021751	Acox2	protein_coding	acyl-Coenzyme A oxidase 2, branched chain [Source:MGI Symbol;Acc:MGI:1934852]	14	8225511	8259353	-1	UP	UP	UP	UP	UP
ENSMUSG00000001348	Acp5	protein_coding	acid phosphatase 5, tartrate resistant [Source:MGI Symbol;Acc:MGI:87883]	9	22126731	22135746	-1	UP	UP	UP	UP	UP
ENSMUSG00000043587	Acpl2	protein_coding	acid phosphatase-like 2 [Source:MGI Symbol;Acc:MGI:2442444]	9	96823344	96892669	-1	UP	DN	DN
ENSMUSG00000018796	Acsl1	protein_coding	acyl-CoA synthetase long-chain family member 1 [Source:MGI Symbol;Acc:MGI:102797]	8	46471041	46536051	1	UP	DN	DN
ENSMUSG00000015143	Actn1	protein_coding	actinin, alpha 1 [Source:MGI Symbol;Acc:MGI:2137706]	12	80167542	80260371	-1	UP	UP		UP	UP
ENSMUSG00000020152	Actr2	protein_coding	ARP2 actin-related protein 2 [Source:MGI Symbol;Acc:MGI:1913963]	11	20062304	20112913	-1	UP
ENSMUSG00000043635	Adamts3	protein_coding	a disintegrin-like and metallopeptidase (reprolysin type) with thrombospondin type 1 motif, 3 [Source:MGI Symbol;Acc:MGI:3045353]	5	89673841	89883334	-1	UP	DN	UP	UP	UP
ENSMUSG00000030022	Adamts9	protein_coding	a disintegrin-like and metallopeptidase (reprolysin type) with thrombospondin type 1 motif, 9 [Source:MGI Symbol;Acc:MGI:1916320]	6	92772699	92943492	-1	UP		UP	UP	UP
ENSMUSG00000020431	Adcy1	protein_coding	adenylate cyclase 1 [Source:MGI Symbol;Acc:MGI:99677]	11	7063489	7178506	1	UP	UP	UP	UP	UP
ENSMUSG00000030000	Add2	protein_coding	adducin 2 (beta) [Source:MGI Symbol;Acc:MGI:87919]	6	86078084	86119555	1	UP	DN	DN
ENSMUSG00000011148	Adssl1	protein_coding	adenylosuccinate synthetase like 1 [Source:MGI Symbol;Acc:MGI:87947]	12	112620045	112641354	1	UP		DN	DN
ENSMUSG00000044811	AF251705	protein_coding	cDNA sequence AF251705 [Source:MGI Symbol;Acc:MGI:2153249]	11	114996721	115001880	-1	UP	DN	DN
ENSMUSG00000029094	Afap1	protein_coding	actin filament associated protein 1 [Source:MGI Symbol;Acc:MGI:1917542]	5	35893319	36003923	1	UP	UP		UP	UP
ENSMUSG00000017718	Afmid	protein_coding	arylformamidase [Source:MGI Symbol;Acc:MGI:2448704]	11	117825924	117839908	1	UP	UP	UP	UP
ENSMUSG00000031467	Agpat5	protein_coding	1-acylglycerol-3-phosphate O-acyltransferase 5 (lysophosphatidic acid acyltransferase, epsilon) [Source:MGI Symbol;Acc:MGI:1196345]	8	18846277	18891361	1	UP
ENSMUSG00000042410	Agps	protein_coding	alkylglycerone phosphate synthase [Source:MGI Symbol;Acc:MGI:2443065]	2	75832177	75931350	1	UP
ENSMUSG00000021557	Agtpbp1	protein_coding	ATP/GTP binding protein 1 [Source:MGI Symbol;Acc:MGI:2159437]	13	59449537	59585227	-1	UP	DN	DN		DN
ENSMUSG00000029772	Ahcyl2	protein_coding	S-adenosylhomocysteine hydrolase-like 2 [Source:MGI Symbol;Acc:MGI:1921590]	6	29768011	29912310	1	UP	UP	UP	UP	UP
ENSMUSG00000019986	Ahi1	protein_coding	Abelson helper integration site 1 [Source:MGI Symbol;Acc:MGI:87971]	10	20952547	21080428	1	UP			UP
ENSMUSG00000073854	AI427809	protein_coding	expressed sequence AI427809 [Source:MGI Symbol;Acc:MGI:2140270]	4	53261893	53262547	-1	UP
ENSMUSG00000073490	AI607873	protein_coding	expressed sequence AI607873 [Source:MGI Symbol;Acc:MGI:2138302]	1	173723430	173741809	-1	UP		DN
ENSMUSG00000087107	AI662270	lincRNA	expressed sequence AI662270 [Source:MGI Symbol;Acc:MGI:2144254]	11	83223576	83226604	1	UP			UP
ENSMUSG00000024397	Aif1	protein_coding	allograft inflammatory factor 1 [Source:MGI Symbol;Acc:MGI:1343098]	17	35170991	35176068	-1	UP	DN	DN		DN
ENSMUSG00000001864	Aif1l	protein_coding	allograft inflammatory factor 1-like [Source:MGI Symbol;Acc:MGI:1919598]	2	31950260	31973442	1	UP	UP	UP	UP	UP
ENSMUSG00000041323	Ak7	protein_coding	adenylate kinase 7 [Source:MGI Symbol;Acc:MGI:1926051]	12	105705982	105782447	1	UP	UP	UP	UP	UP
ENSMUSG00000047804	Akap10	protein_coding	A kinase (PRKA) anchor protein 10 [Source:MGI Symbol;Acc:MGI:1890218]	11	61871307	61930252	-1	UP			DN
ENSMUSG00000038729	Akap2	protein_coding	A kinase (PRKA) anchor protein 2 [Source:MGI Symbol;Acc:MGI:1306795]	4	57717657	57896984	1	UP	UP	UP	UP	UP
ENSMUSG00000032786	Alas1	protein_coding	aminolevulinic acid synthase 1 [Source:MGI Symbol;Acc:MGI:87989]	9	106233455	106248126	-1	UP	DN	DN	DN
ENSMUSG00000025270	Alas2	protein_coding	aminolevulinic acid synthase 2, erythroid [Source:MGI Symbol;Acc:MGI:87990]	X	150547375	150570638	1	UP
ENSMUSG00000024747	Aldh1a7	protein_coding	aldehyde dehydrogenase family 1, subfamily A7 [Source:MGI Symbol;Acc:MGI:1347050]	19	20692953	20727562	-1	UP	DN	DN		DN
ENSMUSG00000035561	Aldh1b1	protein_coding	aldehyde dehydrogenase 1 family, member B1 [Source:MGI Symbol;Acc:MGI:1919785]	4	45799022	45804604	1	UP	UP	UP	UP
ENSMUSG00000019102	Aldh3a1	protein_coding	aldehyde dehydrogenase family 3, subfamily A1 [Source:MGI Symbol;Acc:MGI:1353451]	11	61207537	61218421	1	UP			UP
ENSMUSG00000024885	Aldh3b1	protein_coding	aldehyde dehydrogenase 3 family, member B1 [Source:MGI Symbol;Acc:MGI:1914939]	19	3913493	3929761	-1	UP	DN	DN	DN	DN
ENSMUSG00000028737	Aldh4a1	protein_coding	aldehyde dehydrogenase 4 family, member A1 [Source:MGI Symbol;Acc:MGI:2443883]	4	139622866	139649690	1	UP	UP	UP	UP	UP
ENSMUSG00000026687	Aldh9a1	protein_coding	aldehyde dehydrogenase 9, subfamily A1 [Source:MGI Symbol;Acc:MGI:1861622]	1	167349991	167368530	1	UP
ENSMUSG00000030695	Aldoa	protein_coding	aldolase A, fructose-bisphosphate [Source:MGI Symbol;Acc:MGI:87994]	7	126795234	126800751	-1	UP	UP	UP
ENSMUSG00000039427	Alg1	protein_coding	asparagine-linked glycosylation 1 (beta-1,4-mannosyltransferase) [Source:MGI Symbol;Acc:MGI:2384774]	16	5233621	5244912	1	UP
ENSMUSG00000035845	Alg12	protein_coding	asparagine-linked glycosylation 12 (alpha-1,6-mannosyltransferase) [Source:MGI Symbol;Acc:MGI:2385025]	15	88805244	88819318	-1	UP
ENSMUSG00000073792	Alg6	protein_coding	asparagine-linked glycosylation 6 (alpha-1,3,-glucosyltransferase) [Source:MGI Symbol;Acc:MGI:2444031]	4	99715664	99763460	1	UP
ENSMUSG00000028028	Alpk1	protein_coding	alpha-kinase 1 [Source:MGI Symbol;Acc:MGI:1918731]	3	127670399	127780527	-1	UP
ENSMUSG00000025134	Alyref	protein_coding	Aly/REF export factor [Source:MGI Symbol;Acc:MGI:1341044]	11	120592121	120598365	-1	UP
ENSMUSG00000041688	Amot	protein_coding	angiomotin [Source:MGI Symbol;Acc:MGI:108440]	X	145446425	145505181	-1	UP			DN	DN
ENSMUSG00000025135	Anapc11	protein_coding	anaphase promoting complex subunit 11 [Source:MGI Symbol;Acc:MGI:1913406]	11	120598421	120608198	1	UP
ENSMUSG00000004105	Angptl2	protein_coding	angiopoietin-like 2 [Source:MGI Symbol;Acc:MGI:1347002]	2	33216069	33247717	1	UP	UP	UP	UP	UP
ENSMUSG00000069601	Ank3	protein_coding	ankyrin 3, epithelial [Source:MGI Symbol;Acc:MGI:88026]	10	69534222	70027436	1	UP	UP
ENSMUSG00000035189	Ano4	protein_coding	anoctamin 4 [Source:MGI Symbol;Acc:MGI:2443344]	10	88948995	89257790	-1	UP	UP	UP	UP	UP
ENSMUSG00000064210	Ano6	protein_coding	anoctamin 6 [Source:MGI Symbol;Acc:MGI:2145890]	15	95790843	95975464	1	UP	UP	UP	UP	UP
ENSMUSG00000024659	Anxa1	protein_coding	annexin A1 [Source:MGI Symbol;Acc:MGI:96819]	19	20373428	20390944	-1	UP	DN	DN
ENSMUSG00000032231	Anxa2	protein_coding	annexin A2 [Source:MGI Symbol;Acc:MGI:88246]	9	69453620	69491795	1	UP	UP	UP	UP
ENSMUSG00000029484	Anxa3	protein_coding	annexin A3 [Source:MGI Symbol;Acc:MGI:1201378]	5	96793385	96845968	1	UP	DN	DN	DN	DN
ENSMUSG00000027712	Anxa5	protein_coding	annexin A5 [Source:MGI Symbol;Acc:MGI:106008]	3	36448925	36475843	-1	UP	DN	DN		DN
ENSMUSG00000018340	Anxa6	protein_coding	annexin A6 [Source:MGI Symbol;Acc:MGI:88255]	11	54979108	55033445	-1	UP		UP	UP
ENSMUSG00000021322	Aoah	protein_coding	acyloxyacyl hydrolase [Source:MGI Symbol;Acc:MGI:1350928]	13	20794119	21024252	1	UP		DN	DN	DN
ENSMUSG00000074238	Ap1ar	protein_coding	adaptor-related protein complex 1 associated regulatory protein [Source:MGI Symbol;Acc:MGI:2384822]	3	127807264	127837492	-1	UP			UP
ENSMUSG00000009090	Ap1b1	protein_coding	adaptor protein complex AP-1, beta 1 subunit [Source:MGI Symbol;Acc:MGI:1096368]	11	4986824	5042791	1	UP		UP
ENSMUSG00000031367	Ap1s2	protein_coding	adaptor-related protein complex 1, sigma 2 subunit [Source:MGI Symbol;Acc:MGI:1889383]	X	163909017	163933666	1	UP	UP
ENSMUSG00000024480	Ap3s1	protein_coding	adaptor-related protein complex 3, sigma 1 subunit [Source:MGI Symbol;Acc:MGI:1337062]	18	46741917	46790826	1	UP	UP	UP	UP	UP
ENSMUSG00000019979	Apaf1	protein_coding	apoptotic peptidase activating factor 1 [Source:MGI Symbol;Acc:MGI:1306796]	10	90989311	91082770	-1	UP	UP	UP		UP
ENSMUSG00000024897	Apba1	protein_coding	amyloid beta (A4) precursor protein binding, family A, member 1 [Source:MGI Symbol;Acc:MGI:1860297]	19	23758876	23949597	1	UP	DN	DN		DN
ENSMUSG00000006651	Aplp1	protein_coding	amyloid beta (A4) precursor-like protein 1 [Source:MGI Symbol;Acc:MGI:88046]	7	30434981	30445582	-1	UP		UP	UP	UP
ENSMUSG00000040613	Apobec1	protein_coding	apolipoprotein B mRNA editing enzyme, catalytic polypeptide 1 [Source:MGI Symbol;Acc:MGI:103298]	6	122577792	122602444	-1	UP		DN
ENSMUSG00000002992	Apoc2	protein_coding	apolipoprotein C-II [Source:MGI Symbol;Acc:MGI:88054]	7	19671579	19681423	-1	UP		DN
ENSMUSG00000091694	Apol11b	protein_coding	apolipoprotein L 11b [Source:MGI Symbol;Acc:MGI:3036248]	15	77633951	77643286	-1	UP
ENSMUSG00000056656	Apol8	protein_coding	apolipoprotein L 8 [Source:MGI Symbol;Acc:MGI:2444921]	15	77747799	77755229	-1	UP
ENSMUSG00000006589	Aprt	protein_coding	adenine phosphoribosyl transferase [Source:MGI Symbol;Acc:MGI:88061]	8	122574637	122576907	-1	UP
ENSMUSG00000024451	Arap3	protein_coding	ArfGAP with RhoGAP domain, ankyrin repeat and PH domain 3 [Source:MGI Symbol;Acc:MGI:2147274]	18	37972624	37997574	-1	UP	DN
ENSMUSG00000029378	Areg	protein_coding	amphiregulin [Source:MGI Symbol;Acc:MGI:88068]	5	91139615	91148432	1	UP
ENSMUSG00000048076	Arf1	protein_coding	ADP-ribosylation factor 1 [Source:MGI Symbol;Acc:MGI:99431]	11	59211412	59228270	-1	UP
ENSMUSG00000051853	Arf3	protein_coding	ADP-ribosylation factor 3 [Source:MGI Symbol;Acc:MGI:99432]	15	98737621	98763214	-1	UP	UP	UP	UP
ENSMUSG00000054277	Arfgap3	protein_coding	ADP-ribosylation factor GTPase activating protein 3 [Source:MGI Symbol;Acc:MGI:1913501]	15	83299740	83350247	-1	UP
ENSMUSG00000030766	Arhgap17	protein_coding	Rho GTPase activating protein 17 [Source:MGI Symbol;Acc:MGI:1917747]	7	123279150	123369915	-1	UP		DN	DN
ENSMUSG00000025154	Arhgap19	protein_coding	Rho GTPase activating protein 19 [Source:MGI Symbol;Acc:MGI:1918335]	19	41766588	41802084	-1	UP	DN
ENSMUSG00000036452	Arhgap26	protein_coding	Rho GTPase activating protein 26 [Source:MGI Symbol;Acc:MGI:1918552]	18	38601534	39376284	1	UP	UP	UP	UP	UP
ENSMUSG00000022799	Arhgap31	protein_coding	Rho GTPase activating protein 31 [Source:MGI Symbol;Acc:MGI:1333857]	16	38598340	38713274	-1	UP
ENSMUSG00000025132	Arhgdia	protein_coding	Rho GDP dissociation inhibitor (GDI) alpha [Source:MGI Symbol;Acc:MGI:2178103]	11	120578104	120581624	-1	UP
ENSMUSG00000040964	Arhgef10l	protein_coding	Rho guanine nucleotide exchange factor (GEF) 10-like [Source:MGI Symbol;Acc:MGI:1920004]	4	140514485	140666012	-1	UP	UP	DN	DN
ENSMUSG00000019564	Arid3a	protein_coding	AT rich interactive domain 3A (BRIGHT-like) [Source:MGI Symbol;Acc:MGI:1328360]	10	79927043	79955018	1	UP		DN	DN
ENSMUSG00000049804	Armcx4	protein_coding	armadillo repeat containing, X-linked 4 [Source:MGI Symbol;Acc:MGI:2147887]	X	134686519	134696757	1	UP	UP	UP	UP	UP
ENSMUSG00000040187	Arntl2	protein_coding	aryl hydrocarbon receptor nuclear translocator-like 2 [Source:MGI Symbol;Acc:MGI:2684845]	6	146796055	146833529	1	UP		DN
ENSMUSG00000042082	Arsb	protein_coding	arylsulfatase B [Source:MGI Symbol;Acc:MGI:88075]	13	93771679	93943016	1	UP	DN	DN	DN	DN
ENSMUSG00000036412	Arsi	protein_coding	arylsulfatase i [Source:MGI Symbol;Acc:MGI:2670959]	18	60911780	60918561	1	UP	DN	UP	UP	UP
ENSMUSG00000022377	Asap1	protein_coding	ArfGAP with SH3 domain, ankyrin repeat and PH domain1 [Source:MGI Symbol;Acc:MGI:1342335]	15	64086857	64382919	-1	UP	DN	DN		DN
ENSMUSG00000026311	Asb1	protein_coding	ankyrin repeat and SOCS box-containing 1 [Source:MGI Symbol;Acc:MGI:1929735]	1	91540565	91559590	1	UP	UP	UP	UP	UP
ENSMUSG00000005470	Asf1b	protein_coding	ASF1 anti-silencing function 1 homolog B (S. cerevisiae) [Source:MGI Symbol;Acc:MGI:1914179]	8	83955507	83970197	1	UP	DN
ENSMUSG00000040963	Asgr2	protein_coding	asialoglycoprotein receptor 2 [Source:MGI Symbol;Acc:MGI:88082]	11	70092644	70106187	1	UP
ENSMUSG00000026095	Asnsd1	protein_coding	asparagine synthetase domain containing 1 [Source:MGI Symbol;Acc:MGI:1917646]	1	53325507	53352752	-1	UP
ENSMUSG00000022360	Atad2	protein_coding	ATPase family, AAA domain containing 2 [Source:MGI Symbol;Acc:MGI:1917722]	15	58094047	58135082	-1	UP
ENSMUSG00000042406	Atf4	protein_coding	activating transcription factor 4 [Source:MGI Symbol;Acc:MGI:88096]	15	80255184	80257540	1	UP	UP
ENSMUSG00000038539	Atf5	protein_coding	activating transcription factor 5 [Source:MGI Symbol;Acc:MGI:2141857]	7	44812257	44816658	-1	UP
ENSMUSG00000032905	Atg12	protein_coding	autophagy related 12 [Source:MGI Symbol;Acc:MGI:1914776]	18	46732417	46741579	-1	UP	UP	UP	UP	UP
ENSMUSG00000022663	Atg3	protein_coding	autophagy related 3 [Source:MGI Symbol;Acc:MGI:1915091]	16	45158785	45188538	1	UP
ENSMUSG00000033124	Atg9a	protein_coding	autophagy related 9A [Source:MGI Symbol;Acc:MGI:2138446]	1	75180866	75191923	-1	UP	UP	UP	UP	UP
ENSMUSG00000038295	Atg9b	protein_coding	autophagy related 9B [Source:MGI Symbol;Acc:MGI:2685420]	5	24384181	24392143	-1	UP	DN
ENSMUSG00000018585	Atox1	protein_coding	ATX1 (antioxidant protein 1) homolog 1 (yeast) [Source:MGI Symbol;Acc:MGI:1333855]	11	55446641	55461239	-1	UP		UP
ENSMUSG00000022533	Atp13a3	protein_coding	ATPase type 13A3 [Source:MGI Symbol;Acc:MGI:2685387]	16	30312423	30388837	-1	UP	UP		UP
ENSMUSG00000007097	Atp1a2	protein_coding	ATPase, Na+/K+ transporting, alpha 2 polypeptide [Source:MGI Symbol;Acc:MGI:88106]	1	172271709	172298064	-1	UP	UP		UP	UP
ENSMUSG00000040907	Atp1a3	protein_coding	ATPase, Na+/K+ transporting, alpha 3 polypeptide [Source:MGI Symbol;Acc:MGI:88107]	7	24978167	25005957	-1	UP	UP
ENSMUSG00000041329	Atp1b2	protein_coding	ATPase, Na+/K+ transporting, beta 2 polypeptide [Source:MGI Symbol;Acc:MGI:88109]	11	69599736	69605942	-1	UP	DN	DN
ENSMUSG00000031007	Atp6ap2	protein_coding	ATPase, H+ transporting, lysosomal accessory protein 2 [Source:MGI Symbol;Acc:MGI:1917745]	X	12587801	12617049	1	UP
ENSMUSG00000019302	Atp6v0a1	protein_coding	ATPase, H+ transporting, lysosomal V0 subunit A1 [Source:MGI Symbol;Acc:MGI:103286]	11	101009452	101063719	1	UP				UP
ENSMUSG00000013160	Atp6v0d1	protein_coding	ATPase, H+ transporting, lysosomal V0 subunit D1 [Source:MGI Symbol;Acc:MGI:1201778]	8	105524465	105566047	-1	UP				UP
ENSMUSG00000028238	Atp6v0d2	protein_coding	ATPase, H+ transporting, lysosomal V0 subunit D2 [Source:MGI Symbol;Acc:MGI:1924415]	4	19876841	19922605	-1	UP			UP
ENSMUSG00000052459	Atp6v1a	protein_coding	ATPase, H+ transporting, lysosomal V1 subunit A [Source:MGI Symbol;Acc:MGI:1201780]	16	44085402	44139705	-1	UP
ENSMUSG00000006273	Atp6v1b2	protein_coding	ATPase, H+ transporting, lysosomal V1 subunit B2 [Source:MGI Symbol;Acc:MGI:109618]	8	69088646	69113711	1	UP
ENSMUSG00000022295	Atp6v1c1	protein_coding	ATPase, H+ transporting, lysosomal V1 subunit C1 [Source:MGI Symbol;Acc:MGI:1913585]	15	38661904	38692443	1	UP
ENSMUSG00000019210	Atp6v1e1	protein_coding	ATPase, H+ transporting, lysosomal V1 subunit E1 [Source:MGI Symbol;Acc:MGI:894326]	6	120795245	120822685	-1	UP
ENSMUSG00000006567	Atp7b	protein_coding	ATPase, Cu++ transporting, beta polypeptide [Source:MGI Symbol;Acc:MGI:103297]	8	21992785	22060305	-1	UP	DN	DN
ENSMUSG00000060131	Atp8b4	protein_coding	ATPase, class I, type 8B, member 4 [Source:MGI Symbol;Acc:MGI:1859664]	2	126320973	126500674	-1	UP	UP	DN
ENSMUSG00000000142	Axin2	protein_coding	axin2 [Source:MGI Symbol;Acc:MGI:1270862]	11	108920349	108950783	1	UP	UP	UP	UP	UP
ENSMUSG00000002602	Axl	protein_coding	AXL receptor tyrosine kinase [Source:MGI Symbol;Acc:MGI:1347244]	7	25757273	25788705	-1	UP			UP
ENSMUSG00000074892	B3galt5	protein_coding	UDP-Gal:betaGlcNAc beta 1,3-galactosyltransferase, polypeptide 5 [Source:MGI Symbol;Acc:MGI:2136878]	16	96235801	96319859	1	UP	UP	DN	UP
ENSMUSG00000043740	B430306N03Rik	protein_coding	RIKEN cDNA B430306N03 gene [Source:MGI Symbol;Acc:MGI:2443478]	17	48316141	48327024	1	UP		DN
ENSMUSG00000006731	B4galnt1	protein_coding	beta-1,4-N-acetyl-galactosaminyl transferase 1 [Source:MGI Symbol;Acc:MGI:1342057]	10	127165156	127172340	1	UP			DN
ENSMUSG00000022793	B4galt4	protein_coding	UDP-Gal:betaGlcNAc beta 1,4-galactosyltransferase, polypeptide 4 [Source:MGI Symbol;Acc:MGI:1928387]	16	38742264	38769049	1	UP	DN
ENSMUSG00000032086	Bace1	protein_coding	beta-site APP cleaving enzyme 1 [Source:MGI Symbol;Acc:MGI:1346542]	9	45838580	45864399	1	UP	UP	UP	UP	UP
ENSMUSG00000028416	Bag1	protein_coding	BCL2-associated athanogene 1 [Source:MGI Symbol;Acc:MGI:108047]	4	40936398	40948281	-1	UP
ENSMUSG00000030847	Bag3	protein_coding	BCL2-associated athanogene 3 [Source:MGI Symbol;Acc:MGI:1352493]	7	128523583	128546977	1	UP
ENSMUSG00000057789	Bak1	protein_coding	BCL2-antagonist/killer 1 [Source:MGI Symbol;Acc:MGI:1097161]	17	27019810	27029009	-1	UP				DN
ENSMUSG00000024232	Bambi	protein_coding	BMP and activin membrane-bound inhibitor, homolog (Xenopus laevis) [Source:MGI Symbol;Acc:MGI:1915260]	18	3507957	3516404	1	UP	UP	UP	UP	UP
ENSMUSG00000003873	Bax	protein_coding	BCL2-associated X protein [Source:MGI Symbol;Acc:MGI:99702]	7	45461695	45466898	-1	UP	UP			UP
ENSMUSG00000035021	Baz1a	protein_coding	bromodomain adjacent to zinc finger domain 1A [Source:MGI Symbol;Acc:MGI:1309478]	12	54892989	55014348	-1	UP
ENSMUSG00000002083	Bbc3	protein_coding	BCL2 binding component 3 [Source:MGI Symbol;Acc:MGI:2181667]	7	16309616	16318205	1	UP	UP			UP
ENSMUSG00000058216	BC021614	protein_coding	cDNA sequence BC021614 [Source:MGI Symbol;Acc:MGI:2385078]	19	4057478	4059295	-1	UP	UP		UP
ENSMUSG00000034773	BC030867	protein_coding	cDNA sequence BC030867 [Source:MGI Symbol;Acc:MGI:2387601]	11	102248882	102265187	1	UP	DN			DN
ENSMUSG00000087150	BC064078	pseudogene	cDNA sequence BC064078 [Source:MGI Symbol;Acc:MGI:3040692]	6	128992961	129008040	1	UP	UP	DN	DN	DN
ENSMUSG00000071561	BC100530	protein_coding	cDNA sequence BC100530 [Source:MGI Symbol;Acc:MGI:3696883]	16	36359382	36367748	-1	UP
ENSMUSG00000041358	BC125332	protein_coding	cDNA sequence BC125332 [Source:MGI Symbol;Acc:MGI:2661384]	2	112247948	112259291	-1	UP
ENSMUSG00000030826	Bcat2	protein_coding	branched chain aminotransferase 2, mitochondrial [Source:MGI Symbol;Acc:MGI:1276534]	7	45570153	45589710	1	UP
ENSMUSG00000048251	Bcl11b	protein_coding	B cell leukemia/lymphoma 11B [Source:MGI Symbol;Acc:MGI:1929913]	12	107910403	108003602	-1	UP	UP	UP	UP	UP
ENSMUSG00000089929	Bcl2a1b	protein_coding	B cell leukemia/lymphoma 2 related protein A1b [Source:MGI Symbol;Acc:MGI:1278326]	9	89199209	89207827	1	UP	DN	DN
ENSMUSG00000046598	Bdh1	protein_coding	3-hydroxybutyrate dehydrogenase, type 1 [Source:MGI Symbol;Acc:MGI:1919161]	16	31422280	31458901	1	UP	UP	UP	UP	UP
ENSMUSG00000052271	Bhlha15	protein_coding	basic helix-loop-helix family, member a15 [Source:MGI Symbol;Acc:MGI:891976]	5	144190286	144194441	1	UP
ENSMUSG00000030103	Bhlhe40	protein_coding	basic helix-loop-helix family, member e40 [Source:MGI Symbol;Acc:MGI:1097714]	6	108660629	108666925	1	UP
ENSMUSG00000030256	Bhlhe41	protein_coding	basic helix-loop-helix family, member e41 [Source:MGI Symbol;Acc:MGI:1930704]	6	145858243	145865558	-1	UP		DN
ENSMUSG00000004446	Bid	protein_coding	BH3 interacting domain death agonist [Source:MGI Symbol;Acc:MGI:108093]	6	120891930	120916853	-1	UP		DN
ENSMUSG00000001999	Blvra	protein_coding	biliverdin reductase A [Source:MGI Symbol;Acc:MGI:88170]	2	127070665	127097084	1	UP	DN			DN
ENSMUSG00000040466	Blvrb	protein_coding	biliverdin reductase B (flavin reductase (NADPH)) [Source:MGI Symbol;Acc:MGI:2385271]	7	27447978	27466144	1	UP	DN
ENSMUSG00000040093	Bmf	protein_coding	BCL2 modifying factor [Source:MGI Symbol;Acc:MGI:2176433]	2	118528757	118549687	-1	UP	UP	UP	UP	UP
ENSMUSG00000008999	Bmp7	protein_coding	bone morphogenetic protein 7 [Source:MGI Symbol;Acc:MGI:103302]	2	172868012	172940321	-1	UP	UP	UP	UP	UP
ENSMUSG00000031377	Bmx	protein_coding	BMX non-receptor tyrosine kinase [Source:MGI Symbol;Acc:MGI:1101778]	X	164192842	164258193	-1	UP	DN	DN	DN	DN
ENSMUSG00000047721	Bola2	protein_coding	bolA-like 2 (E. coli) [Source:MGI Symbol;Acc:MGI:1913412]	7	126695401	126697058	1	UP
ENSMUSG00000022557	Bop1	protein_coding	block of proliferation 1 [Source:MGI Symbol;Acc:MGI:1334460]	15	76452996	76477269	-1	UP		UP	UP
ENSMUSG00000038286	Bphl	protein_coding	biphenyl hydrolase-like (serine hydrolase, breast epithelial mucin-associated antigen) [Source:MGI Symbol;Acc:MGI:1915271]	13	34037641	34074074	1	UP		DN	DN	DN
ENSMUSG00000026617	Bpnt1	protein_coding	bisphosphate 3-nucleotidase 1 [Source:MGI Symbol;Acc:MGI:1338800]	1	185332149	185357777	1	UP
ENSMUSG00000022247	Brix1	protein_coding	BRX1, biogenesis of ribosomes, homolog (S. cerevisiae) [Source:MGI Symbol;Acc:MGI:1915082]	15	10474779	10485947	-1	UP		UP	UP
ENSMUSG00000028392	Bspry	protein_coding	B-box and SPRY domain containing [Source:MGI Symbol;Acc:MGI:2177191]	4	62480053	62497298	1	UP		UP	UP
ENSMUSG00000046718	Bst2	protein_coding	bone marrow stromal cell antigen 2 [Source:MGI Symbol;Acc:MGI:1916800]	8	71534264	71537437	-1	UP	UP	UP	UP	UP
ENSMUSG00000020042	Btbd11	protein_coding	BTB (POZ) domain containing 11 [Source:MGI Symbol;Acc:MGI:1921257]	10	85386814	85660292	1	UP	UP	UP	UP	UP
ENSMUSG00000036478	Btg1	protein_coding	B cell translocation gene 1, anti-proliferative [Source:MGI Symbol;Acc:MGI:88215]	10	96617001	96622813	1	UP		UP		UP
ENSMUSG00000020490	Btnl10	protein_coding	butyrophilin-like 10 [Source:MGI Symbol;Acc:MGI:2182073]	11	58917908	58927158	1	UP	DN
ENSMUSG00000038722	Bud31	protein_coding	BUD31 homolog (yeast) [Source:MGI Symbol;Acc:MGI:2141291]	5	145140362	145148078	1	UP		UP
ENSMUSG00000034156	Bzrap1	protein_coding	benzodiazepine receptor associated protein 1 [Source:MGI Symbol;Acc:MGI:2450877]	11	87760541	87785928	1	UP		DN	DN
ENSMUSG00000044092	C130050O18Rik	protein_coding	RIKEN cDNA C130050O18 gene [Source:MGI Symbol;Acc:MGI:2442694]	5	139405280	139415623	1	UP		DN	DN
ENSMUSG00000048970	C1galt1c1	protein_coding	C1GALT1-specific chaperone 1 [Source:MGI Symbol;Acc:MGI:1913493]	X	38630785	38635087	-1	UP
ENSMUSG00000036887	C1qa	protein_coding	complement component 1, q subcomponent, alpha polypeptide [Source:MGI Symbol;Acc:MGI:88223]	4	136895917	136898803	-1	UP	DN	DN
ENSMUSG00000036905	C1qb	protein_coding	complement component 1, q subcomponent, beta polypeptide [Source:MGI Symbol;Acc:MGI:88224]	4	136880129	136886187	-1	UP	DN	DN
ENSMUSG00000018446	C1qbp	protein_coding	complement component 1, q subcomponent binding protein [Source:MGI Symbol;Acc:MGI:1194505]	11	70977836	70983026	-1	UP	DN
ENSMUSG00000036896	C1qc	protein_coding	complement component 1, q subcomponent, C chain [Source:MGI Symbol;Acc:MGI:88225]	4	136889804	136893065	-1	UP	DN	DN
ENSMUSG00000017446	C1qtnf1	protein_coding	C1q and tumor necrosis factor related protein 1 [Source:MGI Symbol;Acc:MGI:1919254]	11	118428203	118449963	1	UP		UP	UP
ENSMUSG00000022440	C1qtnf6	protein_coding	C1q and tumor necrosis factor related protein 6 [Source:MGI Symbol;Acc:MGI:1919959]	15	78523346	78529625	-1	UP	DN		UP	DN
ENSMUSG00000032120	C2cd2l	protein_coding	C2 calcium-dependent domain containing 2-like [Source:MGI Symbol;Acc:MGI:1919014]	9	44309237	44320282	-1	UP
ENSMUSG00000047990	C2cd4a	protein_coding	C2 calcium-dependent domain containing 4A [Source:MGI Symbol;Acc:MGI:3645763]	9	67830532	67832330	-1	UP	UP	UP	UP	UP
ENSMUSG00000091956	C2cd4b	protein_coding	C2 calcium-dependent domain containing 4B [Source:MGI Symbol;Acc:MGI:1922947]	9	67759437	67760929	1	UP	UP	UP	UP	UP
ENSMUSG00000024164	C3	protein_coding	complement component 3 [Source:MGI Symbol;Acc:MGI:88227]	17	57203970	57228136	-1	UP	DN	DN	DN	DN
ENSMUSG00000049130	C5ar1	protein_coding	complement component 5a receptor 1 [Source:MGI Symbol;Acc:MGI:88232]	7	16246743	16259540	-1	UP		DN
ENSMUSG00000029544	Cabp1	protein_coding	calcium binding protein 1 [Source:MGI Symbol;Acc:MGI:1352750]	5	115168689	115194381	-1	UP		UP	UP	UP
ENSMUSG00000004113	Cacna1b	protein_coding	calcium channel, voltage-dependent, N type, alpha 1B subunit [Source:MGI Symbol;Acc:MGI:88296]	2	24603887	24763152	-1	UP	UP			DN
ENSMUSG00000024112	Cacna1h	protein_coding	calcium channel, voltage-dependent, T type, alpha 1H subunit [Source:MGI Symbol;Acc:MGI:1928842]	17	25374285	25433783	-1	UP	DN	DN
ENSMUSG00000003814	Calr	protein_coding	calreticulin [Source:MGI Symbol;Acc:MGI:88252]	8	84841850	84846934	-1	UP
ENSMUSG00000020368	Canx	protein_coding	calnexin [Source:MGI Symbol;Acc:MGI:88261]	11	50293961	50325673	-1	UP
ENSMUSG00000024942	Capn1	protein_coding	calpain 1 [Source:MGI Symbol;Acc:MGI:88263]	19	5988546	6015825	-1	UP	UP	UP	UP
ENSMUSG00000026928	Card9	protein_coding	caspase recruitment domain family, member 9 [Source:MGI Symbol;Acc:MGI:2685628]	2	26352176	26360918	-1	UP		DN	DN	DN
ENSMUSG00000027326	Casc5	protein_coding	cancer susceptibility candidate 5 [Source:MGI Symbol;Acc:MGI:1923714]	2	119047119	119105501	1	UP			UP
ENSMUSG00000031012	Cask	protein_coding	calcium/calmodulin-dependent serine protein kinase (MAGUK family) [Source:MGI Symbol;Acc:MGI:1309489]	X	13517080	13851367	-1	UP	DN		DN
ENSMUSG00000034471	Caskin2	protein_coding	CASK-interacting protein 2 [Source:MGI Symbol;Acc:MGI:2157062]	11	115799183	115813639	-1	UP	DN	DN	DN
ENSMUSG00000025888	Casp1	protein_coding	caspase 1 [Source:MGI Symbol;Acc:MGI:96544]	9	5298517	5307265	1	UP		DN	UP
ENSMUSG00000021585	Cast	protein_coding	calpastatin [Source:MGI Symbol;Acc:MGI:1098236]	13	74694286	74807921	-1	UP		UP	UP
ENSMUSG00000028977	Casz1	protein_coding	castor zinc finger 1 [Source:MGI Symbol;Acc:MGI:1196251]	4	148804429	148954889	1	UP	DN		UP	UP
ENSMUSG00000025150	Cbr2	protein_coding	carbonyl reductase 2 [Source:MGI Symbol;Acc:MGI:107200]	11	120729489	120732114	-1	UP
ENSMUSG00000027994	Ccdc109b	protein_coding	coiled-coil domain containing 109B [Source:MGI Symbol;Acc:MGI:1914065]	3	129914960	129970206	-1	UP	UP	UP	UP	UP
ENSMUSG00000022768	Ccdc116	protein_coding	coiled-coil domain containing 116 [Source:MGI Symbol;Acc:MGI:1924122]	16	17139064	17147229	-1	UP			UP
ENSMUSG00000036641	Ccdc148	protein_coding	coiled-coil domain containing 148 [Source:MGI Symbol;Acc:MGI:3039583]	2	58821697	59160683	-1	UP		DN
ENSMUSG00000075225	Ccdc162	protein_coding	coiled-coil domain containing 162 [Source:MGI Symbol;Acc:MGI:1923223]	10	41538846	41709300	-1	UP	UP	UP	UP	UP
ENSMUSG00000043036	Ccdc63	protein_coding	coiled-coil domain containing 63 [Source:MGI Symbol;Acc:MGI:3607777]	5	122108040	122138957	-1	UP	UP	UP	UP	UP
ENSMUSG00000026339	Ccdc93	protein_coding	coiled-coil domain containing 93 [Source:MGI Symbol;Acc:MGI:1918079]	1	121431049	121506460	1	UP	UP	UP	UP	UP
ENSMUSG00000031780	Ccl17	protein_coding	chemokine (C-C motif) ligand 17 [Source:MGI Symbol;Acc:MGI:1329039]	8	94810453	94812035	1	UP	DN		UP
ENSMUSG00000035385	Ccl2	protein_coding	chemokine (C-C motif) ligand 2 [Source:MGI Symbol;Acc:MGI:98259]	11	82035571	82037453	1	UP	DN
ENSMUSG00000018927	Ccl6	protein_coding	chemokine (C-C motif) ligand 6 [Source:MGI Symbol;Acc:MGI:98263]	11	83587882	83593087	-1	UP		DN
ENSMUSG00000019122	Ccl9	protein_coding	chemokine (C-C motif) ligand 9 [Source:MGI Symbol;Acc:MGI:104533]	11	83572919	83578636	-1	UP		DN	DN
ENSMUSG00000002068	Ccne1	protein_coding	cyclin E1 [Source:MGI Symbol;Acc:MGI:88316]	7	38097984	38107534	-1	UP	DN		UP
ENSMUSG00000020326	Ccng1	protein_coding	cyclin G1 [Source:MGI Symbol;Acc:MGI:102890]	11	40748552	40755311	-1	UP	UP		UP	UP
ENSMUSG00000042417	Ccno	protein_coding	cyclin O [Source:MGI Symbol;Acc:MGI:2145534]	13	112987802	112990778	1	UP			UP	UP
ENSMUSG00000025804	Ccr1	protein_coding	chemokine (C-C motif) receptor 1 [Source:MGI Symbol;Acc:MGI:104618]	9	123962126	123968692	-1	UP	UP		UP
ENSMUSG00000044052	Ccr10	protein_coding	chemokine (C-C motif) receptor 10 [Source:MGI Symbol;Acc:MGI:1096320]	11	101172997	101175443	-1	UP	DN
ENSMUSG00000049103	Ccr2	protein_coding	chemokine (C-C motif) receptor 2 [Source:MGI Symbol;Acc:MGI:106185]	9	124101950	124113557	1	UP	UP	DN	DN	DN
ENSMUSG00000035448	Ccr3	protein_coding	chemokine (C-C motif) receptor 3 [Source:MGI Symbol;Acc:MGI:104616]	9	124021971	124031689	1	UP	DN	DN
ENSMUSG00000023087	Ccrn4l	protein_coding	CCR4 carbon catabolite repression 4-like (S. cerevisiae) [Source:MGI Symbol;Acc:MGI:109382]	3	51224447	51251644	1	UP	UP		UP
ENSMUSG00000022234	Cct5	protein_coding	chaperonin containing Tcp1, subunit 5 (epsilon) [Source:MGI Symbol;Acc:MGI:107185]	15	31590800	31601847	-1	UP	UP	UP
ENSMUSG00000051439	Cd14	protein_coding	CD14 antigen [Source:MGI Symbol;Acc:MGI:88318]	18	36725074	36726736	-1	UP	DN	DN		DN
ENSMUSG00000038304	Cd160	protein_coding	CD160 antigen [Source:MGI Symbol;Acc:MGI:1860383]	3	96798763	96829351	-1	UP	UP	UP	UP
ENSMUSG00000052212	Cd177	protein_coding	CD177 antigen [Source:MGI Symbol;Acc:MGI:1916141]	7	24743985	24760311	-1	UP		DN	DN
ENSMUSG00000022667	Cd200r1	protein_coding	CD200 receptor 1 [Source:MGI Symbol;Acc:MGI:1889024]	16	44765736	44794978	1	UP	UP		UP
ENSMUSG00000036172	Cd200r3	protein_coding	CD200 receptor 3 [Source:MGI Symbol;Acc:MGI:1921853]	16	44943678	44981380	1	UP	DN	DN	DN
ENSMUSG00000062082	Cd200r4	protein_coding	CD200 receptor 4 [Source:MGI Symbol;Acc:MGI:3036289]	16	44811733	44839150	1	UP	UP		UP
ENSMUSG00000005763	Cd247	protein_coding	CD247 antigen [Source:MGI Symbol;Acc:MGI:88334]	1	165788681	165877276	1	UP	UP	UP	UP	UP
ENSMUSG00000047139	Cd24a	protein_coding	CD24a antigen [Source:MGI Symbol;Acc:MGI:88323]	10	43579169	43584262	1	UP
ENSMUSG00000035914	Cd276	protein_coding	CD276 antigen [Source:MGI Symbol;Acc:MGI:2183926]	9	58524300	58555132	-1	UP	UP		UP
ENSMUSG00000026012	Cd28	protein_coding	CD28 antigen [Source:MGI Symbol;Acc:MGI:88327]	1	60716800	60773359	1	UP	UP			DN
ENSMUSG00000034652	Cd300a	protein_coding	CD300A antigen [Source:MGI Symbol;Acc:MGI:2443411]	11	114890041	114904654	1	UP	DN	DN	DN	DN
ENSMUSG00000063193	Cd300lb	protein_coding	CD300 antigen like family member B [Source:MGI Symbol;Acc:MGI:2685099]	11	114922781	114934386	-1	UP		DN	DN	DN
ENSMUSG00000034641	Cd300ld	protein_coding	CD300 molecule-like family member d [Source:MGI Symbol;Acc:MGI:2442358]	11	114982274	114989922	-1	UP	DN	DN
ENSMUSG00000047798	Cd300lf	protein_coding	CD300 antigen like family member F [Source:MGI Symbol;Acc:MGI:2442359]	11	115116214	115133992	-1	UP		DN
ENSMUSG00000060703	Cd302	protein_coding	CD302 antigen [Source:MGI Symbol;Acc:MGI:1913455]	2	60251993	60284488	-1	UP		DN
ENSMUSG00000032093	Cd3e	protein_coding	CD3 antigen, epsilon polypeptide [Source:MGI Symbol;Acc:MGI:88332]	9	44998743	45009590	-1	UP	UP	UP	UP	UP
ENSMUSG00000002033	Cd3g	protein_coding	CD3 antigen, gamma polypeptide [Source:MGI Symbol;Acc:MGI:88333]	9	44969572	44980431	-1	UP	UP	UP	UP	UP
ENSMUSG00000023274	Cd4	protein_coding	CD4 antigen [Source:MGI Symbol;Acc:MGI:88335]	6	124864692	124888221	-1	UP	DN	DN		DN
ENSMUSG00000024669	Cd5	protein_coding	CD5 antigen [Source:MGI Symbol;Acc:MGI:88340]	19	10718143	10738974	-1	UP	UP	UP	UP	UP
ENSMUSG00000000682	Cd52	protein_coding	CD52 antigen [Source:MGI Symbol;Acc:MGI:1346088]	4	134082448	134095082	-1	UP	UP	DN
ENSMUSG00000040747	Cd53	protein_coding	CD53 antigen [Source:MGI Symbol;Acc:MGI:88341]	3	106758861	106790149	-1	UP		DN	DN	UP
ENSMUSG00000026399	Cd55	protein_coding	CD55 antigen [Source:MGI Symbol;Acc:MGI:104850]	1	130439027	130462744	-1	UP	UP		UP	UP
ENSMUSG00000015854	Cd5l	protein_coding	CD5 antigen-like [Source:MGI Symbol;Acc:MGI:1334419]	3	87357881	87371074	1	UP	DN	DN	UP
ENSMUSG00000024670	Cd6	protein_coding	CD6 antigen [Source:MGI Symbol;Acc:MGI:103566]	19	10789341	10830058	-1	UP	UP	UP	UP	UP
ENSMUSG00000025351	Cd63	protein_coding	CD63 antigen [Source:MGI Symbol;Acc:MGI:99529]	10	128908919	128912816	1	UP	UP		UP	UP
ENSMUSG00000018774	Cd68	protein_coding	CD68 antigen [Source:MGI Symbol;Acc:MGI:88342]	11	69664213	69666153	-1	UP		DN
ENSMUSG00000075122	Cd80	protein_coding	CD80 antigen [Source:MGI Symbol;Acc:MGI:101775]	16	38458933	38486933	1	UP	UP	DN		UP
ENSMUSG00000002885	Cd97	protein_coding	CD97 antigen [Source:MGI Symbol;Acc:MGI:1347095]	8	83723251	83741326	-1	UP		UP	UP	UP
ENSMUSG00000020307	Cdc34	protein_coding	cell division cycle 34 [Source:MGI Symbol;Acc:MGI:102657]	10	79682195	79688394	1	UP		UP		UP
ENSMUSG00000045664	Cdc42ep2	protein_coding	CDC42 effector protein (Rho GTPase binding) 2 [Source:MGI Symbol;Acc:MGI:1929744]	19	5917556	5924816	-1	UP
ENSMUSG00000041598	Cdc42ep4	protein_coding	CDC42 effector protein (Rho GTPase binding) 4 [Source:MGI Symbol;Acc:MGI:1929760]	11	113726850	113751881	-1	UP	DN	UP		UP
ENSMUSG00000063838	Cdc42ep5	protein_coding	CDC42 effector protein (Rho GTPase binding) 5 [Source:MGI Symbol;Acc:MGI:1929745]	7	4151260	4164860	-1	UP	DN		UP
ENSMUSG00000000028	Cdc45	protein_coding	cell division cycle 45 [Source:MGI Symbol;Acc:MGI:1338073]	16	18780447	18811987	-1	UP	DN	DN		DN
ENSMUSG00000017499	Cdc6	protein_coding	cell division cycle 6 [Source:MGI Symbol;Acc:MGI:1345150]	11	98907801	98923940	1	UP
ENSMUSG00000028217	Cdh17	protein_coding	cadherin 17 [Source:MGI Symbol;Acc:MGI:1095414]	4	11758147	11817895	1	UP	UP		UP
ENSMUSG00000029394	Cdk2ap1	protein_coding	CDK2 (cyclin-dependent kinase 2)-associated protein 1 [Source:MGI Symbol;Acc:MGI:1202069]	5	124345417	124354671	-1	UP			UP
ENSMUSG00000024856	Cdk2ap2	protein_coding	CDK2-associated protein 2 [Source:MGI Symbol;Acc:MGI:1098779]	19	4097182	4099019	1	UP	UP
ENSMUSG00000018669	Cdk5rap3	protein_coding	CDK5 regulatory subunit associated protein 3 [Source:MGI Symbol;Acc:MGI:1933126]	11	96907426	96916496	-1	UP
ENSMUSG00000023067	Cdkn1a	protein_coding	cyclin-dependent kinase inhibitor 1A (P21) [Source:MGI Symbol;Acc:MGI:104556]	17	29090979	29100722	1	UP	UP			UP
ENSMUSG00000020392	Cdkn2aipnl	protein_coding	CDKN2A interacting protein N-terminal like [Source:MGI Symbol;Acc:MGI:1261797]	11	51967661	51977334	1	UP		UP
ENSMUSG00000030878	Cdr2	protein_coding	cerebellar degeneration-related 2 [Source:MGI Symbol;Acc:MGI:1100885]	7	120957036	120982312	-1	UP	DN
ENSMUSG00000029646	Cdx2	protein_coding	caudal type homeobox 2 [Source:MGI Symbol;Acc:MGI:88361]	5	147300805	147307270	-1	UP	UP	UP	UP	UP
ENSMUSG00000074272	Ceacam1	protein_coding	carcinoembryonic antigen-related cell adhesion molecule 1 [Source:MGI Symbol;Acc:MGI:1347245]	7	25461702	25477625	-1	UP		DN
ENSMUSG00000034957	Cebpa	protein_coding	CCAAT/enhancer binding protein (C/EBP), alpha [Source:MGI Symbol;Acc:MGI:99480]	7	35119293	35121926	1	UP			DN
ENSMUSG00000056501	Cebpb	protein_coding	CCAAT/enhancer binding protein (C/EBP), beta [Source:MGI Symbol;Acc:MGI:88373]	2	167688915	167690418	1	UP			UP
ENSMUSG00000071637	Cebpd	processed_pseudogene	CCAAT/enhancer binding protein (C/EBP), delta [Source:MGI Symbol;Acc:MGI:103573]	16	15887286	15888466	1	UP		DN	DN
ENSMUSG00000052435	Cebpe	protein_coding	CCAAT/enhancer binding protein (C/EBP), epsilon [Source:MGI Symbol;Acc:MGI:103572]	14	54710363	54712174	-1	UP	DN	DN	DN	DN
ENSMUSG00000023031	Cela1	protein_coding	chymotrypsin-like elastase family, member 1 [Source:MGI Symbol;Acc:MGI:95314]	15	100674425	100687920	-1	UP	UP	UP	UP
ENSMUSG00000016028	Celsr1	protein_coding	cadherin, EGF LAG seven-pass G-type receptor 1 (flamingo homolog, Drosophila) [Source:MGI Symbol;Acc:MGI:1100883]	15	85898758	86033777	-1	UP	UP	UP	UP	UP
ENSMUSG00000023473	Celsr3	protein_coding	cadherin, EGF LAG seven-pass G-type receptor 3 (flamingo homolog, Drosophila) [Source:MGI Symbol;Acc:MGI:1858236]	9	108826320	108852963	1	UP	DN	DN	DN
ENSMUSG00000073542	Cep76	protein_coding	centrosomal protein 76 [Source:MGI Symbol;Acc:MGI:1923401]	18	67617397	67641336	-1	UP
ENSMUSG00000040774	Cept1	protein_coding	choline/ethanolaminephosphotransferase 1 [Source:MGI Symbol;Acc:MGI:2139793]	3	106502260	106547802	-1	UP
ENSMUSG00000001128	Cfp	protein_coding	complement factor properdin [Source:MGI Symbol;Acc:MGI:97545]	X	20925454	20931555	-1	UP		DN	DN	DN
ENSMUSG00000041235	Chd7	protein_coding	chromodomain helicase DNA binding protein 7 [Source:MGI Symbol;Acc:MGI:2444748]	4	8690406	8867659	1	UP	DN	DN	DN
ENSMUSG00000032997	Chpf	protein_coding	chondroitin polymerizing factor [Source:MGI Symbol;Acc:MGI:106576]	1	75474569	75479471	-1	UP		UP	UP
ENSMUSG00000027221	Chst1	protein_coding	carbohydrate (keratan sulfate Gal-6) sulfotransferase 1 [Source:MGI Symbol;Acc:MGI:1924219]	2	92599707	92615250	1	UP	DN	DN
ENSMUSG00000036599	Chst12	protein_coding	carbohydrate sulfotransferase 12 [Source:MGI Symbol;Acc:MGI:1929064]	5	140505550	140525724	1	UP
ENSMUSG00000056643	Chst13	protein_coding	carbohydrate (chondroitin 4) sulfotransferase 13 [Source:MGI Symbol;Acc:MGI:1919047]	6	90308351	90325185	-1	UP	DN	DN	DN	DN
ENSMUSG00000030538	Cib1	protein_coding	calcium and integrin binding 1 (calmyrin) [Source:MGI Symbol;Acc:MGI:1344418]	7	80227156	80232813	-1	UP
ENSMUSG00000037493	Cib2	protein_coding	calcium and integrin binding family member 2 [Source:MGI Symbol;Acc:MGI:1929293]	9	54544794	54560218	-1	UP	DN	DN		DN
ENSMUSG00000078695	Cisd3	protein_coding	CDGSH iron sulfur domain 3 [Source:MGI Symbol;Acc:MGI:101788]	11	97685826	97688621	1	UP			UP
ENSMUSG00000070803	Cited4	protein_coding	Cbp/p300-interacting transactivator, with Glu/Asp-rich carboxy-terminal domain, 4 [Source:MGI Symbol;Acc:MGI:1861694]	4	120666563	120667820	1	UP	DN	DN
ENSMUSG00000046841	Ckap4	protein_coding	cytoskeleton-associated protein 4 [Source:MGI Symbol;Acc:MGI:2444926]	10	84526305	84534036	-1	UP		DN	DN
ENSMUSG00000030399	Ckm	protein_coding	creatine kinase, muscle [Source:MGI Symbol;Acc:MGI:88413]	7	19411094	19421583	1	UP	UP	UP	UP	UP
ENSMUSG00000000308	Ckmt1	protein_coding	creatine kinase, mitochondrial 1, ubiquitous [Source:MGI Symbol;Acc:MGI:99441]	2	121357714	121363737	1	UP	UP		UP
ENSMUSG00000036636	Clcn7	protein_coding	chloride channel 7 [Source:MGI Symbol;Acc:MGI:1347048]	17	25133391	25162104	1	UP
ENSMUSG00000022132	Cldn10	protein_coding	claudin 10 [Source:MGI Symbol;Acc:MGI:1913101]	14	118787871	118875489	1	UP	UP	UP	UP	UP
ENSMUSG00000008843	Cldn13	protein_coding	claudin 13 [Source:MGI Symbol;Acc:MGI:1913102]	5	134914249	134915526	-1	UP	DN
ENSMUSG00000001739	Cldn15	protein_coding	claudin 15 [Source:MGI Symbol;Acc:MGI:1913103]	5	136966616	136975858	1	UP	DN	DN	DN
ENSMUSG00000000318	Clec10a	protein_coding	C-type lectin domain family 10, member A [Source:MGI Symbol;Acc:MGI:96975]	11	70156197	70170834	1	UP	DN	DN	DN	DN
ENSMUSG00000004473	Clec11a	protein_coding	C-type lectin domain family 11, member a [Source:MGI Symbol;Acc:MGI:1298219]	7	44303770	44306959	-1	UP	UP		UP	UP
ENSMUSG00000053063	Clec12a	protein_coding	C-type lectin domain family 12, member a [Source:MGI Symbol;Acc:MGI:3040968]	6	129342691	129365303	1	UP	UP	DN	DN	DN
ENSMUSG00000030159	Clec1b	protein_coding	C-type lectin domain family 1, member b [Source:MGI Symbol;Acc:MGI:1913287]	6	129397297	129409335	1	UP
ENSMUSG00000049037	Clec4a1	protein_coding	C-type lectin domain family 4, member a1 [Source:MGI Symbol;Acc:MGI:3036291]	6	122921848	122934619	1	UP	DN
ENSMUSG00000030148	Clec4a2	protein_coding	C-type lectin domain family 4, member a2 [Source:MGI Symbol;Acc:MGI:1349412]	6	123106428	123143999	1	UP	DN	DN	DN
ENSMUSG00000043832	Clec4a3	protein_coding	C-type lectin domain family 4, member a3 [Source:MGI Symbol;Acc:MGI:1920399]	6	122952515	122969875	1	UP	DN	DN
ENSMUSG00000030147	Clec4b1	protein_coding	C-type lectin domain family 4, member b1 [Source:MGI Symbol;Acc:MGI:1917060]	6	123049962	123071555	1	UP		DN
ENSMUSG00000067767	Clec4b2	protein_coding	C-type lectin domain family 4, member b2 [Source:MGI Symbol;Acc:MGI:3588267]	6	123172893	123204671	1	UP	DN	DN	DN
ENSMUSG00000030144	Clec4d	protein_coding	C-type lectin domain family 4, member d [Source:MGI Symbol;Acc:MGI:1298389]	6	123262107	123275268	1	UP	UP	UP	UP	UP
ENSMUSG00000030142	Clec4e	protein_coding	C-type lectin domain family 4, member e [Source:MGI Symbol;Acc:MGI:1861232]	6	123281789	123289870	-1	UP	UP	UP	UP	UP
ENSMUSG00000023349	Clec4n	protein_coding	C-type lectin domain family 4, member n [Source:MGI Symbol;Acc:MGI:1861231]	6	123229843	123247021	1	UP			UP
ENSMUSG00000029915	Clec5a	protein_coding	C-type lectin domain family 5, member a [Source:MGI Symbol;Acc:MGI:1345151]	6	40574894	40585821	-1	UP	DN	DN	DN	DN
ENSMUSG00000079293	Clec7a	polymorphic_pseudogene	C-type lectin domain family 7, member a [Source:MGI Symbol;Acc:MGI:1861431]	6	129461591	129472777	-1	UP		DN		DN
ENSMUSG00000006169	Clint1	protein_coding	clathrin interactor 1 [Source:MGI Symbol;Acc:MGI:2144243]	11	45852051	45910625	1	UP			UP
ENSMUSG00000021610	Clptm1l	protein_coding	CLPTM1-like [Source:MGI Symbol;Acc:MGI:2442892]	13	73604002	73620639	1	UP
ENSMUSG00000047126	Cltc	protein_coding	clathrin, heavy polypeptide (Hc) [Source:MGI Symbol;Acc:MGI:2388633]	11	86694351	86757565	-1	UP
ENSMUSG00000022225	Cma1	protein_coding	chymase 1, mast cell [Source:MGI Symbol;Acc:MGI:96941]	14	55941453	55944661	-1	UP	DN	DN
ENSMUSG00000022235	Cmbl	protein_coding	carboxymethylenebutenolidase-like (Pseudomonas) [Source:MGI Symbol;Acc:MGI:1916824]	15	31568791	31590119	1	UP
ENSMUSG00000042190	Cmklr1	protein_coding	chemokine-like receptor 1 [Source:MGI Symbol;Acc:MGI:109603]	5	113612354	113650426	-1	UP	UP	UP	UP	UP
ENSMUSG00000024644	Cndp2	protein_coding	CNDP dipeptidase 2 (metallopeptidase M20 family) [Source:MGI Symbol;Acc:MGI:1913304]	18	84667470	84685633	-1	UP		UP
ENSMUSG00000067220	Cnga1	protein_coding	cyclic nucleotide gated channel alpha 1 [Source:MGI Symbol;Acc:MGI:88436]	5	72603696	72642752	-1	UP	UP	UP	UP
ENSMUSG00000062585	Cnr2	protein_coding	cannabinoid receptor 2 (macrophage) [Source:MGI Symbol;Acc:MGI:104650]	4	135895394	135920207	1	UP	UP	UP	UP	UP
ENSMUSG00000055022	Cntn1	protein_coding	contactin 1 [Source:MGI Symbol;Acc:MGI:105980]	15	92051165	92341967	1	UP		UP	UP	UP
ENSMUSG00000017167	Cntnap1	protein_coding	contactin associated protein-like 1 [Source:MGI Symbol;Acc:MGI:1858201]	11	101170523	101190724	1	UP
ENSMUSG00000001755	Coasy	protein_coding	Coenzyme A synthase [Source:MGI Symbol;Acc:MGI:1918993]	11	101082565	101086619	1	UP
ENSMUSG00000055041	Commd5	protein_coding	COMM domain containing 5 [Source:MGI Symbol;Acc:MGI:1913648]	15	76899910	76901305	1	UP	UP	UP	UP	UP
ENSMUSG00000055681	Cope	protein_coding	coatomer protein complex, subunit epsilon [Source:MGI Symbol;Acc:MGI:1891702]	8	70302518	70312993	1	UP		UP
ENSMUSG00000060992	Copz1	protein_coding	coatomer protein complex, subunit zeta 1 [Source:MGI Symbol;Acc:MGI:1929063]	15	103272911	103299862	1	UP			UP
ENSMUSG00000039914	Coq10a	protein_coding	coenzyme Q10 homolog A (yeast) [Source:MGI Symbol;Acc:MGI:2684847]	10	128363097	128370032	-1	UP				UP
ENSMUSG00000046516	Cox17	protein_coding	cytochrome c oxidase, subunit XVII assembly protein homolog (yeast) [Source:MGI Symbol;Acc:MGI:1333806]	16	38346991	38352763	1	UP
ENSMUSG00000000088	Cox5a	protein_coding	cytochrome c oxidase, subunit Va [Source:MGI Symbol;Acc:MGI:88474]	9	57521232	57532424	1	UP			UP
ENSMUSG00000036751	Cox6b1	protein_coding	cytochrome c oxidase, subunit VIb polypeptide 1 [Source:MGI Symbol;Acc:MGI:107460]	7	30616974	30626151	-1	UP		UP
ENSMUSG00000051811	Cox6b2	protein_coding	cytochrome c oxidase subunit VIb polypeptide 2 [Source:MGI Symbol;Acc:MGI:3044182]	7	4751794	4753094	-1	UP		DN
ENSMUSG00000014313	Cox6c	protein_coding	cytochrome c oxidase, subunit VIc [Source:MGI Symbol;Acc:MGI:104614]	15	35925886	35938246	-1	UP			UP
ENSMUSG00000032330	Cox7a2	protein_coding	cytochrome c oxidase, subunit VIIa 2 [Source:MGI Symbol;Acc:MGI:1316715]	9	79755241	79759853	-1	UP
ENSMUSG00000003617	Cp	protein_coding	ceruloplasmin [Source:MGI Symbol;Acc:MGI:88476]	3	19957054	20009145	1	UP	UP		UP
ENSMUSG00000001865	Cpa3	protein_coding	carboxypeptidase A3, mast cell [Source:MGI Symbol;Acc:MGI:88479]	3	20215617	20242181	-1	UP	UP	UP	UP	UP
ENSMUSG00000025586	Cpeb1	protein_coding	cytoplasmic polyadenylation element binding protein 1 [Source:MGI Symbol;Acc:MGI:108442]	7	81347026	81455465	-1	UP	UP	UP	UP
ENSMUSG00000039782	Cpeb2	protein_coding	cytoplasmic polyadenylation element binding protein 2 [Source:MGI Symbol;Acc:MGI:2442640]	5	43233463	43289724	1	UP	UP	UP	UP	UP
ENSMUSG00000020300	Cpeb4	protein_coding	cytoplasmic polyadenylation element binding protein 4 [Source:MGI Symbol;Acc:MGI:1914829]	11	31872211	31935634	1	UP	UP			UP
ENSMUSG00000034796	Cpne7	protein_coding	copine VII [Source:MGI Symbol;Acc:MGI:2142747]	8	123117374	123135182	1	UP		UP	UP	UP
ENSMUSG00000022742	Cpox	protein_coding	coproporphyrinogen oxidase [Source:MGI Symbol;Acc:MGI:104841]	16	58670208	58680391	1	UP		DN
ENSMUSG00000026853	Crat	protein_coding	carnitine acetyltransferase [Source:MGI Symbol;Acc:MGI:109501]	2	30400471	30415813	-1	UP	UP
ENSMUSG00000027230	Creb3l1	protein_coding	cAMP responsive element binding protein 3-like 1 [Source:MGI Symbol;Acc:MGI:1347062]	2	91982328	92024502	-1	UP		UP	UP	UP
ENSMUSG00000038648	Creb3l2	protein_coding	cAMP responsive element binding protein 3-like 2 [Source:MGI Symbol;Acc:MGI:2442695]	6	37327255	37442146	-1	UP
ENSMUSG00000040713	Creg1	protein_coding	cellular repressor of E1A-stimulated genes 1 [Source:MGI Symbol;Acc:MGI:1344382]	1	165763746	165775308	1	UP
ENSMUSG00000023272	Creld2	protein_coding	cysteine-rich with EGF-like domains 2 [Source:MGI Symbol;Acc:MGI:1923987]	15	88819646	88826681	1	UP
ENSMUSG00000063889	Crem	protein_coding	cAMP responsive element modulator [Source:MGI Symbol;Acc:MGI:88495]	18	3266048	3337748	-1	UP	UP	UP
ENSMUSG00000031825	Crispld2	protein_coding	cysteine-rich secretory protein LCCL domain containing 2 [Source:MGI Symbol;Acc:MGI:1926142]	8	119992438	120052793	1	UP	DN	DN	UP
ENSMUSG00000020038	Cry1	protein_coding	cryptochrome 1 (photolyase-like) [Source:MGI Symbol;Acc:MGI:1270841]	10	85131702	85185054	-1	UP		UP
ENSMUSG00000005683	Cs	protein_coding	citrate synthase [Source:MGI Symbol;Acc:MGI:88529]	10	128337832	128362479	1	UP				DN
ENSMUSG00000024621	Csf1r	protein_coding	colony stimulating factor 1 receptor [Source:MGI Symbol;Acc:MGI:1339758]	18	61105572	61132149	1	UP	DN	DN	DN	DN
ENSMUSG00000059326	Csf2ra	protein_coding	colony stimulating factor 2 receptor, alpha, low-affinity (granulocyte-macrophage) [Source:MGI Symbol;Acc:MGI:1339754]	19	61224402	61228418	-1	UP	DN	DN	DN	DN
ENSMUSG00000071713	Csf2rb	protein_coding	colony stimulating factor 2 receptor, beta, low-affinity (granulocyte-macrophage) [Source:MGI Symbol;Acc:MGI:1339759]	15	78325990	78351000	1	UP		DN	DN	DN
ENSMUSG00000071714	Csf2rb2	protein_coding	colony stimulating factor 2 receptor, beta 2, low-affinity (granulocyte-macrophage) [Source:MGI Symbol;Acc:MGI:1339760]	15	78282517	78305603	-1	UP	DN	DN	DN	DN
ENSMUSG00000042042	Csgalnact2	protein_coding	chondroitin sulfate N-acetylgalactosaminyltransferase 2 [Source:MGI Symbol;Acc:MGI:1926002]	6	118107452	118139140	-1	UP	DN	DN	DN
ENSMUSG00000068129	Cst7	protein_coding	cystatin F (leukocystatin) [Source:MGI Symbol;Acc:MGI:1298217]	2	150570415	150578944	1	UP	UP	UP	UP	UP
ENSMUSG00000005054	Cstb	protein_coding	cystatin B [Source:MGI Symbol;Acc:MGI:109514]	10	78425670	78427619	1	UP	UP	UP	UP
ENSMUSG00000021000	Ctage5	protein_coding	CTAGE family, member 5 [Source:MGI Symbol;Acc:MGI:1346056]	12	59129720	59191583	1	UP
ENSMUSG00000028189	Ctbs	protein_coding	chitobiase, di-N-acetyl- [Source:MGI Symbol;Acc:MGI:1921495]	3	146450470	146465849	1	UP	DN
ENSMUSG00000018559	Ctdnep1	protein_coding	CTD nuclear envelope phosphatase 1 [Source:MGI Symbol;Acc:MGI:1914431]	11	69981156	69990601	1	UP
ENSMUSG00000026011	Ctla4	protein_coding	cytotoxic T-lymphocyte-associated protein 4 [Source:MGI Symbol;Acc:MGI:88556]	1	60887000	60915832	1	UP	UP		UP
ENSMUSG00000005949	Ctns	protein_coding	cystinosis, nephropathic [Source:MGI Symbol;Acc:MGI:1932872]	11	73183596	73199042	-1	UP
ENSMUSG00000017760	Ctsa	protein_coding	cathepsin A [Source:MGI Symbol;Acc:MGI:97748]	2	164832873	164841032	1	UP
ENSMUSG00000021939	Ctsb	protein_coding	cathepsin B [Source:MGI Symbol;Acc:MGI:88561]	14	63122462	63145919	1	UP
ENSMUSG00000030560	Ctsc	protein_coding	cathepsin C [Source:MGI Symbol;Acc:MGI:109553]	7	88278085	88310888	1	UP
ENSMUSG00000007891	Ctsd	protein_coding	cathepsin D [Source:MGI Symbol;Acc:MGI:88562]	7	142371148	142388038	-1	UP
ENSMUSG00000040314	Ctsg	protein_coding	cathepsin G [Source:MGI Symbol;Acc:MGI:88563]	14	56099881	56102574	-1	UP		DN
ENSMUSG00000032359	Ctsh	protein_coding	cathepsin H [Source:MGI Symbol;Acc:MGI:107285]	9	90054152	90076089	1	UP	DN	DN		DN
ENSMUSG00000021477	Ctsl	protein_coding	cathepsin L [Source:MGI Symbol;Acc:MGI:88564]	13	64363214	64370306	-1	UP		DN	UP
ENSMUSG00000038642	Ctss	protein_coding	cathepsin S [Source:MGI Symbol;Acc:MGI:107341]	3	95526786	95556403	1	UP	DN	DN	DN	DN
ENSMUSG00000016256	Ctsz	protein_coding	cathepsin Z [Source:MGI Symbol;Acc:MGI:1891190]	2	174427493	174439039	-1	UP	DN	DN	DN
ENSMUSG00000062127	Cttnbp2nl	protein_coding	CTTNBP2 N-terminal like [Source:MGI Symbol;Acc:MGI:1933137]	3	105001915	105053146	-1	UP	DN	DN
ENSMUSG00000042589	Cux2	protein_coding	cut-like homeobox 2 [Source:MGI Symbol;Acc:MGI:107321]	5	121857963	122050102	-1	UP
ENSMUSG00000045382	Cxcr4	protein_coding	chemokine (C-X-C motif) receptor 4 [Source:MGI Symbol;Acc:MGI:109563]	1	128588199	128592293	-1	UP	UP	UP	UP	UP
ENSMUSG00000024646	Cyb5	protein_coding	cytochrome b-5 [Source:MGI Symbol;Acc:MGI:1926952]	18	84851338	84880401	1	UP	UP	UP	UP	UP
ENSMUSG00000018042	Cyb5r3	protein_coding	cytochrome b5 reductase 3 [Source:MGI Symbol;Acc:MGI:94893]	15	83153494	83172592	-1	UP			UP	UP
ENSMUSG00000028621	Cyb5rl	protein_coding	cytochrome b5 reductase-like [Source:MGI Symbol;Acc:MGI:1919657]	4	107066988	107088268	1	UP			UP
ENSMUSG00000006519	Cyba	protein_coding	cytochrome b-245, alpha polypeptide [Source:MGI Symbol;Acc:MGI:1316658]	8	122424772	122432940	-1	UP	UP	UP		UP
ENSMUSG00000015340	Cybb	protein_coding	cytochrome b-245, beta polypeptide [Source:MGI Symbol;Acc:MGI:88574]	X	9435252	9487771	-1	UP		DN	DN	DN
ENSMUSG00000022551	Cyc1	protein_coding	cytochrome c-1 [Source:MGI Symbol;Acc:MGI:1913695]	15	76343523	76345934	1	UP		UP
ENSMUSG00000032323	Cyp11a1	protein_coding	cytochrome P450, family 11, subfamily a, polypeptide 1 [Source:MGI Symbol;Acc:MGI:88582]	9	58015013	58027020	1	UP	UP		UP	UP
ENSMUSG00000048440	Cyp4f16	protein_coding	cytochrome P450, family 4, subfamily f, polypeptide 16 [Source:MGI Symbol;Acc:MGI:1917351]	17	32536558	32551798	1	UP	UP	UP	UP
ENSMUSG00000003484	Cyp4f18	protein_coding	cytochrome P450, family 4, subfamily f, polypeptide 18 [Source:MGI Symbol;Acc:MGI:1919304]	8	71988482	72009626	-1	UP	UP	DN	DN
ENSMUSG00000052821	Cysltr1	protein_coding	cysteinyl leukotriene receptor 1 [Source:MGI Symbol;Acc:MGI:1926218]	X	106574346	106603679	-1	UP	UP		UP
ENSMUSG00000018008	Cyth4	protein_coding	cytohesin 4 [Source:MGI Symbol;Acc:MGI:2441702]	15	78597047	78622019	1	UP	UP			UP
ENSMUSG00000019852	D10Bwg1379e	protein_coding	DNA segment, Chr 10, Brigham & Womens Genetics 1379 expressed [Source:MGI Symbol;Acc:MGI:106387]	10	18588011	18743758	-1	UP	UP	DN	UP
ENSMUSG00000019579	D17Wsu104e	protein_coding	DNA segment, Chr 17, Wayne State University 104, expressed [Source:MGI Symbol;Acc:MGI:2156020]	17	56175744	56183920	-1	UP
ENSMUSG00000044768	D1Ertd622e	protein_coding	DNA segment, Chr 1, ERATO Doi 622, expressed [Source:MGI Symbol;Acc:MGI:1277184]	1	97643903	97662074	-1	UP	DN	DN	DN
ENSMUSG00000044816	D630023F18Rik	protein_coding	RIKEN cDNA D630023F18 gene [Source:MGI Symbol;Acc:MGI:2138198]	1	65100619	65123214	-1	UP	UP
ENSMUSG00000030041	D6Mm5e	protein_coding	DNA segment, Chr 6, Miriam Meisler 5, expressed [Source:MGI Symbol;Acc:MGI:1315200]	6	82946902	83030183	1	UP	DN		UP	UP
ENSMUSG00000034574	Daam1	protein_coding	dishevelled associated activator of morphogenesis 1 [Source:MGI Symbol;Acc:MGI:1914596]	12	71831078	71992367	1	UP	UP		UP
ENSMUSG00000040260	Daam2	protein_coding	dishevelled associated activator of morphogenesis 2 [Source:MGI Symbol;Acc:MGI:1923691]	17	49456022	49564337	-1	UP		UP	UP	UP
ENSMUSG00000022150	Dab2	protein_coding	disabled 2, mitogen-responsive phosphoprotein [Source:MGI Symbol;Acc:MGI:109175]	15	6299788	6440712	1	UP	DN	DN
ENSMUSG00000022174	Dad1	protein_coding	defender against cell death 1 [Source:MGI Symbol;Acc:MGI:101912]	14	54235479	54254104	-1	UP			UP
ENSMUSG00000039206	Daglb	protein_coding	diacylglycerol lipase, beta [Source:MGI Symbol;Acc:MGI:2442032]	5	143464493	143504442	1	UP	DN	DN	DN	DN
ENSMUSG00000032380	Dapk2	protein_coding	death-associated protein kinase 2 [Source:MGI Symbol;Acc:MGI:1341297]	9	66158223	66272242	1	UP
ENSMUSG00000034974	Dapk3	protein_coding	death-associated protein kinase 3 [Source:MGI Symbol;Acc:MGI:1203520]	10	81183007	81193197	1	UP		UP
ENSMUSG00000000346	Dazap2	protein_coding	DAZ associated protein 2 [Source:MGI Symbol;Acc:MGI:1344344]	15	100615628	100620731	1	UP	UP	UP	UP
ENSMUSG00000026385	Dbi	protein_coding	diazepam binding inhibitor [Source:MGI Symbol;Acc:MGI:94865]	1	120113280	120121078	-1	UP
ENSMUSG00000022300	Dcaf13	protein_coding	DDB1 and CUL4 associated factor 13 [Source:MGI Symbol;Acc:MGI:2684929]	15	39112874	39146856	1	UP		UP	UP
ENSMUSG00000036862	Dchs1	protein_coding	dachsous 1 (Drosophila) [Source:MGI Symbol;Acc:MGI:2685011]	7	105752989	105787654	-1	UP			UP	UP
ENSMUSG00000031865	Dctn1	protein_coding	dynactin 1 [Source:MGI Symbol;Acc:MGI:107745]	6	83165920	83200117	1	UP
ENSMUSG00000039450	Dcxr	protein_coding	dicarbonyl L-xylulose reductase [Source:MGI Symbol;Acc:MGI:1915130]	11	120725399	120727281	-1	UP				UP
ENSMUSG00000020182	Ddc	protein_coding	dopa decarboxylase [Source:MGI Symbol;Acc:MGI:94876]	11	11814101	11898144	-1	UP	UP	UP	UP	UP
ENSMUSG00000028757	Ddost	protein_coding	dolichyl-di-phosphooligosaccharide-protein glycotransferase [Source:MGI Symbol;Acc:MGI:1194508]	4	138304730	138312628	1	UP
ENSMUSG00000004393	Ddx56	protein_coding	DEAD (Asp-Glu-Ala-Asp) box polypeptide 56 [Source:MGI Symbol;Acc:MGI:1277172]	11	6258919	6267772	-1	UP
ENSMUSG00000038633	Degs1	protein_coding	degenerative spermatocyte homolog 1 (Drosophila) [Source:MGI Symbol;Acc:MGI:1097711]	1	182275772	182282804	-1	UP		DN	DN
ENSMUSG00000035392	Dennd1a	protein_coding	DENN/MADD domain containing 1A [Source:MGI Symbol;Acc:MGI:2442794]	2	37798991	38287390	-1	UP		UP
ENSMUSG00000007379	Dennd2c	protein_coding	DENN/MADD domain containing 2C [Source:MGI Symbol;Acc:MGI:3036254]	3	103102604	103169769	1	UP	UP		UP	UP
ENSMUSG00000022365	Derl1	protein_coding	Der1-like domain family, member 1 [Source:MGI Symbol;Acc:MGI:1915069]	15	57869502	57892418	-1	UP	UP		UP
ENSMUSG00000018442	Derl2	protein_coding	Der1-like domain family, member 2 [Source:MGI Symbol;Acc:MGI:2151483]	11	71007164	71019841	-1	UP
ENSMUSG00000009092	Derl3	protein_coding	Der1-like domain family, member 3 [Source:MGI Symbol;Acc:MGI:1917627]	10	75893398	75895941	1	UP		DN
ENSMUSG00000022555	Dgat1	protein_coding	diacylglycerol O-acyltransferase 1 [Source:MGI Symbol;Acc:MGI:1333825]	15	76502015	76511951	-1	UP				UP
ENSMUSG00000030747	Dgat2	protein_coding	diacylglycerol O-acyltransferase 2 [Source:MGI Symbol;Acc:MGI:1915050]	7	99153663	99182713	-1	UP	DN	DN	DN
ENSMUSG00000038665	Dgki	protein_coding	diacylglycerol kinase, iota [Source:MGI Symbol;Acc:MGI:2443430]	6	36846022	37300184	-1	UP		DN		UP
ENSMUSG00000021094	Dhrs7	protein_coding	dehydrogenase/reductase (SDR family) member 7 [Source:MGI Symbol;Acc:MGI:1913625]	12	72650356	72664828	-1	UP	DN		DN
ENSMUSG00000018425	Dhx40	protein_coding	DEAH (Asp-Glu-Ala-His) box polypeptide 40 [Source:MGI Symbol;Acc:MGI:1914737]	11	86768846	86807696	-1	UP	UP	UP
ENSMUSG00000007682	Dio2	protein_coding	deiodinase, iodothyronine, type II [Source:MGI Symbol;Acc:MGI:1338833]	12	90724554	90738438	-1	UP		DN	DN
ENSMUSG00000047842	Diras2	protein_coding	DIRAS family, GTP-binding RAS-like 2 [Source:MGI Symbol;Acc:MGI:1915453]	13	52504375	52530836	-1	UP	UP	UP	UP	UP
ENSMUSG00000022848	Dirc2	protein_coding	disrupted in renal carcinoma 2 (human) [Source:MGI Symbol;Acc:MGI:2387188]	16	35694062	35769356	-1	UP
ENSMUSG00000048281	Dleu7	protein_coding	deleted in lymphocytic leukemia, 7 [Source:MGI Symbol;Acc:MGI:2447771]	14	62276231	62292979	-1	UP	UP	UP	UP
ENSMUSG00000040856	Dlk1	protein_coding	delta-like 1 homolog (Drosophila) [Source:MGI Symbol;Acc:MGI:94900]	12	109452823	109463336	1	UP
ENSMUSG00000041911	Dlx1	protein_coding	distal-less homeobox 1 [Source:MGI Symbol;Acc:MGI:94901]	2	71528113	71533981	1	UP	UP		UP	UP
ENSMUSG00000060962	Dmkn	protein_coding	dermokine [Source:MGI Symbol;Acc:MGI:1920962]	7	30763756	30781066	1	UP	DN	DN	DN
ENSMUSG00000028610	Dmrtb1	protein_coding	DMRT-like family B with proline-rich C-terminal, 1 [Source:MGI Symbol;Acc:MGI:1927125]	4	107676290	107684230	-1	UP
ENSMUSG00000011349	Dmrtc2	protein_coding	doublesex and mab-3 related transcription factor like family C2 [Source:MGI Symbol;Acc:MGI:1918491]	7	24870057	24877651	1	UP	UP		UP
ENSMUSG00000004460	Dnajb11	protein_coding	DnaJ (Hsp40) homolog, subfamily B, member 11 [Source:MGI Symbol;Acc:MGI:1915088]	16	22857845	22879634	1	UP
ENSMUSG00000030708	Dnajb13	protein_coding	DnaJ (Hsp40) related, subfamily B, member 13 [Source:MGI Symbol;Acc:MGI:1916637]	7	100503018	100514960	-1	UP	UP
ENSMUSG00000027006	Dnajc10	protein_coding	DnaJ (Hsp40) homolog, subfamily C, member 10 [Source:MGI Symbol;Acc:MGI:1914111]	2	80315466	80354043	1	UP
ENSMUSG00000036764	Dnajc12	protein_coding	DnaJ (Hsp40) homolog, subfamily C, member 12 [Source:MGI Symbol;Acc:MGI:1353428]	10	63382443	63408840	1	UP		UP
ENSMUSG00000032560	Dnajc13	protein_coding	DnaJ (Hsp40) homolog, subfamily C, member 13 [Source:MGI Symbol;Acc:MGI:2676368]	9	104151597	104262930	-1	UP
ENSMUSG00000070972	Dnajc25	protein_coding	DnaJ (Hsp40) homolog, subfamily C, member 25 [Source:MGI Symbol;Acc:MGI:1919679]	4	58995062	59025573	1	UP
ENSMUSG00000022136	Dnajc3	protein_coding	DnaJ (Hsp40) homolog, subfamily C, member 3 [Source:MGI Symbol;Acc:MGI:107373]	14	118937932	118981702	1	UP				UP
ENSMUSG00000019088	Dnase1l1	protein_coding	deoxyribonuclease 1-like 1 [Source:MGI Symbol;Acc:MGI:109628]	X	74273217	74282337	-1	UP
ENSMUSG00000000730	Dnmt3l	protein_coding	DNA (cytosine-5-)-methyltransferase 3-like [Source:MGI Symbol;Acc:MGI:1859287]	10	78041947	78063622	1	UP
ENSMUSG00000035711	Dok3	protein_coding	docking protein 3 [Source:MGI Symbol;Acc:MGI:1351490]	13	55523235	55528538	-1	UP		DN	DN
ENSMUSG00000053687	Dpep2	protein_coding	dipeptidase 2 [Source:MGI Symbol;Acc:MGI:2442042]	8	105984944	105996423	-1	UP		DN
ENSMUSG00000001229	Dpp9	protein_coding	dipeptidylpeptidase 9 [Source:MGI Symbol;Acc:MGI:2443967]	17	56186682	56218889	-1	UP
ENSMUSG00000009145	Dqx1	protein_coding	DEAQ RNA-dependent ATPase [Source:MGI Symbol;Acc:MGI:2136388]	6	83057844	83067210	1	UP	UP		UP	UP
ENSMUSG00000029265	Dr1	protein_coding	down-regulator of transcription 1 [Source:MGI Symbol;Acc:MGI:1100515]	5	108268897	108280526	1	UP
ENSMUSG00000020057	Dram1	protein_coding	DNA-damage regulated autophagy modulator 1 [Source:MGI Symbol;Acc:MGI:1918962]	10	88322804	88379080	-1	UP	DN	DN	DN	DN
ENSMUSG00000020457	Drg1	protein_coding	developmentally regulated GTP binding protein 1 [Source:MGI Symbol;Acc:MGI:1343297]	11	3187360	3266415	-1	UP
ENSMUSG00000020537	Drg2	protein_coding	developmentally regulated GTP binding protein 2 [Source:MGI Symbol;Acc:MGI:1342307]	11	60454591	60468754	1	UP
ENSMUSG00000022898	Dscr3	protein_coding	Down syndrome critical region gene 3 [Source:MGI Symbol;Acc:MGI:1206040]	16	94497783	94526830	-1	UP
ENSMUSG00000039497	Dse	protein_coding	dermatan sulfate epimerase [Source:MGI Symbol;Acc:MGI:2443455]	10	34151394	34207551	-1	UP		DN	UP	UP
ENSMUSG00000015932	Dstn	protein_coding	destrin [Source:MGI Symbol;Acc:MGI:1929270]	2	143915320	143943324	1	UP	DN	DN	DN	DN
ENSMUSG00000023330	Dtwd1	protein_coding	DTW domain containing 1 [Source:MGI Symbol;Acc:MGI:1916435]	2	126152141	126165279	1	UP
ENSMUSG00000039982	Dtx4	protein_coding	deltex 4 homolog (Drosophila) [Source:MGI Symbol;Acc:MGI:2672905]	19	12466341	12501996	-1	UP	UP	UP
ENSMUSG00000025155	Dus1l	protein_coding	dihydrouridine synthase 1-like (S. cerevisiae) [Source:MGI Symbol;Acc:MGI:1915980]	11	120789201	120796403	-1	UP
ENSMUSG00000031901	Dus2l	protein_coding	dihydrouridine synthase 2-like (SMM1, S. cerevisiae) [Source:MGI Symbol;Acc:MGI:1913619]	8	105991337	106053840	1	UP				DN
ENSMUSG00000031383	Dusp9	protein_coding	dual specificity phosphatase 9 [Source:MGI Symbol;Acc:MGI:2387107]	X	73639419	73643514	1	UP	UP	UP	UP	UP
ENSMUSG00000027203	Dut	protein_coding	deoxyuridine triphosphatase [Source:MGI Symbol;Acc:MGI:1346051]	2	125247190	125258608	1	UP	DN			DN
ENSMUSG00000033788	Dysf	protein_coding	dysferlin [Source:MGI Symbol;Acc:MGI:1349385]	6	84008590	84211060	1	UP
ENSMUSG00000069814	E130309D14Rik	protein_coding	RIKEN cDNA E130309D14 gene [Source:MGI Symbol;Acc:MGI:3588240]	11	74619605	74641516	1	UP		UP
ENSMUSG00000053117	E330013P04Rik	protein_coding	RIKEN cDNA E330013P04 gene [Source:MGI Symbol;Acc:MGI:2147732]	19	60144689	60162260	1	UP
ENSMUSG00000073538	E330020D12Rik	protein_coding	Riken cDNA E330020D12 gene [Source:MGI Symbol;Acc:MGI:3761270]	1	153404827	153408429	-1	UP	UP	UP	UP
ENSMUSG00000022350	E430025E21Rik	protein_coding	RIKEN cDNA E430025E21 gene [Source:MGI Symbol;Acc:MGI:2146110]	15	59331998	59374167	-1	UP		UP	UP	UP
ENSMUSG00000072596	Ear2	protein_coding	eosinophil-associated, ribonuclease A family, member 2 [Source:MGI Symbol;Acc:MGI:108020]	14	44102654	44103534	1	UP	DN	DN
ENSMUSG00000031168	Ebp	protein_coding	phenylalkylamine Ca2+ antagonist (emopamil) binding protein [Source:MGI Symbol;Acc:MGI:107822]	X	8185329	8193512	-1	UP
ENSMUSG00000028108	Ecm1	protein_coding	extracellular matrix protein 1 [Source:MGI Symbol;Acc:MGI:103060]	3	95734147	95739569	-1	UP				UP
ENSMUSG00000030104	Edem1	protein_coding	ER degradation enhancer, mannosidase alpha-like 1 [Source:MGI Symbol;Acc:MGI:2180139]	6	108828641	108859356	1	UP	UP	UP	UP	UP
ENSMUSG00000038312	Edem2	protein_coding	ER degradation enhancer, mannosidase alpha-like 2 [Source:MGI Symbol;Acc:MGI:1915540]	2	155701677	155729475	-1	UP	DN
ENSMUSG00000031616	Ednra	protein_coding	endothelin receptor type A [Source:MGI Symbol;Acc:MGI:105923]	8	77663031	77724464	-1	UP	UP		UP	UP
ENSMUSG00000055762	Eef1d	protein_coding	eukaryotic translation elongation factor 1 delta (guanine nucleotide exchange protein) [Source:MGI Symbol;Acc:MGI:1913906]	15	75894796	75909556	-1	UP
ENSMUSG00000048200	Efcab4a	protein_coding	EF-hand calcium binding domain 4A [Source:MGI Symbol;Acc:MGI:2446129]	7	141461094	141466613	1	UP	UP	DN	DN
ENSMUSG00000050944	Efcab5	protein_coding	EF-hand calcium binding domain 5 [Source:MGI Symbol;Acc:MGI:2442440]	11	77089915	77188968	-1	UP		UP	UP
ENSMUSG00000024909	Efemp2	protein_coding	epidermal growth factor-containing fibulin-like extracellular matrix protein 2 [Source:MGI Symbol;Acc:MGI:1891209]	19	5473973	5481853	1	UP	UP	UP	UP	UP
ENSMUSG00000001300	Efnb2	protein_coding	ephrin B2 [Source:MGI Symbol;Acc:MGI:105097]	8	8617434	8660773	-1	UP			UP
ENSMUSG00000003934	Efnb3	protein_coding	ephrin B3 [Source:MGI Symbol;Acc:MGI:109196]	11	69554092	69560205	-1	UP	UP
ENSMUSG00000037868	Egr2	protein_coding	early growth response 2 [Source:MGI Symbol;Acc:MGI:95296]	10	67535475	67542188	1	UP		UP		UP
ENSMUSG00000024937	Ehbp1l1	protein_coding	EH domain binding protein 1-like 1 [Source:MGI Symbol;Acc:MGI:3612340]	19	5707376	5726317	-1	UP		DN	DN
ENSMUSG00000024772	Ehd1	protein_coding	EH-domain containing 1 [Source:MGI Symbol;Acc:MGI:1341878]	19	6276725	6300096	1	UP
ENSMUSG00000024065	Ehd3	protein_coding	EH-domain containing 3 [Source:MGI Symbol;Acc:MGI:1928900]	17	73804841	73832093	1	UP	UP	DN	DN	DN
ENSMUSG00000027293	Ehd4	protein_coding	EH-domain containing 4 [Source:MGI Symbol;Acc:MGI:1919619]	2	120089175	120154606	-1	UP		UP	UP	UP
ENSMUSG00000029613	Eif2ak1	protein_coding	eukaryotic translation initiation factor 2 alpha kinase 1 [Source:MGI Symbol;Acc:MGI:1353448]	5	143817788	143904256	1	UP
ENSMUSG00000028683	Eif2b3	protein_coding	eukaryotic translation initiation factor 2B, subunit 3 [Source:MGI Symbol;Acc:MGI:1313286]	4	117019402	117087306	1	UP		UP	UP
ENSMUSG00000016554	Eif3d	protein_coding	eukaryotic translation initiation factor 3, subunit D [Source:MGI Symbol;Acc:MGI:1933181]	15	77958998	77970824	-1	UP		UP	UP
ENSMUSG00000033047	Eif3l	protein_coding	eukaryotic translation initiation factor 3, subunit L [Source:MGI Symbol;Acc:MGI:2386251]	15	79075223	79094400	1	UP		UP
ENSMUSG00000020549	Elac2	protein_coding	elaC homolog 2 (E. coli) [Source:MGI Symbol;Acc:MGI:1890496]	11	64979038	65002069	1	UP		UP
ENSMUSG00000020125	Elane	protein_coding	elastase, neutrophil expressed [Source:MGI Symbol;Acc:MGI:2679229]	10	79886312	79888216	1	UP	DN	DN	DN	DN
ENSMUSG00000043460	Elfn2	protein_coding	leucine rich repeat and fibronectin type III, extracellular 2 [Source:MGI Symbol;Acc:MGI:3608416]	15	78670022	78718113	-1	UP	UP	UP	UP	UP
ENSMUSG00000006390	Elovl1	protein_coding	elongation of very long chain fatty acids (FEN1/Elo2, SUR4/Elo3, yeast)-like 1 [Source:MGI Symbol;Acc:MGI:1858959]	4	118428093	118432953	1	UP
ENSMUSG00000021696	Elovl7	protein_coding	ELOVL family member 7, elongation of long chain fatty acids (yeast) [Source:MGI Symbol;Acc:MGI:1921809]	13	108214404	108287105	1	UP	UP	UP	UP
ENSMUSG00000029163	Emilin1	protein_coding	elastin microfibril interfacer 1 [Source:MGI Symbol;Acc:MGI:1926189]	5	30913402	30921278	1	UP
ENSMUSG00000024053	Emilin2	protein_coding	elastin microfibril interfacer 2 [Source:MGI Symbol;Acc:MGI:2389136]	17	71252176	71310965	-1	UP	UP
ENSMUSG00000051166	Eml5	protein_coding	echinoderm microtubule associated protein like 5 [Source:MGI Symbol;Acc:MGI:2442513]	12	98786604	98901484	-1	UP	UP	UP	UP	UP
ENSMUSG00000004730	Emr1	protein_coding	EGF-like module containing, mucin-like, hormone receptor-like sequence 1 [Source:MGI Symbol;Acc:MGI:106912]	17	57358686	57483529	1	UP
ENSMUSG00000032915	Emr4	protein_coding	EGF-like module containing, mucin-like, hormone receptor-like sequence 4 [Source:MGI Symbol;Acc:MGI:1196464]	17	55749984	55853662	1	UP	DN	DN
ENSMUSG00000015337	Endog	protein_coding	endonuclease G [Source:MGI Symbol;Acc:MGI:1261433]	2	30171493	30174069	1	UP		UP	UP
ENSMUSG00000022468	Endou	protein_coding	endonuclease, polyU-specific [Source:MGI Symbol;Acc:MGI:97746]	15	97711019	97731405	-1	UP	UP	UP	UP	UP
ENSMUSG00000033857	Engase	protein_coding	endo-beta-N-acetylglucosaminidase [Source:MGI Symbol;Acc:MGI:2443788]	11	118476829	118489209	1	UP
ENSMUSG00000060600	Eno3	protein_coding	enolase 3, beta muscle [Source:MGI Symbol;Acc:MGI:95395]	11	70657202	70662513	1	UP	UP
ENSMUSG00000037370	Enpp1	protein_coding	ectonucleotide pyrophosphatase/phosphodiesterase 1 [Source:MGI Symbol;Acc:MGI:97370]	10	24637914	24712159	-1	UP	UP	UP	UP
ENSMUSG00000025192	Entpd7	protein_coding	ectonucleoside triphosphate diphosphohydrolase 7 [Source:MGI Symbol;Acc:MGI:2135885]	19	43689672	43733697	1	UP
ENSMUSG00000022338	Eny2	protein_coding	enhancer of yellow 2 homolog (Drosophila) [Source:MGI Symbol;Acc:MGI:1919286]	15	44428111	44437685	1	UP		UP	UP
ENSMUSG00000023216	Epb4.2	protein_coding	erythrocyte protein band 4.2 [Source:MGI Symbol;Acc:MGI:95402]	2	121017891	121037072	-1	UP	DN
ENSMUSG00000022099	Epb4.9	protein_coding	erythrocyte protein band 4.9 [Source:MGI Symbol;Acc:MGI:99670]	14	70602184	70636048	-1	UP
ENSMUSG00000045394	Epcam	protein_coding	epithelial cell adhesion molecule [Source:MGI Symbol;Acc:MGI:106653]	17	87635979	87651106	1	UP	UP		UP
ENSMUSG00000038776	Ephx1	protein_coding	epoxide hydrolase 1, microsomal [Source:MGI Symbol;Acc:MGI:95405]	1	180976155	181020904	-1	UP		UP	UP
ENSMUSG00000022040	Ephx2	protein_coding	epoxide hydrolase 2, cytoplasmic [Source:MGI Symbol;Acc:MGI:99500]	14	66084377	66124500	-1	UP	DN	DN		UP
ENSMUSG00000018166	Erbb3	protein_coding	v-erb-b2 erythroblastic leukemia viral oncogene homolog 3 (avian) [Source:MGI Symbol;Acc:MGI:95411]	10	128567523	128589652	-1	UP	DN	DN	UP
ENSMUSG00000021831	Ero1l	protein_coding	ERO1-like (S. cerevisiae) [Source:MGI Symbol;Acc:MGI:1354385]	14	45283092	45318572	-1	UP			UP
ENSMUSG00000057069	Ero1lb	protein_coding	ERO1-like beta (S. cerevisiae) [Source:MGI Symbol;Acc:MGI:1914725]	13	12565883	12609526	1	UP		DN		DN
ENSMUSG00000029616	Erp29	protein_coding	endoplasmic reticulum protein 29 [Source:MGI Symbol;Acc:MGI:1914647]	5	121428590	121452506	-1	UP		DN	DN	DN
ENSMUSG00000028343	Erp44	protein_coding	endoplasmic reticulum protein 44 [Source:MGI Symbol;Acc:MGI:1923549]	4	48193323	48279558	-1	UP
ENSMUSG00000037482	Erv3	protein_coding	endogenous retroviral sequence 3 [Source:MGI Symbol;Acc:MGI:1919245]	2	131853678	131859747	-1	UP			UP
ENSMUSG00000042379	Esm1	protein_coding	endothelial cell-specific molecule 1 [Source:MGI Symbol;Acc:MGI:1918940]	13	113209659	113218098	1	UP	UP	UP	UP	UP
ENSMUSG00000049515	Espnl	protein_coding	espin-like [Source:MGI Symbol;Acc:MGI:2685402]	1	91322075	91348306	1	UP	UP		UP	UP
ENSMUSG00000025366	Esyt1	protein_coding	extended synaptotagmin-like protein 1 [Source:MGI Symbol;Acc:MGI:1344426]	10	128510248	128525859	-1	UP	UP	UP	UP
ENSMUSG00000004610	Etfb	protein_coding	electron transferring flavoprotein, beta polypeptide [Source:MGI Symbol;Acc:MGI:106098]	7	43444108	43457800	1	UP
ENSMUSG00000078771	Evi2a	protein_coding	ecotropic viral integration site 2a [Source:MGI Symbol;Acc:MGI:95458]	11	79526560	79530609	-1	UP	UP			UP
ENSMUSG00000034282	Evpl	protein_coding	envoplakin [Source:MGI Symbol;Acc:MGI:107507]	11	116220559	116238077	-1	UP	UP	UP	UP	UP
ENSMUSG00000043251	Exoc3l	protein_coding	exocyst complex component 3-like [Source:MGI Symbol;Acc:MGI:3041195]	8	105289924	105296098	-1	UP	UP	UP	UP	UP
ENSMUSG00000031444	F10	protein_coding	coagulation factor X [Source:MGI Symbol;Acc:MGI:103107]	8	13037308	13056676	1	UP			UP	UP
ENSMUSG00000039109	F13a1	protein_coding	coagulation factor XIII, A1 subunit [Source:MGI Symbol;Acc:MGI:1921395]	13	36867178	37050244	-1	UP	UP	UP
ENSMUSG00000078122	F630028O10Rik	antisense	RIKEN cDNA F630028O10 gene [Source:MGI Symbol;Acc:MGI:3641813]	X	96239942	96243636	1	UP		DN	DN
ENSMUSG00000031443	F7	protein_coding	coagulation factor VII [Source:MGI Symbol;Acc:MGI:109325]	8	13026034	13035809	1	UP	UP	UP	UP
ENSMUSG00000062515	Fabp4	protein_coding	fatty acid binding protein 4, adipocyte [Source:MGI Symbol;Acc:MGI:88038]	3	10204347	10208576	-1	UP		DN
ENSMUSG00000027533	Fabp5	protein_coding	fatty acid binding protein 5, epidermal [Source:MGI Symbol;Acc:MGI:101790]	3	10012548	10016607	1	UP	UP	UP	UP
ENSMUSG00000024664	Fads3	protein_coding	fatty acid desaturase 3 [Source:MGI Symbol;Acc:MGI:1928740]	19	10041548	10059671	1	UP	UP		UP
ENSMUSG00000020846	Fam101b	protein_coding	family with sequence similarity 101, member B [Source:MGI Symbol;Acc:MGI:1923816]	11	76019194	76027782	-1	UP		DN	DN
ENSMUSG00000040339	Fam102b	protein_coding	family with sequence similarity 102, member B [Source:MGI Symbol;Acc:MGI:3036259]	3	108970997	109027607	-1	UP	UP	UP	UP	UP
ENSMUSG00000056069	Fam105a	protein_coding	family with sequence similarity 105, member A [Source:MGI Symbol;Acc:MGI:2687281]	15	27655071	27681542	-1	UP		DN		UP
ENSMUSG00000046034	Fam105b	protein_coding	family with sequence similarity 105, member B [Source:MGI Symbol;Acc:MGI:3577015]	15	27605919	27630693	-1	UP
ENSMUSG00000026655	Fam107b	protein_coding	family with sequence similarity 107, member B [Source:MGI Symbol;Acc:MGI:1913790]	2	3613758	3782142	1	UP
ENSMUSG00000031813	Fam125a	protein_coding	family with sequence similarity 125, member A [Source:MGI Symbol;Acc:MGI:1920961]	8	71542930	71548024	1	UP		UP
ENSMUSG00000047443	Fam132b	protein_coding	family with sequence similarity 132, member B [Source:MGI Symbol;Acc:MGI:3606476]	1	91366430	91374216	1	UP
ENSMUSG00000036800	Fam135b	protein_coding	family with sequence similarity 135, member B [Source:MGI Symbol;Acc:MGI:1917613]	15	71445678	71727838	-1	UP	UP	UP	UP	UP
ENSMUSG00000044465	Fam160a2	protein_coding	family with sequence similarity 160, member A2 [Source:MGI Symbol;Acc:MGI:1921599]	7	105371211	105400054	-1	UP	DN	DN
ENSMUSG00000050493	Fam167b	protein_coding	family with sequence similarity 167, member B [Source:MGI Symbol;Acc:MGI:2668032]	4	129576815	129578549	-1	UP		UP
ENSMUSG00000015879	Fam184b	protein_coding	family with sequence similarity 184, member B [Source:MGI Symbol;Acc:MGI:2442958]	5	45529706	45639501	-1	UP	UP	UP	UP
ENSMUSG00000032657	Fam189b	protein_coding	family with sequence similarity 189, member B [Source:MGI Symbol;Acc:MGI:1915771]	3	89183143	89189295	1	UP	UP	UP	UP	UP
ENSMUSG00000020614	Fam20a	protein_coding	family with sequence similarity 20, member A [Source:MGI Symbol;Acc:MGI:2388266]	11	109669749	109722279	-1	UP	UP	UP	UP	UP
ENSMUSG00000025854	Fam20c	protein_coding	family with sequence similarity 20, member C [Source:MGI Symbol;Acc:MGI:2136853]	5	138754514	138810077	1	UP		DN	DN	DN
ENSMUSG00000039629	Fam40b	protein_coding	family with sequence similarity 40, member B [Source:MGI Symbol;Acc:MGI:2444363]	6	29917013	29959681	1	UP	UP	UP	UP	UP
ENSMUSG00000044468	Fam46c	protein_coding	family with sequence similarity 46, member C [Source:MGI Symbol;Acc:MGI:1921895]	3	100451628	100489324	-1	UP	DN	DN
ENSMUSG00000022378	Fam49b	protein_coding	family with sequence similarity 49, member B [Source:MGI Symbol;Acc:MGI:1923520]	15	63929097	64060448	-1	UP
ENSMUSG00000042680	Fam59a	protein_coding	family with sequence similarity 59, member A [Source:MGI Symbol;Acc:MGI:2685790]	18	21127201	21300138	-1	UP	DN	UP	UP	DN
ENSMUSG00000038712	Fam63a	protein_coding	family with sequence similarity 63, member A [Source:MGI Symbol;Acc:MGI:1922257]	3	95281345	95296166	1	UP	UP	UP	UP	UP
ENSMUSG00000060568	Fam78b	protein_coding	family with sequence similarity 78, member B [Source:MGI Symbol;Acc:MGI:2443050]	1	167001417	167091302	1	UP	UP	UP	UP	UP
ENSMUSG00000051225	Fam83a	protein_coding	family with sequence similarity 83, member A [Source:MGI Symbol;Acc:MGI:2447773]	15	57985419	58011009	1	UP
ENSMUSG00000042377	Fam83g	protein_coding	family with sequence similarity 83, member G [Source:MGI Symbol;Acc:MGI:1916890]	11	61684091	61709951	1	UP	DN		UP	UP
ENSMUSG00000046761	Fam83h	protein_coding	family with sequence similarity 83, member H [Source:MGI Symbol;Acc:MGI:2145900]	15	76001093	76014336	-1	UP	UP		UP	UP
ENSMUSG00000047757	Fancb	protein_coding	Fanconi anemia, complementation group B [Source:MGI Symbol;Acc:MGI:2448558]	X	164980592	164997272	1	UP		UP	UP
ENSMUSG00000025555	Farp1	protein_coding	FERM, RhoGEF (Arhgef) and pleckstrin domain protein 1 (chondrocyte-derived) [Source:MGI Symbol;Acc:MGI:2446173]	14	121035200	121283744	1	UP	UP	UP	UP	UP
ENSMUSG00000024778	Fas	protein_coding	Fas (TNF receptor superfamily member 6) [Source:MGI Symbol;Acc:MGI:95484]	19	34290659	34327770	1	UP		UP	UP	UP
ENSMUSG00000006219	Fblim1	protein_coding	filamin binding LIM protein 1 [Source:MGI Symbol;Acc:MGI:1921452]	4	141576062	141606096	-1	UP	DN
ENSMUSG00000032507	Fbxl2	protein_coding	F-box and leucine-rich repeat protein 2 [Source:MGI Symbol;Acc:MGI:1919429]	9	113963637	114046191	-1	UP
ENSMUSG00000030598	Fbxo17	protein_coding	F-box protein 17 [Source:MGI Symbol;Acc:MGI:1354707]	7	28716804	28738144	1	UP	UP		UP
ENSMUSG00000058594	Fbxo18	protein_coding	F-box protein 18 [Source:MGI Symbol;Acc:MGI:1354699]	2	11742573	11777582	-1	UP			DN
ENSMUSG00000041556	Fbxo2	protein_coding	F-box protein 2 [Source:MGI Symbol;Acc:MGI:2446216]	4	148160621	148166424	1	UP	UP		UP	UP
ENSMUSG00000047648	Fbxo30	protein_coding	F-box protein 30 [Source:MGI Symbol;Acc:MGI:1919115]	10	11281330	11298052	1	UP	UP	UP	UP	UP
ENSMUSG00000058715	Fcer1g	protein_coding	Fc receptor, IgE, high affinity I, gamma polypeptide [Source:MGI Symbol;Acc:MGI:95496]	1	171229572	171234365	-1	UP	UP	DN	UP
ENSMUSG00000015947	Fcgr1	protein_coding	Fc receptor, IgG, high affinity I [Source:MGI Symbol;Acc:MGI:95498]	3	96282909	96293969	-1	UP		DN
ENSMUSG00000026656	Fcgr2b	protein_coding	Fc receptor, IgG, low affinity IIb [Source:MGI Symbol;Acc:MGI:95499]	1	170960558	170976547	-1	UP	DN	DN	DN
ENSMUSG00000059498	Fcgr3	protein_coding	Fc receptor, IgG, low affinity III [Source:MGI Symbol;Acc:MGI:95500]	1	171051174	171064935	-1	UP	UP	DN
ENSMUSG00000059089	Fcgr4	protein_coding	Fc receptor, IgG, low affinity IV [Source:MGI Symbol;Acc:MGI:2179523]	1	171018920	171029761	1	UP		DN
ENSMUSG00000003420	Fcgrt	protein_coding	Fc receptor, IgG, alpha chain transporter [Source:MGI Symbol;Acc:MGI:103017]	7	45092993	45103822	-1	UP
ENSMUSG00000026938	Fcna	protein_coding	ficolin A [Source:MGI Symbol;Acc:MGI:1340905]	2	25624666	25628030	-1	UP	DN	DN
ENSMUSG00000059743	Fdps	protein_coding	farnesyl diphosphate synthetase [Source:MGI Symbol;Acc:MGI:104888]	3	89093592	89101967	-1	UP
ENSMUSG00000024588	Fech	protein_coding	ferrochelatase [Source:MGI Symbol;Acc:MGI:95513]	18	64456550	64489066	-1	UP			UP
ENSMUSG00000053158	Fes	protein_coding	feline sarcoma oncogene [Source:MGI Symbol;Acc:MGI:95514]	7	80377758	80387946	-1	UP		DN	DN	DN
ENSMUSG00000022788	Fgd4	protein_coding	FYVE, RhoGEF and PH domain containing 4 [Source:MGI Symbol;Acc:MGI:2183747]	16	16416917	16600549	-1	UP	DN	DN	DN	DN
ENSMUSG00000020021	Fgd6	protein_coding	FYVE, RhoGEF and PH domain containing 6 [Source:MGI Symbol;Acc:MGI:1261419]	10	94036001	94145339	1	UP	DN	UP	DN
ENSMUSG00000039899	Fgl2	protein_coding	fibrinogen-like protein 2 [Source:MGI Symbol;Acc:MGI:103266]	5	21372642	21378374	1	UP	UP	DN		DN
ENSMUSG00000026526	Fh1	protein_coding	fumarate hydratase 1 [Source:MGI Symbol;Acc:MGI:95530]	1	175600374	175625635	-1	UP
ENSMUSG00000041842	Fhdc1	protein_coding	FH2 domain containing 1 [Source:MGI Symbol;Acc:MGI:2684972]	3	84444035	84480429	-1	UP	UP	UP	UP	UP
ENSMUSG00000034898	Filip1	protein_coding	filamin A interacting protein 1 [Source:MGI Symbol;Acc:MGI:1917848]	9	79815051	79977804	-1	UP	UP	UP	UP
ENSMUSG00000003355	Fkbp11	protein_coding	FK506 binding protein 11 [Source:MGI Symbol;Acc:MGI:1913370]	15	98724373	98728198	-1	UP
ENSMUSG00000020635	Fkbp1b	protein_coding	FK506 binding protein 1b [Source:MGI Symbol;Acc:MGI:1336205]	12	4833175	4841595	-1	UP	UP
ENSMUSG00000061981	Flot2	protein_coding	flotillin 2 [Source:MGI Symbol;Acc:MGI:103309]	11	78037931	78060434	1	UP	DN	UP
ENSMUSG00000029648	Flt1	protein_coding	FMS-like tyrosine kinase 1 [Source:MGI Symbol;Acc:MGI:95558]	5	147561604	147726011	-1	UP	UP	UP	UP	UP
ENSMUSG00000044042	Fmn1	protein_coding	formin 1 [Source:MGI Symbol;Acc:MGI:101815]	2	113327736	113716767	1	UP		UP	UP
ENSMUSG00000071984	Fndc1	protein_coding	fibronectin type III domain containing 1 [Source:MGI Symbol;Acc:MGI:1915905]	17	7738569	7827302	-1	UP	UP		UP
ENSMUSG00000039286	Fndc3b	protein_coding	fibronectin type III domain containing 3B [Source:MGI Symbol;Acc:MGI:1919257]	3	27416162	27710439	-1	UP	DN	DN	DN	DN
ENSMUSG00000035992	Fnip1	protein_coding	folliculin interacting protein 1 [Source:MGI Symbol;Acc:MGI:2444668]	11	54438199	54518235	1	UP		DN
ENSMUSG00000029135	Fosl2	protein_coding	fos-like antigen 2 [Source:MGI Symbol;Acc:MGI:102858]	5	32136472	32157831	1	UP	UP	DN	DN
ENSMUSG00000033837	Foxh1	protein_coding	forkhead box H1 [Source:MGI Symbol;Acc:MGI:1347465]	15	76668284	76669948	-1	UP			UP
ENSMUSG00000035615	Frmpd1	protein_coding	FERM and PDZ domain containing 1 [Source:MGI Symbol;Acc:MGI:2446274]	4	45184875	45285936	1	UP	UP	UP	UP
ENSMUSG00000033386	Frrs1	protein_coding	ferric-chelate reductase 1 [Source:MGI Symbol;Acc:MGI:108076]	3	116878227	116903750	1	UP		DN	DN	DN
ENSMUSG00000024661	Fth1	protein_coding	ferritin heavy chain 1 [Source:MGI Symbol;Acc:MGI:95588]	19	9982703	9985092	1	UP	UP	UP	UP
ENSMUSG00000050708	Ftl1	protein_coding	ferritin light chain 1 [Source:MGI Symbol;Acc:MGI:95589]	7	45457944	45459884	-1	UP
ENSMUSG00000020706	Ftsj3	protein_coding	FtsJ homolog 3 (E. coli) [Source:MGI Symbol;Acc:MGI:1860295]	11	106249142	106256079	-1	UP
ENSMUSG00000019810	Fuca2	protein_coding	fucosidase, alpha-L- 2, plasma [Source:MGI Symbol;Acc:MGI:1914098]	10	13499540	13519035	1	UP			DN
ENSMUSG00000049307	Fut4	protein_coding	fucosyltransferase 4 [Source:MGI Symbol;Acc:MGI:95594]	9	14748459	14752122	-1	UP		DN
ENSMUSG00000022148	Fyb	protein_coding	FYN binding protein [Source:MGI Symbol;Acc:MGI:1346327]	15	6579871	6663313	1	UP	UP	UP	UP	UP
ENSMUSG00000044674	Fzd1	protein_coding	frizzled homolog 1 (Drosophila) [Source:MGI Symbol;Acc:MGI:1196625]	5	4753842	4758216	-1	UP	UP	DN	UP	UP
ENSMUSG00000009633	G0s2	protein_coding	G0/G1 switch gene 2 [Source:MGI Symbol;Acc:MGI:1316737]	1	193272161	193273188	-1	UP
ENSMUSG00000034793	G6pc3	protein_coding	glucose 6 phosphatase, catalytic, 3 [Source:MGI Symbol;Acc:MGI:1915651]	11	102189620	102194081	1	UP
ENSMUSG00000031400	G6pdx	protein_coding	glucose-6-phosphate dehydrogenase X-linked [Source:MGI Symbol;Acc:MGI:105979]	X	74409483	74429194	-1	UP
ENSMUSG00000018567	Gabarap	protein_coding	gamma-aminobutyric acid receptor associated protein [Source:MGI Symbol;Acc:MGI:1861742]	11	69991143	69994951	1	UP
ENSMUSG00000029054	Gabrd	protein_coding	gamma-aminobutyric acid (GABA) A receptor, subunit delta [Source:MGI Symbol;Acc:MGI:95622]	4	155384980	155398112	-1	UP	UP		UP	UP
ENSMUSG00000036390	Gadd45a	protein_coding	growth arrest and DNA-damage-inducible 45 alpha [Source:MGI Symbol;Acc:MGI:107799]	6	67035096	67037457	-1	UP
ENSMUSG00000015312	Gadd45b	protein_coding	growth arrest and DNA-damage-inducible 45 beta [Source:MGI Symbol;Acc:MGI:107776]	10	80930091	80932204	1	UP
ENSMUSG00000021453	Gadd45g	protein_coding	growth arrest and DNA-damage-inducible 45 gamma [Source:MGI Symbol;Acc:MGI:1346325]	13	51846678	51848468	1	UP		UP	UP	UP
ENSMUSG00000021003	Galc	protein_coding	galactosylceramidase [Source:MGI Symbol;Acc:MGI:95636]	12	98202304	98259459	-1	UP		UP	UP	UP
ENSMUSG00000015027	Galns	protein_coding	galactosamine (N-acetyl)-6-sulfate sulfatase [Source:MGI Symbol;Acc:MGI:1355303]	8	122578238	122611487	-1	UP	UP		UP
ENSMUSG00000038296	Galntl4	protein_coding	UDP-N-acetyl-alpha-D-galactosamine:polypeptide N-acetylgalactosaminyltransferase-like 4 [Source:MGI Symbol;Acc:MGI:2446239]	7	111471661	111779977	-1	UP	UP	UP	UP
ENSMUSG00000046006	Gapt	protein_coding	Grb2-binding adaptor, transmembrane [Source:MGI Symbol;Acc:MGI:3608341]	13	110352615	110357172	-1	UP		DN	DN	DN
ENSMUSG00000034201	Gas2l1	protein_coding	growth arrest-specific 2 like 1 [Source:MGI Symbol;Acc:MGI:1926176]	11	5054132	5065327	-1	UP	DN		UP
ENSMUSG00000033066	Gas7	protein_coding	growth arrest specific 7 [Source:MGI Symbol;Acc:MGI:1202388]	11	67455437	67688990	1	UP		DN	DN
ENSMUSG00000028048	Gba	protein_coding	glucosidase, beta, acid [Source:MGI Symbol;Acc:MGI:95665]	3	89202928	89208681	1	UP
ENSMUSG00000028268	Gbp3	protein_coding	guanylate binding protein 3 [Source:MGI Symbol;Acc:MGI:1926263]	3	142560052	142573209	1	UP		DN	DN	DN
ENSMUSG00000003809	Gcdh	protein_coding	glutaryl-Coenzyme A dehydrogenase [Source:MGI Symbol;Acc:MGI:104541]	8	84886393	84893921	-1	UP
ENSMUSG00000028124	Gclm	protein_coding	glutamate-cysteine ligase, modifier subunit [Source:MGI Symbol;Acc:MGI:104995]	3	122245557	122269984	1	UP
ENSMUSG00000058624	Gda	protein_coding	guanine deaminase [Source:MGI Symbol;Acc:MGI:95678]	19	21391307	21473445	-1	UP	DN	DN	DN	DN
ENSMUSG00000038508	Gdf15	protein_coding	growth differentiation factor 15 [Source:MGI Symbol;Acc:MGI:1346047]	8	70629393	70632456	-1	UP
ENSMUSG00000061666	Gdpd1	protein_coding	glycerophosphodiester phosphodiesterase domain containing 1 [Source:MGI Symbol;Acc:MGI:1913819]	11	87033867	87074062	-1	UP	DN
ENSMUSG00000029275	Gfi1	protein_coding	growth factor independent 1 [Source:MGI Symbol;Acc:MGI:103170]	5	107716657	107726036	-1	UP			DN
ENSMUSG00000033128	Gga1	protein_coding	golgi associated, gamma adaptin ear containing, ARF binding protein 1 [Source:MGI Symbol;Acc:MGI:2146207]	15	78877190	78894585	1	UP	UP	UP		UP
ENSMUSG00000030872	Gga2	protein_coding	golgi associated, gamma adaptin ear containing, ARF binding protein 2 [Source:MGI Symbol;Acc:MGI:1921355]	7	121986722	122021222	-1	UP
ENSMUSG00000020530	Ggnbp2	protein_coding	gametogenetin binding protein 2 [Source:MGI Symbol;Acc:MGI:2387356]	11	84832361	84870817	-1	UP	UP	UP	UP	UP
ENSMUSG00000017747	Ghdc	protein_coding	GH3 domain containing [Source:MGI Symbol;Acc:MGI:1931556]	11	100766032	100770957	-1	UP
ENSMUSG00000026333	Gin1	protein_coding	gypsy retrotransposon integrase 1 [Source:MGI Symbol;Acc:MGI:2182036]	1	97770172	97793709	1	UP		UP	UP
ENSMUSG00000019433	Gipc1	protein_coding	GIPC PDZ domain containing family, member 1 [Source:MGI Symbol;Acc:MGI:1926252]	8	83652678	83664788	1	UP
ENSMUSG00000041440	Gk5	protein_coding	glycerol kinase 5 (putative) [Source:MGI Symbol;Acc:MGI:2443336]	9	96119362	96184627	1	UP	UP	UP	UP	UP
ENSMUSG00000031266	Gla	protein_coding	galactosidase, alpha [Source:MGI Symbol;Acc:MGI:1347344]	X	134588149	134601125	-1	UP
ENSMUSG00000029638	Glcci1	protein_coding	glucocorticoid induced transcript 1 [Source:MGI Symbol;Acc:MGI:2179717]	6	8509600	8597548	1	UP	DN			UP
ENSMUSG00000056888	Glipr1	protein_coding	GLI pathogenesis-related 1 (glioma) [Source:MGI Symbol;Acc:MGI:1920940]	10	111985448	112002631	-1	UP			DN
ENSMUSG00000028480	Glipr2	protein_coding	GLI pathogenesis-related 2 [Source:MGI Symbol;Acc:MGI:1917770]	4	43957401	43979118	1	UP	UP		UP
ENSMUSG00000024026	Glo1	protein_coding	glyoxalase 1 [Source:MGI Symbol;Acc:MGI:95742]	17	30592866	30612659	-1	UP
ENSMUSG00000024027	Glp1r	protein_coding	glucagon-like peptide 1 receptor [Source:MGI Symbol;Acc:MGI:99571]	17	30901867	30936510	1	UP	UP	UP	UP	UP
ENSMUSG00000021591	Glrx	protein_coding	glutaredoxin [Source:MGI Symbol;Acc:MGI:2135625]	13	75839868	75850151	1	UP		DN
ENSMUSG00000049971	Glt1d1	protein_coding	glycosyltransferase 1 domain containing 1 [Source:MGI Symbol;Acc:MGI:2442755]	5	127632262	127708754	1	UP	DN	DN	DN	DN
ENSMUSG00000029073	Gltpd1	protein_coding	glycolipid transfer protein domain containing 1 [Source:MGI Symbol;Acc:MGI:1933107]	4	155864723	155869440	-1	UP
ENSMUSG00000063683	Glyat	protein_coding	glycine-N-acyltransferase [Source:MGI Symbol;Acc:MGI:2147502]	19	12633308	12653911	1	UP			UP	UP
ENSMUSG00000073000	Gm10451	protein_coding	predicted gene 10451 [Source:MGI Symbol;Acc:MGI:3641898]	12	76444560	76451336	1	UP		DN
ENSMUSG00000052248	Gm13476	antisense	predicted gene 13476 [Source:MGI Symbol;Acc:MGI:3652108]	2	45111138	45114087	1	UP		DN	DN	DN
ENSMUSG00000074813	Gm14005	lincRNA	predicted gene 14005 [Source:MGI Symbol;Acc:MGI:3652191]	2	128195993	128429349	-1	UP	DN
ENSMUSG00000085786	Gm15987	antisense	predicted gene 15987 [Source:MGI Symbol;Acc:MGI:3801849]	6	128951204	128975029	-1	UP		DN	DN
ENSMUSG00000085810	Gm16325	antisense	predicted gene 16325 [Source:MGI Symbol;Acc:MGI:3826549]	3	146641932	146651715	1	UP	UP	UP	UP	UP
ENSMUSG00000072553	Gm525	protein_coding	predicted gene 525 [Source:MGI Symbol;Acc:MGI:2685371]	11	89073841	89093040	1	UP	UP		UP
ENSMUSG00000058163	Gm5431	protein_coding	predicted gene 5431 [Source:MGI Symbol;Acc:MGI:3645205]	11	48887422	48902152	-1	UP		DN
ENSMUSG00000091269	Gm6682	processed_pseudogene	predicted gene 6682 [Source:MGI Symbol;Acc:MGI:3647156]	12	4782215	4782511	1	UP				DN
ENSMUSG00000074634	Gm7120	protein_coding	predicted gene 7120 [Source:MGI Symbol;Acc:MGI:3648543]	13	119487941	119610458	1	UP			UP
ENSMUSG00000079457	Gm7609	pseudogene	predicted pseudogene 7609 [Source:MGI Symbol;Acc:MGI:3644536]	1	85199613	85213786	1	UP	UP
ENSMUSG00000040528	Gm885	protein_coding	predicted gene 885 [Source:MGI Symbol;Acc:MGI:2685731]	11	106751203	106768794	1	UP	UP
ENSMUSG00000029419	Gm996	protein_coding	predicted gene 996 [Source:MGI Symbol;Acc:MGI:2685842]	2	25575416	25580099	-1	UP	UP	UP	UP	UP
ENSMUSG00000033021	Gmppa	protein_coding	GDP-mannose pyrophosphorylase A [Source:MGI Symbol;Acc:MGI:1916330]	1	75435930	75443179	1	UP
ENSMUSG00000070284	Gmppb	protein_coding	GDP-mannose pyrophosphorylase B [Source:MGI Symbol;Acc:MGI:2660880]	9	108049269	108052801	1	UP
ENSMUSG00000000253	Gmpr	protein_coding	guanosine monophosphate reductase [Source:MGI Symbol;Acc:MGI:1913605]	13	45507444	45546382	1	UP		UP	UP
ENSMUSG00000000149	Gna12	protein_coding	guanine nucleotide binding protein, alpha 12 [Source:MGI Symbol;Acc:MGI:95767]	5	140758408	140830431	-1	UP	UP		UP	UP
ENSMUSG00000000001	Gnai3	protein_coding	guanine nucleotide binding protein (G protein), alpha inhibiting 3 [Source:MGI Symbol;Acc:MGI:95773]	3	108107280	108146146	-1	UP	UP	UP	UP	UP
ENSMUSG00000038811	Gngt2	protein_coding	guanine nucleotide binding protein (G protein), gamma transducing activity polypeptide 2 [Source:MGI Symbol;Acc:MGI:893584]	11	95837216	95845734	1	UP
ENSMUSG00000052102	Gnpda1	protein_coding	glucosamine-6-phosphate deaminase 1 [Source:MGI Symbol;Acc:MGI:1347054]	18	38327558	38339003	-1	UP
ENSMUSG00000022200	Golph3	protein_coding	golgi phosphoprotein 3 [Source:MGI Symbol;Acc:MGI:1913879]	15	12321496	12351265	1	UP	UP	UP	UP	UP
ENSMUSG00000014959	Gorasp2	protein_coding	golgi reassembly stacking protein 2 [Source:MGI Symbol;Acc:MGI:2135962]	2	70661576	70712636	1	UP		UP
ENSMUSG00000089672	Gp49a	protein_coding	glycoprotein 49 A [Source:MGI Symbol;Acc:MGI:102702]	10	51480632	51486316	1	UP	UP	DN	UP	UP
ENSMUSG00000034220	Gpc1	protein_coding	glypican 1 [Source:MGI Symbol;Acc:MGI:1194891]	1	92831645	92860198	1	UP		DN	DN
ENSMUSG00000055653	Gpc3	protein_coding	glypican 3 [Source:MGI Symbol;Acc:MGI:104903]	X	52272426	52613950	-1	UP	DN	DN
ENSMUSG00000023019	Gpd1	protein_coding	glycerol-3-phosphate dehydrogenase 1 (soluble) [Source:MGI Symbol;Acc:MGI:95679]	15	99717515	99725005	1	UP			UP	UP
ENSMUSG00000029816	Gpnmb	protein_coding	glycoprotein (transmembrane) nmb [Source:MGI Symbol;Acc:MGI:1934765]	6	49036518	49058182	1	UP		DN
ENSMUSG00000022755	Gpr128	protein_coding	G protein-coupled receptor 128 [Source:MGI Symbol;Acc:MGI:2441732]	16	56724609	56795855	-1	UP	UP	DN	UP	DN
ENSMUSG00000037661	Gpr160	protein_coding	G protein-coupled receptor 160 [Source:MGI Symbol;Acc:MGI:1919112]	3	30855950	30897192	1	UP		DN	DN
ENSMUSG00000070337	Gpr179	protein_coding	G protein-coupled receptor 179 [Source:MGI Symbol;Acc:MGI:2443409]	11	97332109	97352077	-1	UP	UP	UP	UP	UP
ENSMUSG00000051212	Gpr183	protein_coding	G protein-coupled receptor 183 [Source:MGI Symbol;Acc:MGI:2442034]	14	121952331	121965193	-1	UP	UP	DN
ENSMUSG00000040229	Gpr34	protein_coding	G protein-coupled receptor 34 [Source:MGI Symbol;Acc:MGI:1346334]	X	13632089	13640858	1	UP	UP	UP	UP	UP
ENSMUSG00000026271	Gpr35	protein_coding	G protein-coupled receptor 35 [Source:MGI Symbol;Acc:MGI:1929509]	1	92973119	92986391	1	UP	DN	DN	DN	DN
ENSMUSG00000049608	Gpr55	protein_coding	G protein-coupled receptor 55 [Source:MGI Symbol;Acc:MGI:2685064]	1	85939537	85961055	-1	UP
ENSMUSG00000021886	Gpr65	protein_coding	G-protein coupled receptor 65 [Source:MGI Symbol;Acc:MGI:108031]	12	98268635	98276624	1	UP	UP	UP	UP	UP
ENSMUSG00000074361	Gpr77	protein_coding	G protein-coupled receptor 77 [Source:MGI Symbol;Acc:MGI:2442013]	7	16234585	16244154	-1	UP	DN
ENSMUSG00000063234	Gpr84	protein_coding	G protein-coupled receptor 84 [Source:MGI Symbol;Acc:MGI:1934129]	15	103308236	103310438	-1	UP	DN	DN
ENSMUSG00000034786	Gpsm3	protein_coding	G-protein signalling modulator 3 (AGS3-like, C. elegans) [Source:MGI Symbol;Acc:MGI:2146785]	17	34589806	34591754	1	UP	UP	UP	UP	UP
ENSMUSG00000022546	Gpt	protein_coding	glutamic pyruvic transaminase, soluble [Source:MGI Symbol;Acc:MGI:95802]	15	76696764	76699674	1	UP
ENSMUSG00000031700	Gpt2	protein_coding	glutamic pyruvate transaminase (alanine aminotransferase) 2 [Source:MGI Symbol;Acc:MGI:1915391]	8	85492576	85527560	1	UP			DN
ENSMUSG00000063856	Gpx1	protein_coding	glutathione peroxidase 1 [Source:MGI Symbol;Acc:MGI:104887]	9	108339080	108340338	1	UP		DN	DN
ENSMUSG00000042808	Gpx2	protein_coding	glutathione peroxidase 2 [Source:MGI Symbol;Acc:MGI:106609]	12	76792335	76795554	-1	UP	UP	UP	UP	UP
ENSMUSG00000018339	Gpx3	protein_coding	glutathione peroxidase 3 [Source:MGI Symbol;Acc:MGI:105102]	11	54902453	54910377	1	UP	DN	DN	DN
ENSMUSG00000004837	Grap	protein_coding	GRB2-related adaptor protein [Source:MGI Symbol;Acc:MGI:1918770]	11	61653265	61672784	1	UP	UP	UP	UP	UP
ENSMUSG00000026888	Grb14	protein_coding	growth factor receptor bound protein 14 [Source:MGI Symbol;Acc:MGI:1355324]	2	64912476	65024987	-1	UP	DN		DN
ENSMUSG00000036523	Greb1	protein_coding	gene regulated by estrogen in breast cancer protein [Source:MGI Symbol;Acc:MGI:2149712]	12	16670615	16800886	-1	UP	DN	DN	UP
ENSMUSG00000022286	Grhl2	protein_coding	grainyhead-like 2 (Drosophila) [Source:MGI Symbol;Acc:MGI:2182543]	15	37233036	37363569	1	UP	UP	UP		UP
ENSMUSG00000035637	Grhpr	protein_coding	glyoxylate reductase/hydroxypyruvate reductase [Source:MGI Symbol;Acc:MGI:1923488]	4	44981395	44990734	1	UP		UP	UP
ENSMUSG00000001986	Gria3	protein_coding	glutamate receptor, ionotropic, AMPA3 (alpha 3) [Source:MGI Symbol;Acc:MGI:95810]	X	41400854	41678601	1	UP	UP	DN	DN
ENSMUSG00000022564	Grina	protein_coding	glutamate receptor, ionotropic, N-methyl D-aspartate-associated protein 1 (glutamate binding) [Source:MGI Symbol;Acc:MGI:1913418]	15	76246807	76249904	1	UP	UP		UP	UP
ENSMUSG00000063239	Grm4	protein_coding	glutamate receptor, metabotropic 4 [Source:MGI Symbol;Acc:MGI:1351341]	17	27422387	27513341	-1	UP	UP	UP	UP	UP
ENSMUSG00000034708	Grn	protein_coding	granulin [Source:MGI Symbol;Acc:MGI:95832]	11	102430315	102437048	1	UP
ENSMUSG00000029198	Grpel1	protein_coding	GrpE-like 1, mitochondrial [Source:MGI Symbol;Acc:MGI:1334417]	5	36464998	36474080	1	UP
ENSMUSG00000022575	Gsdmd	protein_coding	gasdermin D [Source:MGI Symbol;Acc:MGI:1916396]	15	75862339	75867404	1	UP		DN		DN
ENSMUSG00000031584	Gsr	protein_coding	glutathione reductase [Source:MGI Symbol;Acc:MGI:95804]	8	33652523	33698163	1	UP	DN		DN
ENSMUSG00000058135	Gstm1	protein_coding	glutathione S-transferase, mu 1 [Source:MGI Symbol;Acc:MGI:95860]	3	108012255	108017973	-1	UP
ENSMUSG00000040562	Gstm2	protein_coding	glutathione S-transferase, mu 2 [Source:MGI Symbol;Acc:MGI:95861]	3	107981702	107986453	-1	UP			UP
ENSMUSG00000027890	Gstm4	protein_coding	glutathione S-transferase, mu 4 [Source:MGI Symbol;Acc:MGI:95862]	3	108040408	108044894	-1	UP
ENSMUSG00000001663	Gstt1	protein_coding	glutathione S-transferase, theta 1 [Source:MGI Symbol;Acc:MGI:107379]	10	75783813	75798584	-1	UP	DN	DN		DN
ENSMUSG00000002658	Gtf2f1	protein_coding	general transcription factor IIF, polypeptide 1 [Source:MGI Symbol;Acc:MGI:1923848]	17	57003405	57011288	-1	UP		UP
ENSMUSG00000067995	Gtf2f2	protein_coding	general transcription factor IIF, polypeptide 2 [Source:MGI Symbol;Acc:MGI:1915955]	14	75896937	76010865	-1	UP				DN
ENSMUSG00000006599	Gtf2h1	protein_coding	general transcription factor II H, polypeptide 1 [Source:MGI Symbol;Acc:MGI:1277216]	7	46796103	46823800	1	UP		UP	UP
ENSMUSG00000022385	Gtse1	protein_coding	G two S phase expressed protein 1 [Source:MGI Symbol;Acc:MGI:1352755]	15	85859707	85876572	1	UP				UP
ENSMUSG00000020890	Gucy2e	protein_coding	guanylate cyclase 2e [Source:MGI Symbol;Acc:MGI:105123]	11	69218117	69237036	-1	UP	UP	UP	UP	UP
ENSMUSG00000025534	Gusb	protein_coding	glucuronidase, beta [Source:MGI Symbol;Acc:MGI:95872]	5	129989011	130003049	-1	UP
ENSMUSG00000051839	Gypa	protein_coding	glycophorin A [Source:MGI Symbol;Acc:MGI:95880]	8	80494045	80510785	1	UP			UP
ENSMUSG00000003865	Gys1	protein_coding	glycogen synthase 1, muscle [Source:MGI Symbol;Acc:MGI:101805]	7	45434844	45456619	1	UP		DN
ENSMUSG00000015437	Gzmb	protein_coding	granzyme B [Source:MGI Symbol;Acc:MGI:109267]	14	56258856	56262260	-1	UP		UP	UP	UP
ENSMUSG00000000031	H19	lincRNA	H19 fetal liver mRNA [Source:MGI Symbol;Acc:MGI:95891]	7	142575529	142578143	-1	UP		DN
[truncated: 7,098 more rows]

## Sheet: Shared_DN_in_B-T-ALL_only
Ensembl.Gene.ID	Associated.Gene.Name	Gene.Biotype	Chromosome.Name	Gene.Start..bp.	Gene.End..bp.	Strand	Description	Pre-leuk vs Ctrl	CS252 vs Ctrl	CS882 vs Ctrl	CS2259 vs Ctrl	CS472 vs Ctrl
[truncated: 7,841 more rows]
