# Supplementary material for: Hematopoietic stem and progenitor cell-restricted Cdx2 expression induces transformation to myelodysplasia and acute leukemia
Source: Nat Commun. 2020 Jun 15;11:3021. doi: 10.1038/s41467-020-16840-2 (PMC7296000; doi:10.1038/s41467-020-16840-2)
Supplement: Supplementary file 7 — Supplementary Data 4 [file 41467_2020_16840_MOESM7_ESM.xlsx]

## Sheet: RNA-Seq_Disease_Gene_and_Drugs
Term	Overlap	P-value	Adjusted P-value	Old P-value	Old Adjusted P-value	Odds Ratio	Combined Score	Genes
Zmiz1 T lymphocyte read article GSE66147 down	12/496	2.24601e-06	0.00292431	0	0	5.37634	69.9266	DGKD;LBH;GSN;SCML4;ITGA4;PTPRA;DGKA;ABI1;TAP2;EIF3H;PFDN5;TAPT1
ZnF4 Thymus Knockout GSE47496 down	12/496	2.24601e-06	0.00146215	0	0	5.37634	69.9266	EPHB6;STAT5B;MAP1LC3B;DGKD;GSN;ITGA4;PTPRA;DGKA;MAFK;PTPRCAP;PKN1;AGFG2
GAB2 Bone Marrow Knockout GSE75615 up	11/499	1.46986e-05	0.00637917	0	0	4.89869	54.5114	PTGER4;MAP1LC3B;DGKD;ITGA4;AHNAK;DGKA;ARID5A;TAP2;UTRN;TAPT1;ZZEF1
FLT3 Thymus - leukemic cells Knockout GSE61971 down	10/496	7.7933e-05	0.0253672	0	0	4.48029	42.382	EPHB6;DGKD;TCF25;PTPRA;DGKA;TAP2;EIF3H;PTPRCAP;ADCY7;TAPT1
Irf4 CD8+ T cells knockout GSE49929 down	10/498	8.05707e-05	0.0209806	0	0	4.46229	42.0633	STAT5B;DGKD;LBH;GSN;ITGA4;NPC1;AHNAK;DGKA;PKN1;IL12RB2
Notch1 T lymphocyte read article GSE66147 down	10/498	8.05707e-05	0.0174839	0	0	4.46229	42.0633	STAT5B;DGKD;SCML4;ITGA4;DGKA;ABI1;EIF3H;UTRN;MICU1;TAPT1
Doxycycline T-ALL cells 600 mg-kg 3 days GSE54447 up	9/493	0.000376294	0.0699907	0	0	4.0568	31.9884	EPHB6;P2RX7;STAT5B;DGKD;LBH;GSN;DGKA;PTPRCAP;UTRN
ZnF4 Thymus Knockout GSE32190 down	9/496	0.000393253	0.0640019	0	0	4.03226	31.6172	STAT5B;DGKD;GSN;ITGA4;PTPRA;DGKA;PTPRCAP;TAPT1;AGFG2
Doxycycline Subcutaneous tumor (Splenic cells from diseased mir-155LSLtTA mice) 2.3mg-kg GSE61851 up	9/498	0.000404905	0.0585763	0	0	4.01606	31.3729	DGKD;GSN;ITGA4;AHNAK;DGKA;ARID5A;UTRN;TAPT1;ZZEF1
ZnF1 Thymus Knockout GSE47496 down	9/498	0.000404905	0.0527187	0	0	4.01606	31.3729	EPHB6;STAT5B;MAP1LC3B;DGKD;TAP2;MAFK;PKN1;MAF1;AGFG2
Anankinra PBMC GSE57253 up	8/494	0.0017265	0.204355	0	0	3.59874	22.8939	LBH;AHNAK;TCF25;DGKA;EIF3H;PTPRCAP;PKN1;PFDN5
DMOG Splenic CD4+ T cells 1 mM GSE85131 down	8/496	0.00177072	0.192123	0	0	3.58423	22.711	DGKD;LBH;ITGA4;NPC1;DGKA;EIF3H;PTPRCAP;ADCY7
Itch Skin Knockout GSE65686 down	8/496	0.00177072	0.177344	0	0	3.58423	22.711	EPHB6;GSN;AHNAK;FAM84A;ELOVL6;UTRN;MICU1;RAPGEFL1
miR21 Mammary gland Knockout GSE50068 down	8/496	0.00177072	0.164677	0	0	3.58423	22.711	DGKD;LBH;ACADL;NPC1;DGKA;ELOVL6;PTPRCAP;PNPLA2
ZnF1 Thymus Knockout GSE32190 up	8/497	0.00179316	0.155646	0	0	3.57702	22.6203	DGKD;GSN;SCML4;ITGA4;NPC1;DGKA;UTRN;ADCY7
BZLT Akata Knockdown GSE79304 up	8/498	0.00181582	0.147763	0	0	3.56983	22.53	PTGER4;STAT5B;MAP1LC3B;LBH;RILPL2;AHNAK;DGKA;BMP2K
DMR1-U2 Skeletal Muscle Knockout GSE80128 up	8/498	0.00181582	0.139071	0	0	3.56983	22.53	MAP1LC3B;GSN;ACADL;AHNAK;TCF25;UTRN;SORCS2;PNPLA2
I-BET MV4-11 GSE71777 up	8/498	0.00181582	0.131345	0	0	3.56983	22.53	MAP1LC3B;PPM1B;NPC1;AHNAK;TCF25;PTPRA;OCEL1;PNPLA2
SGC0946 & I-BET MV4-11 GSE71777 up	8/498	0.00181582	0.124432	0	0	3.56983	22.53	MAP1LC3B;ZER1;NPC1;AHNAK;TCF25;PTPRA;OCEL1;PNPLA2
Trim24 Liver Knockout GSE61117 down	8/498	0.00181582	0.11821	0	0	3.56983	22.53	STAT5B;PPM1B;HIBADH;ACADL;NPC1;HECTD2;UTRN;SPATA2L
YY1 Bone marrow pro-B cells Knockout GSE73534 down	8/498	0.00181582	0.112581	0	0	3.56983	22.53	DGKD;ITGA4;DGKA;EIF3H;PTPRCAP;UTRN;PFDN5;TAPT1
Mecp2 Microglia Null GSE66211 up	8/499	0.00183872	0.108819	0	0	3.56268	22.4402	P2RX7;DGKD;NPC1;AHNAK;TCF25;MAFK;ADCY7;PNPLA2
Allergic Rhinitis TH2 cells (Blood PMBC) GSE75011 down	7/495	0.00696958	0.394539	0	0	3.14254	15.6065	PTGER4;STAT5B;ITGA4;AHNAK;MARVELD2;PTPRA;ARID5A
Bicuculin Hippocampus 20 uM GSE67245 up	7/495	0.00696958	0.378099	0	0	3.14254	15.6065	EPHB6;NTNG2;DGKD;LBH;HECTD2;TCF25;SORCS2
Silvestrol KOPT-K1 25nM GSE56887 down	7/495	0.00696958	0.362976	0	0	3.14254	15.6065	EPHB6;STAT5B;ITGA4;CPSF1;TAP2;PTPRCAP;ZZEF1
Estradiol G1E-ER-GATA-1 cells 1 uM 48 hrs GSE74371 up	7/496	0.007044	0.352742	0	0	3.1362	15.5417	P2RX7;STAT5B;MAP1LC3B;BROX;ABI1;MAFK;UTRN
Hobit Bone marrow Knockout GSE70813 down	7/496	0.007044	0.339677	0	0	3.1362	15.5417	P2RX7;STAT5B;AHNAK;CHN2;ADCY7;ZZEF1;IL12RB2
DDX5 Th17 cells Knockout GSE70108 down	7/497	0.00711901	0.331034	0	0	3.12989	15.4773	STAT5B;CLCN5;GSN;AHNAK;TCF25;ARID5A;IL12RB2
IL-13 Small intestine (Nod2 knockout) 25ug GSE76504 up	7/497	0.00711901	0.319619	0	0	3.12989	15.4773	GSN;ITGA4;NPC1;AHNAK;ELOVL6;UTRN;ZZEF1
SRT3025 cKit+ Sca1+ Lin- cells (KSL) GSE60941 up	7/497	0.00711901	0.308965	0	0	3.12989	15.4773	LYL1;TCF25;TAP2;PTPRCAP;PKN1;UTRN;ADCY7
Utx Spleen Knockout GSE64969 up	7/497	0.00711901	0.298998	0	0	3.12989	15.4773	DGKD;ITGA4;TAP2;EIF3H;PTPRCAP;UTRN;PFDN5
Cxcr4 T-cell acute lymphoblastic leukemia (T-ALL) cells Knockout GSE60367 up	7/498	0.00719462	0.292731	0	0	3.12361	15.4132	LBH;SCML4;ITGA4;AHNAK;DGKA;PTPRCAP;UTRN
ETS2 Skin Overexpression GSE74868 down	7/498	0.00719462	0.28386	0	0	3.12361	15.4132	EPHB6;GSN;AHNAK;DGKA;UTRN;ZFP652;RAPGEFL1
HnRNP U Heart ventricle knockout GSE68178 up	7/498	0.00719462	0.275511	0	0	3.12361	15.4132	LBH;GSN;ACADL;AHNAK;TCF25;EIF3H;PNPLA2
METTL3 HeLa GSE70061 up	7/498	0.00719462	0.26764	0	0	3.12361	15.4132	NPC1;RILPL2;AHNAK;DGKA;FAM98C;MAFK;SSTR2
PTP1B Macrophages Knockout GSE49449 down	7/498	0.00719462	0.260205	0	0	3.12361	15.4132	NPC1;RILPL2;AHNAK;TCF25;PTPRA;ADCY7;PNPLA2
FOXC1 Skin conditional Knockout 2 months GSE77256 down	7/499	0.00727082	0.255854	0	0	3.11735	15.3495	MAP1LC3B;GSN;AHNAK;DGKA;ARID5A;MAFK;RAPGEFL1
FancC mature mouse B cells Knockout GSE76634 down	7/499	0.00727082	0.249121	0	0	3.11735	15.3495	ZER1;ITGA4;CPSF1;TCF25;DGKA;ADCY7;ZZEF1
FancC mature mouse B cells Knockout GSE76634 up	7/499	0.00727082	0.242733	0	0	3.11735	15.3495	ZFP622;RILPL2;ABI1;ARID5A;EIF3H;MAFK;PFDN5
Meis1-Jmjd1c1 Hoxa9 - Bone marrow cells GSE75581 up	7/499	0.00727082	0.236665	0	0	3.11735	15.3495	LYL1;GSN;AHNAK;CPSF1;ARID5A;PKN1;ADCY7
Nck2 Epididymal white adipose tissue Knockout GSE63510 up	7/499	0.00727082	0.230893	0	0	3.11735	15.3495	DGKD;GSN;HIBADH;ACADL;AHNAK;UTRN;PNPLA2
CNS2 Regulatory T (Treg) cells knockout GSE57272 up	8/750	0.0196614	0.609504	0	0	2.37037	9.31341	P2RX7;DGKD;LBH;ITGA4;AHNAK;DGKA;ARID5A;UTRN
IFNg Primary bone marrow-derived macrophages (BMDM) 3 hrs GSE77885 down	7/614	0.0207301	0.627688	0	0	2.53348	9.82019	DGKD;GSN;NPC1;AHNAK;PTPRA;ADCY7;AGFG2
2,3,7,8-tetrachlorodibenzo-p-dioxin (TCDD) Primary B cell 30 nM 4 hr GSE80953 down	6/491	0.0234199	0.693017	0	0	2.71555	10.1946	LBH;AHNAK;TAP2;EIF3H;UTRN;PFDN5
2,3,7,8-tetrachlorodibenzo-p-dioxin (TCDD) Primary B cell 30 nM 24 hr GSE80953 down	6/494	0.024041	0.695586	0	0	2.69906	10.0621	LBH;ITGA4;BMP2K;EIF3H;PFDN5;TAPT1
Perhexiline CUTLL1 GSE66014 up	6/495	0.0242505	0.686394	0	0	2.6936	10.0184	EPHB6;STAT5B;MAP1LC3B;LBH;ITGA4;EIF3H
Relapsing-remitting multiple sclerosis (RRMS) PBMC GSE66573 down	6/495	0.0242505	0.67179	0	0	2.6936	10.0184	STAT5B;DGKD;LBH;AHNAK;DGKA;ADCY7
Asthma TH2 cells (Blood PMBC) GSE75011 down	6/496	0.0244612	0.663509	0	0	2.68817	9.97492	PTGER4;ITGA4;RILPL2;AHNAK;MARVELD2;ARID5A
MEF2 Skeletal muscle (C2C12 Myoblast) Silencing GSE61205 up	6/496	0.0244612	0.649968	0	0	2.68817	9.97492	EPHB6;LBH;GSN;AHNAK;TCF25;EIF3H
Mef2c/d proB-cells knockout GSE73561 up	6/496	0.0244612	0.636969	0	0	2.68817	9.97492	ITGA4;AHNAK;DGKA;TAP2;UTRN;TAPT1
PU.1 K562 knockdown GSE74999 down	6/496	0.0244612	0.624479	0	0	2.68817	9.97492	EPHB6;LYL1;AHNAK;CPSF1;BMP2K;PKN1
UTX Spleen Knockout GSE56690 up	6/496	0.0244612	0.61247	0	0	2.68817	9.97492	ITGA4;AHNAK;DGKA;EIF3H;TAPT1;IL12RB2
AMD3100 T-cell acute lymphoblastic leukemia (T-ALL) cells GSE60367 up	6/497	0.0246731	0.60612	0	0	2.68276	9.9317	NUP214;ITGA4;TAP2;BMP2K;UTRN;ZFP652
Akti-1-2 MCF7 GSE71900 down	6/497	0.0246731	0.594895	0	0	2.68276	9.9317	MAP1LC3B;DHPS;EIF3H;PKN1;MAF1;ZZEF1
BCAT2 Gastrocnemius skeletal muscle Knockout GSE68915 up	6/497	0.0246731	0.584079	0	0	2.68276	9.9317	STAT5B;MAP1LC3B;GSN;EIF3H;MAF1;PFDN5
Brpf1 Fetal liver Null GSE83483 down	6/497	0.0246731	0.573649	0	0	2.68276	9.9317	MAP1LC3B;ITGA4;PTPRCAP;UTRN;SORCS2;TAPT1
Cortistatin A HCT116 100nM-24hrs GSE78506 down	6/497	0.0246731	0.563585	0	0	2.68276	9.9317	MAP1LC3B;DGKD;GSN;AHNAK;PKN1;PNPLA2
Crizotinib H3122 48hr-300nM GSE64741 down	6/497	0.0246731	0.553868	0	0	2.68276	9.9317	LBH;GSN;FAM84A;EIF3H;UTRN;PFDN5
NMP JJN3 24hr-10nM GSE56623 up	6/497	0.0246731	0.54448	0	0	2.68276	9.9317	MAP1LC3B;ZER1;AHNAK;ABI1;ARID5A;PNPLA2
Nutlin-3a MCF7 5uM-24hrs GSE47042 up	6/497	0.0246731	0.535406	0	0	2.68276	9.9317	ZER1;GSN;AHNAK;DGKA;EIF3H;CUEDC1
PRMT4 CD34+ knockdown GSE46056 up	6/497	0.0246731	0.526629	0	0	2.68276	9.9317	P2RX7;LYL1;NPC1;AHNAK;ABI1;PKN1
Panobinostat Neuroblastoma 5mg-kg GSE69869 up	6/497	0.0246731	0.518135	0	0	2.68276	9.9317	MAP1LC3B;GSN;ACADL;NPC1;AHNAK;PNPLA2
Sim2 Embryonic stem cells Expression GSE59373 up	6/497	0.0246731	0.50991	0	0	2.68276	9.9317	NUP214;AHNAK;CPSF1;TCF25;POLDIP3;ELOVL6
Tunicamycin WSB-EiJ mice - primary Mouse Embryonic Fibroblasts GSE63756 down	6/497	0.0246731	0.501943	0	0	2.68276	9.9317	NUP214;GSN;AHNAK;UTRN;ZZEF1;PNPLA2
Vemurafenib UACC62 48hr-0.1uM GSE64741 up	6/497	0.0246731	0.494221	0	0	2.68276	9.9317	P2RX7;LBH;GSN;HIBADH;AHNAK;ABI1
IRF1 Primary bone marrow-derived macrophages (BMDM) Knockout GSE77885 down	6/498	0.0248862	0.490937	0	0	2.67738	9.88873	DGKD;GSN;NPC1;AHNAK;PTPRA;ADCY7
LPS Microglia GSE75246 down	6/498	0.0248862	0.48361	0	0	2.67738	9.88873	P2RX7;DGKD;PTPRA;CHN2;BMP2K;ZFP652
Multiple Sclerosis T Cells GSE66763 down	6/498	0.0248862	0.476498	0	0	2.67738	9.88873	NUP214;SCML4;ITGA4;AHNAK;DGKA;UTRN
N-acetylcysteine K-RAS-induced lung tumor GSE52594 up	6/498	0.0248862	0.469592	0	0	2.67738	9.88873	HIBADH;ACADL;EIF3H;SORCS2;ADCY7;PNPLA2
Nrp1neg Colonic lamina propria Knockdout GSE71304 down	6/498	0.0248862	0.462884	0	0	2.67738	9.88873	LBH;ITGA4;AHNAK;BMP2K;PTPRCAP;PFDN5
Ptf1a 14 days - Pancreas conditional knockout GSE70542 up	6/498	0.0248862	0.456364	0	0	2.67738	9.88873	MAP1LC3B;LBH;GSN;AHNAK;TCF25;EIF3H
Rapamycin Heart 14 ppm GSE48043 up	6/498	0.0248862	0.450026	0	0	2.67738	9.88873	LBH;RIC8B;ACADL;ELOVL6;SORCS2;PNPLA2
Salmonella HT-29 cells (shCAP-D3) 7hrs GSE62520 down	6/498	0.0248862	0.443861	0	0	2.67738	9.88873	MAP1LC3B;ZER1;NPC1;AHNAK;EIF3H;PKN1
TGFB3 Palatal shelves E16.5 GSE45568 up	6/498	0.0248862	0.437863	0	0	2.67738	9.88873	CLCN5;GSN;ITGA4;AHNAK;FAM84A;SORCS2
Tex10 Embryonic Stem cells Knockdown GSE66734 up	6/498	0.0248862	0.432025	0	0	2.67738	9.88873	P2RX7;CLCN5;SLC25A17;GSN;AHNAK;DGKA
Barx2 Skeletal muscle (primary myoblasts) knockout GSE53398 down	6/499	0.0251006	0.430013	0	0	2.67201	9.84599	PPM1B;DGKD;ACADL;AHNAK;UTRN;MICU1
IRF8 Spleen Knockout GSE70711 up	6/499	0.0251006	0.424429	0	0	2.67201	9.84599	NTNG2;SCML4;AHNAK;UTRN;SORCS2;AGFG2
Maf1 Epididymal white adipose tissue Knockout GSE65976 down	6/499	0.0251006	0.418987	0	0	2.67201	9.84599	DGKD;GSN;AHNAK;MAF1;UTRN;PNPLA2
PS2APP Microglia Transgenic 13 months GSE75431 down	6/499	0.0251006	0.413684	0	0	2.67201	9.84599	LYL1;DGKD;TCF25;BMP2K;ZFP652;ZZEF1
Rb1 Colon knockout GSE71924 down	6/499	0.0251006	0.408513	0	0	2.67201	9.84599	MAP1LC3B;GSN;EIF3H;FAM98C;PFDN5;PNPLA2
TTP BMDM Knockout GSE78209 down	6/499	0.0251006	0.403469	0	0	2.67201	9.84599	DGKD;GSN;ITGA4;NPC1;AHNAK;PTPRA
Trim33 B lymphoblastic leukemia cells Knockdown GSE66232 down	6/499	0.0251006	0.398549	0	0	2.67201	9.84599	MAP1LC3B;DGKA;TAP2;EIF3H;PTPRCAP;MAF1
miR-146a Emu-Myc 146a tumor cells Knockout GSE67113 down	6/499	0.0251006	0.393747	0	0	2.67201	9.84599	PTGER4;DGKA;ARID5A;UTRN;SORCS2;ADCY7
Eed Small intestinal crypts Knockout GSE81576 down	8/858	0.0392846	0.608912	0	0	2.072	6.70691	THRB;ACADL;TAP2;BMP2K;ELOVL6;FAM109A;UTRN;ZZEF1
CNS2 Regulatory T (Treg) cells knockout GSE57272 down	7/729	0.0460276	0.705035	0	0	2.13382	6.569	PPM1B;LBH;AHNAK;TAP2;EIF3H;PTPRCAP;ADCY7

## Sheet: Jensen_TISSUES_table
Term	Overlap	P-value	Adjusted P-value	Old P-value	Old Adjusted P-value	Odds Ratio	Combined Score	Genes
T-cell acute lymphoblastic leukemia cell	2/13	0.0015124	1	0	0	34.188	222.019	NUP214;LYL1
BTO:0005453	46/7164	0.00206896	1	0	0	1.42689	8.81918	CARKD;HIBADH;AHNAK;TCF25;POLDIP3;DGKA;TRADD;CCBL1;TMEM223;LBH;RIC8B;ACADL;SCML4;SURF6;MAF1;TAPT1;AGFG2;NUP214;RAB2B;STAT5B;ZER1;GSN;ITGA4;CPSF1;BROX;DHPS;TAP2;SORCS2;ZZEF1;PPM1B;NPC1;RILPL2;PTPRA;ABI1;BMP2K;EIF3H;FAM98C;MAFK;PTPRCAP;PKN1;UTRN;MICU1;SLC25A12;PFDN5;CC2D1A;PNPLA2
Hypothalamus	71/12937	0.00247869	1	0	0	1.21959	7.31754	EPHB6;IFI27L1;DGKD;THRB;HIBADH;TCF25;DGKA;CCBL1;RAPGEFL1;LYL1;MAP1LC3B;TMEM223;LBH;CAMKV;ACADL;MAF1;TAPT1;AGFG2;NUP214;RAB2B;ZER1;ITGA4;BROX;DHPS;ARID5A;ELOVL6;PPAPDC2;SSTR2;SORCS2;PPM1B;SLC25A17;NPC1;RILPL2;BMP2K;FAM84A;PTPRCAP;UTRN;MICU1;SLC25A12;CUEDC1;PFDN5;PTGER4;CARKD;AHNAK;POLDIP3;CCNDBP1;ADCY7;RIC8B;MARVELD2;CHN2;BAHD1;SURF6;IL12RB2;NTNG2;STAT5B;GSN;CPSF1;OCEL1;ZZEF1;SPATA2L;P2RX7;CLCN5;P…
Uterus	70/12771	0.0031764	1	0	0	1.21804	7.00616	EPHB6;KCNK5;IFI27L1;DGKD;THRB;HIBADH;TCF25;DGKA;TRADD;CCBL1;RAPGEFL1;LYL1;MAP1LC3B;TMEM223;LBH;MAF1;TAPT1;AGFG2;NUP214;RAB2B;ZER1;ITGA4;BROX;DHPS;ARID5A;ELOVL6;PPAPDC2;SORCS2;PPM1B;SLC25A17;NPC1;RILPL2;BMP2K;FAM84A;PTPRCAP;UTRN;MICU1;SLC25A12;CUEDC1;PFDN5;PTGER4;CARKD;AHNAK;POLDIP3;FAM109A;CCNDBP1;ADCY7;RIC8B;HECTD2;MARVELD2;CHN2;BAHD1;SURF6;STAT5B;GSN;CPSF1;OCEL1;ZZEF1;SPATA2L;P2RX7;CLCN5;PTPRA;…
Temporal lobe	50/8425	0.00689504	1	0	0	1.31883	6.56374	EPHB6;DGKD;THRB;DGKA;CCBL1;RAPGEFL1;LYL1;MAP1LC3B;TMEM223;CAMKV;MAF1;TAPT1;AGFG2;NUP214;RAB2B;ZER1;BROX;DHPS;ARID5A;SSTR2;PPM1B;NPC1;BMP2K;FAM84A;UTRN;MICU1;SLC25A12;PFDN5;CARKD;AHNAK;POLDIP3;CCNDBP1;RIC8B;HECTD2;CHN2;BAHD1;SURF6;STAT5B;GSN;OCEL1;ZZEF1;P2RX7;CLCN5;PTPRA;ABI1;EIF3H;FAM98C;PKN1;CC2D1A;PNPLA2
Retina	61/11092	0.0114447	1	0	0	1.2221	5.46308	EPHB6;IFI27L1;DGKD;HIBADH;TCF25;DGKA;TRADD;CCBL1;LYL1;MAP1LC3B;TMEM223;LBH;ACADL;MAF1;TAPT1;AGFG2;NUP214;RAB2B;ZER1;ITGA4;BROX;DHPS;ARID5A;TAP2;PPAPDC2;SSTR2;SORCS2;PPM1B;SLC25A17;NPC1;RILPL2;BMP2K;UTRN;MICU1;SLC25A12;CUEDC1;PFDN5;CARKD;AHNAK;POLDIP3;CCNDBP1;ADCY7;RIC8B;HECTD2;CHN2;BAHD1;STAT5B;GSN;CPSF1;ZZEF1;SPATA2L;P2RX7;CLCN5;PTPRA;ABI1;EIF3H;FAM98C;MAFK;PKN1;CC2D1A;PNPLA2
BTO:0004410	53/9290	0.0117919	1	0	0	1.26779	5.62942	DGKD;HIBADH;TCF25;DGKA;TRADD;CCBL1;TMEM223;LBH;SCML4;MAF1;TAPT1;AGFG2;NUP214;RAB2B;ZER1;ITGA4;BROX;DHPS;TAP2;PPAPDC2;SORCS2;PPM1B;NPC1;RILPL2;BMP2K;PTPRCAP;UTRN;MICU1;SLC25A12;PFDN5;PTGER4;CARKD;AHNAK;POLDIP3;CCNDBP1;ADCY7;RIC8B;CHN2;SURF6;STAT5B;GSN;CPSF1;ZZEF1;SPATA2L;P2RX7;PTPRA;ABI1;EIF3H;FAM98C;MAFK;PKN1;CC2D1A;PNPLA2
Spinal cord	62/11398	0.0137002	1	0	0	1.20879	5.18612	EPHB6;DGKD;HIBADH;TCF25;DGKA;TRADD;CCBL1;RAPGEFL1;LYL1;MAP1LC3B;TMEM223;CAMKV;ACADL;MAF1;TAPT1;AGFG2;NUP214;RAB2B;ZER1;ITGA4;BROX;DHPS;ARID5A;TAP2;SSTR2;SORCS2;PPM1B;NPC1;RILPL2;BMP2K;FAM84A;PTPRCAP;UTRN;MICU1;SLC25A12;PFDN5;PTGER4;CARKD;AHNAK;POLDIP3;CCNDBP1;ADCY7;RIC8B;HECTD2;CHN2;BAHD1;SURF6;STAT5B;GSN;CPSF1;OCEL1;ZZEF1;SPATA2L;P2RX7;CLCN5;PTPRA;ABI1;EIF3H;FAM98C;PKN1;CC2D1A;PNPLA2
B-lymphocyte	48/8270	0.0142295	1	0	0	1.2898	5.48481	CARKD;HIBADH;AHNAK;TCF25;POLDIP3;DGKA;TRADD;CCBL1;CCNDBP1;ADCY7;MAP1LC3B;TMEM223;LBH;RIC8B;SURF6;MAF1;TAPT1;AGFG2;NUP214;RAB2B;STAT5B;ZER1;GSN;ITGA4;CPSF1;BROX;TAP2;SORCS2;ZZEF1;P2RX7;PPM1B;SLC25A17;NPC1;RILPL2;PTPRA;ABI1;BMP2K;EIF3H;FAM98C;MAFK;PTPRCAP;PKN1;UTRN;MICU1;SLC25A12;PFDN5;CC2D1A;PNPLA2
Intestine	34/5377	0.0154125	1	0	0	1.40516	5.86314	DGKD;CARKD;AHNAK;TCF25;POLDIP3;DGKA;TRADD;CCNDBP1;RAPGEFL1;MAP1LC3B;TMEM223;LBH;CHN2;BAHD1;MAF1;AGFG2;NUP214;ZER1;GSN;CPSF1;DHPS;ZZEF1;PPM1B;PTPRA;ABI1;FAM84A;EIF3H;PKN1;UTRN;MICU1;SLC25A12;PFDN5;CC2D1A;PNPLA2
Mouth	10/1073	0.0222431	1	0	0	2.07104	7.88179	DGKD;LBH;CARKD;GSN;AHNAK;POLDIP3;DGKA;ABI1;SLC25A12;RAPGEFL1
Medullary thyroid carcinoma cell	1/5	0.0223005	1	0	0	44.4444	169.029	SSTR2
OVCA-5 cell	1/5	0.0223005	1	0	0	44.4444	169.029	TAP2
ac2	1/5	0.0223005	1	0	0	44.4444	169.029	ADCY7
SET-2 cell	1/5	0.0223005	1	0	0	44.4444	169.029	STAT5B
SK-N-BE(2) cell	1/5	0.0223005	1	0	0	44.4444	169.029	POLDIP3
Carotid atherosclerotic plaque	1/5	0.0223005	1	0	0	44.4444	169.029	BMP2K
Blood platelet	34/5583	0.026682	1	0	0	1.35331	4.9041	CARKD;HIBADH;AHNAK;DGKA;TRADD;CCNDBP1;ADCY7;TMEM223;RIC8B;TAPT1;RAB2B;STAT5B;GSN;ITGA4;BROX;TAP2;PPAPDC2;SORCS2;ZZEF1;SPATA2L;PPM1B;CLCN5;RILPL2;PTPRA;ABI1;BMP2K;EIF3H;PTPRCAP;PKN1;UTRN;MICU1;SLC25A12;PFDN5;CC2D1A
Corona	1/6	0.0267012	1	0	0	37.037	134.187	BROX
Perilymphatic space	1/6	0.0267012	1	0	0	37.037	134.187	MARVELD2
CX-1 cell	1/6	0.0267012	1	0	0	37.037	134.187	RAB2B
Synovium	3/144	0.0272532	1	0	0	4.62963	16.6786	TAP2;BMP2K;PKN1
Thyroid gland	70/13652	0.030707	1	0	0	1.13943	3.96895	EPHB6;KCNK5;IFI27L1;DGKD;THRB;HIBADH;TCF25;DGKA;TRADD;CCBL1;RAPGEFL1;LYL1;MAP1LC3B;TMEM223;LBH;ACADL;MAF1;TAPT1;AGFG2;NUP214;RAB2B;ZER1;ITGA4;BROX;DHPS;ARID5A;ELOVL6;PPAPDC2;SORCS2;PPM1B;SLC25A17;NPC1;RILPL2;BMP2K;FAM84A;UTRN;MICU1;SLC25A12;CUEDC1;PFDN5;PTGER4;CARKD;AHNAK;POLDIP3;FAM109A;CCNDBP1;ADCY7;RIC8B;HECTD2;MARVELD2;CHN2;BAHD1;SURF6;STAT5B;GSN;CPSF1;OCEL1;ZZEF1;SPATA2L;P2RX7;CLCN5;PTPRA;AB…
HEL cell	1/7	0.0310823	1	0	0	31.746	110.194	ADCY7
p3u1	1/7	0.0310823	1	0	0	31.746	110.194	CAMKV
T-cell chronic lymphocytic leukemia cell	17/2344	0.0311685	1	0	0	1.61168	5.58986	NUP214;STAT5B;ITGA4;AHNAK;CPSF1;POLDIP3;ZZEF1;RIC8B;PTPRA;BAHD1;BMP2K;MAFK;PTPRCAP;PKN1;MAF1;UTRN;TAPT1
Corpus callosum	50/9077	0.0334295	1	0	0	1.2241	4.15986	EPHB6;DGKD;THRB;DGKA;CCBL1;RAPGEFL1;LYL1;MAP1LC3B;TMEM223;CAMKV;MAF1;TAPT1;AGFG2;NUP214;RAB2B;ZER1;BROX;DHPS;ARID5A;SSTR2;PPM1B;NPC1;RILPL2;BMP2K;FAM84A;PTPRCAP;UTRN;MICU1;PFDN5;CARKD;AHNAK;POLDIP3;CCNDBP1;ADCY7;RIC8B;CHN2;BAHD1;SURF6;STAT5B;GSN;ZZEF1;P2RX7;CLCN5;PTPRA;ABI1;EIF3H;FAM98C;PKN1;CC2D1A;PNPLA2
Citrullinemia	1/8	0.035444	1	0	0	27.7778	92.7723	SLC25A12
Pectoral muscle	1/8	0.035444	1	0	0	27.7778	92.7723	TAPT1
imr5	1/8	0.035444	1	0	0	27.7778	92.7723	EPHB6
Ghost	1/8	0.035444	1	0	0	27.7778	92.7723	SLC25A17
Acn	1/8	0.035444	1	0	0	27.7778	92.7723	ADCY7
T-lymphocyte	4/280	0.0376816	1	0	0	3.1746	10.4082	AHNAK;ABI1;PTPRCAP;IL12RB2
Occipital lobe	54/10045	0.0394649	1	0	0	1.19462	3.86144	EPHB6;DGKD;THRB;TCF25;DGKA;CCBL1;RAPGEFL1;LYL1;MAP1LC3B;TMEM223;CAMKV;MAF1;TAPT1;AGFG2;NUP214;RAB2B;ZER1;BROX;DHPS;ARID5A;SSTR2;PPM1B;NPC1;BMP2K;FAM84A;PTPRCAP;UTRN;MICU1;SLC25A12;PFDN5;CARKD;AHNAK;POLDIP3;CCNDBP1;ADCY7;RIC8B;HECTD2;CHN2;BAHD1;SURF6;STAT5B;GSN;OCEL1;ZZEF1;SPATA2L;P2RX7;CLCN5;PTPRA;ABI1;EIF3H;FAM98C;PKN1;CC2D1A;PNPLA2
Corpus amylaceum	1/9	0.0397862	1	0	0	24.6914	79.6107	CCBL1
Vascular smooth muscle	1/9	0.0397862	1	0	0	24.6914	79.6107	CLCN5
MV4-11 cell	1/9	0.0397862	1	0	0	24.6914	79.6107	STAT5B
Monocyte	43/7640	0.0399218	1	0	0	1.25073	4.02838	PTGER4;DGKD;CARKD;HIBADH;AHNAK;TCF25;POLDIP3;DGKA;TRADD;CCNDBP1;ADCY7;LYL1;MAP1LC3B;CHN2;BAHD1;NUP214;RAB2B;STAT5B;GSN;ITGA4;CPSF1;BROX;ARID5A;TAP2;SORCS2;OCEL1;ZZEF1;SPATA2L;P2RX7;PPM1B;SLC25A17;NPC1;RILPL2;PTPRA;ABI1;BMP2K;EIF3H;MAFK;PKN1;UTRN;MICU1;SLC25A12;PFDN5
Tail fin	1/10	0.0441091	1	0	0	22.2222	69.3575	THRB
Foreskin fibroblast cell line	1/10	0.0441091	1	0	0	22.2222	69.3575	ARID5A
FM3A cell	1/10	0.0441091	1	0	0	22.2222	69.3575	DHPS
Mammary epithelial cell line	1/10	0.0441091	1	0	0	22.2222	69.3575	STAT5B
Adipose tissue	63/12174	0.0456971	1	0	0	1.14999	3.54855	EPHB6;IFI27L1;DGKD;THRB;HIBADH;TCF25;DGKA;RAPGEFL1;LYL1;MAP1LC3B;TMEM223;LBH;ACADL;SCML4;MAF1;TAPT1;AGFG2;NUP214;RAB2B;ZER1;ITGA4;BROX;DHPS;ARID5A;ELOVL6;PPM1B;SLC25A17;NPC1;RILPL2;BMP2K;FAM84A;PTPRCAP;UTRN;MICU1;SLC25A12;CUEDC1;PFDN5;PTGER4;CARKD;AHNAK;POLDIP3;CCNDBP1;ADCY7;RIC8B;CHN2;BAHD1;SURF6;STAT5B;GSN;CPSF1;OCEL1;ZZEF1;P2RX7;CLCN5;PTPRA;ABI1;EIF3H;FAM98C;MAFK;PKN1;CC2D1A;LNX2;PNPLA2

## Sheet: Mouse_Gene_Atlas_table
Term	Overlap	P-value	Adjusted P-value	Old P-value	Old Adjusted P-value	Odds Ratio	Combined Score	Genes
T-cells CD8+	4/166	0.00672517	0.645616	0	0	5.35475	26.7839	SCML4;DGKA;UTRN;ZFP652
T-cells CD4+	4/191	0.0108846	0.522459	0	0	4.65387	21.0374	SCML4;DGKA;MAF1;UTRN
dendritic plasmacytoid B220+	4/214	0.0159287	0.509719	0	0	4.15369	17.1947	MAP1LC3B;ITGA4;6530402F18RIK;PKN1
macrophage peri LPS thio 7hrs	7/707	0.040124	0.962977	0	0	2.20022	7.07542	DHPS;6530402F18RIK;ARID5A;TAP2;1500003O03RIK;MAFK;AI837181
Baf3	5/440	0.048483	0.930874	0	0	2.52525	7.64278	LYL1;GSN;CUEDC1;2610020H08RIK;OCEL1

## Sheet: OMIM_Disease_table
Term	Overlap	P-value	Adjusted P-value	Old P-value	Old Adjusted P-value	Odds Ratio	Combined Score	Genes
leukemia	3/78	0.00525531	0.472977	0	0	8.54701	44.8591	NUP214;LYL1;STAT5B

## Sheet: OMIM_Expanded_table
Term	Overlap	P-value	Adjusted P-value	Old P-value	Old Adjusted P-value	Odds Ratio	Combined Score	Genes
leukemia	3/77	0.00506949	0.947995	0	0	8.65801	45.7534	NUP214;LYL1;STAT5B

## Sheet: ClinVar_2019_table
Term	Overlap	P-value	Adjusted P-value	Old P-value	Old Adjusted P-value	Odds Ratio	Combined Score	Genes
acute lymphoid leukemia	1/7	0.0310823	1	0	0	31.746	110.194	NUP214

## Sheet: CCLE_Proteomics_2020_table
Term	Overlap	P-value	Adjusted P-value	Old P-value	Old Adjusted P-value	Odds Ratio	Combined Score	Genes
U937 HAEMATOPOIETIC AND LYMPHOID TISSUE TenPx31	10/636	0.000572171	0.21628	0	0	3.49406	26.0869	STAT5B;PPM1B;CLCN5;RIC8B;RILPL2;PTPRA;CCBL1;ARID5A;PKN1;ADCY7
HS944T SKIN TenPx05	7/321	0.000614817	0.1162	0	0	4.84597	35.832	TMEM223;CLCN5;ZER1;NPC1;CCBL1;SLC25A12;CC2D1A
NCIH1650 LUNG TenPx11	7/381	0.00166003	0.209164	0	0	4.08282	26.1338	ZER1;SLC25A17;ITGA4;DGKA;UTRN;MICU1;SORCS2
ASPC1 PANCREAS TenPx29	9/620	0.00189004	0.178609	0	0	3.22581	20.2295	HIBADH;MARVELD2;DGKA;BROX;ABI1;FAM98C;FAM109A;MAF1;PNPLA2
EFM19 BREAST TenPx22	9/669	0.0031475	0.237951	0	0	2.98954	17.2232	DGKD;CARKD;PTPRA;BAHD1;ABI1;BMP2K;CUEDC1;TAPT1;PNPLA2
CALU1 LUNG TenPx23	7/513	0.00840183	0.529315	0	0	3.03227	14.4922	RIC8B;AHNAK;TRADD;DHPS;CCBL1;CC2D1A;PNPLA2
CORL88 LUNG TenPx21	12/1237	0.00932816	0.50372	0	0	2.15575	10.0775	RAB2B;PPM1B;CLCN5;ZER1;RIC8B;BROX;CHN2;CCBL1;FAM84A;PPAPDC2;PKN1;TAPT1
KNS81 CENTRAL NERVOUS SYSTEM TenPx29	12/1252	0.0102084	0.482345	0	0	2.12993	9.76475	P2RX7;CLCN5;TCF25;PTPRA;TAP2;FAM109A;UTRN;SLC25A12;CUEDC1;ADCY7;TAPT1;PNPLA2
LMSU STOMACH TenPx41	6/421	0.0118541	0.49787	0	0	3.16706	14.0462	RAB2B;CLCN5;RIC8B;TCF25;EIF3H;PNPLA2
SW948 LARGE INTESTINE TenPx11	6/467	0.0188383	0.712088	0	0	2.8551	11.3401	PPM1B;CARKD;HIBADH;BROX;ZZEF1;PNPLA2
KMS27 HAEMATOPOIETIC AND LYMPHOID TISSUE TenPx31	7/614	0.0207301	0.712362	0	0	2.53348	9.82019	PPM1B;RILPL2;TRADD;BAHD1;DHPS;ARID5A;MAF1
SNUC1 LARGE INTESTINE TenPx19	8/760	0.0210952	0.664499	0	0	2.33918	9.02622	CARKD;CAMKV;DGKA;BROX;FAM84A;AGFG2;ZZEF1;LNX2
RD SOFT TISSUE TenPx25	9/913	0.0215692	0.627165	0	0	2.19058	8.40414	CLCN5;ZER1;ITGA4;CPSF1;FAM109A;UTRN;SLC25A12;SORCS2;ADCY7
NCIH1693 LUNG TenPx08	5/354	0.0218467	0.589861	0	0	3.13873	12.0016	TMEM223;ARID5A;UTRN;SLC25A12;TAPT1
OCUM1 STOMACH TenPx39	7/630	0.0234625	0.591255	0	0	2.46914	9.26507	P2RX7;CARKD;GSN;CAMKV;BROX;MAF1;LNX2
MOLM13 HAEMATOPOIETIC AND LYMPHOID TISSUE TenPx27	13/1578	0.0240211	0.567499	0	0	1.83073	6.82646	RAB2B;STAT5B;ZER1;CPSF1;ELOVL6;ZZEF1;P2RX7;PTPRA;EIF3H;PTPRCAP;PKN1;MICU1;PNPLA2
BICR22 UPPER AERODIGESTIVE TRACT TenPx14	7/652	0.0276142	0.61401	0	0	2.38582	8.56373	ZER1;NPC1;AHNAK;DGKA;TAP2;SURF6;LNX2
NCIH929 HAEMATOPOIETIC AND LYMPHOID TISSUE TenPx42	10/1116	0.0282114	0.59244	0	0	1.99124	7.10479	STAT5B;PPM1B;TCF25;TRADD;ARID5A;EIF3H;FAM98C;PKN1;PFDN5;ZZEF1
WM88 SKIN TenPx32	10/1122	0.0291277	0.579487	0	0	1.98059	7.0035	TMEM223;CLCN5;SLC25A17;GSN;BROX;CHN2;EIF3H;SLC25A12;CCNDBP1;TAPT1
WM1799 SKIN TenPx08	4/261	0.0302621	0.571953	0	0	3.4057	11.9127	P2RX7;GSN;ITGA4;ARID5A
SJSA1 BONE TenPx35	7/676	0.0326882	0.588388	0	0	2.30112	7.87153	P2RX7;RAB2B;CLCN5;DGKD;CARKD;CUEDC1;ADCY7
UACC62 SKIN TenPx21	6/567	0.0427067	0.733779	0	0	2.35156	7.4154	P2RX7;CLCN5;GSN;ITGA4;FAM98C;CC2D1A
NCIH2291 LUNG TenPx16	7/720	0.0435485	0.71571	0	0	2.16049	6.77073	PPM1B;DGKD;GSN;DGKA;TRADD;PKN1;CC2D1A
KASUMI1 HAEMATOPOIETIC AND LYMPHOID TISSUE TenPx28	10/1210	0.0451136	0.710539	0	0	1.83655	5.69067	STAT5B;DGKD;RILPL2;CPSF1;TCF25;PTPRA;BMP2K;EIF3H;PTPRCAP;PKN1
8305C THYROID TenPx30	7/730	0.0463086	0.700186	0	0	2.1309	6.54703	RAB2B;SLC25A17;PTPRA;CCBL1;MICU1;SLC25A12;SORCS2
HCC1143 BREAST TenPx16	6/583	0.0477546	0.694278	0	0	2.28702	6.95639	RAB2B;SLC25A17;POLDIP3;PTPRA;BAHD1;SORCS2
KARPAS299 HAEMATOPOIETIC AND LYMPHOID TISSUE TenPx27	7/740	0.0491796	0.688514	0	0	2.1021	6.33211	STAT5B;ITGA4;AHNAK;TRADD;TAP2;PTPRCAP;SLC25A12
HEC6 ENDOMETRIUM TenPx35	8/899	0.0493347	0.666019	0	0	1.97751	5.95057	STAT5B;RIC8B;TCF25;BAHD1;DHPS;SURF6;EIF3H;CCNDBP1
