# Supplementary material for: Hematopoietic stem and progenitor cell-restricted Cdx2 expression induces transformation to myelodysplasia and acute leukemia
Source: Nat Commun. 2020 Jun 15;11:3021. doi: 10.1038/s41467-020-16840-2 (PMC7296000; doi:10.1038/s41467-020-16840-2)
Supplement: Supplementary file 8 — Supplementary Data 5 [file 41467_2020_16840_MOESM8_ESM.xlsx]

## Sheet: Overview
Supplementary Data 5. Differential expression analysis comparing high dose (7 days Aza), low dose (14 days Aza) Azacitidine treatment with each other and Vehicle treatment of LKS sorted bonemarrow from Scl:Cdx2 leukemias.

## Sheet: Aza 14 days vs Vehicle
Ensembl.Gene.ID	Associated.Gene.Name	Gene.Biotype	Chromosome.Name	Gene.Start..bp.	Gene.End..bp.	Strand	Description	logFC	logCPM	LR	PValue	adj.P (FDR)
ENSMUSG00000045095	Magi1	protein_coding	6	93675455	94283322	-1	membrane associated guanylate kinase, WW and PDZ domain containing 1 [Source:MGI Symbol;Acc:MGI:1203522]	-6.01589	5.8068	565.773	4.66391e-125	7.53782e-121
ENSMUSG00000030142	Clec4e	protein_coding	6	123281789	123289870	-1	C-type lectin domain family 4, member e [Source:MGI Symbol;Acc:MGI:1861232]	-3.07573	7.59953	376.38	7.63932e-84	6.17333e-80
ENSMUSG00000021250	Fos	protein_coding	12	85473890	85477273	1	FBJ osteosarcoma oncogene [Source:MGI Symbol;Acc:MGI:95574]	3.49637	7.99577	365.189	2.08818e-81	1.12497e-77
ENSMUSG00000038633	Degs1	protein_coding	1	182275772	182282804	-1	degenerative spermatocyte homolog 1 (Drosophila) [Source:MGI Symbol;Acc:MGI:1097711]	3.83759	5.1942	358.979	4.69699e-80	1.89782e-76
ENSMUSG00000063455	D630045J12Rik	protein_coding	6	38123174	38254009	-1	RIKEN cDNA D630045J12 gene [Source:MGI Symbol;Acc:MGI:2669829]	-4.29052	6.00853	353.777	6.37845e-79	2.06177e-75
ENSMUSG00000021262	Evl	protein_coding	12	108554720	108688513	1	Ena-vasodilator stimulated phosphoprotein [Source:MGI Symbol;Acc:MGI:1194884]	3.92952	5.28851	331.394	4.77767e-74	1.28695e-70
ENSMUSG00000035901	Dennd5a	protein_coding	7	109893780	109960470	-1	DENN/MADD domain containing 5A [Source:MGI Symbol;Acc:MGI:1201681]	3.9221	5.89079	295.336	3.41997e-66	7.89622e-63
ENSMUSG00000063077	Kif1b	protein_coding	4	149176319	149307693	-1	kinesin family member 1B [Source:MGI Symbol;Acc:MGI:108426]	4.11004	5.61999	278.054	1.99339e-62	4.02714e-59
ENSMUSG00000017002	Slpi	protein_coding	2	164354070	164389095	-1	secretory leukocyte peptidase inhibitor [Source:MGI Symbol;Acc:MGI:109297]	6.54643	5.66994	262.656	4.52485e-59	8.12562e-56
ENSMUSG00000040524	Zfp609	protein_coding	9	65692391	65827564	-1	zinc finger protein 609 [Source:MGI Symbol;Acc:MGI:2674092]	3.35171	5.35966	261.04	1.01842e-58	1.64596e-55
ENSMUSG00000027639	Samhd1	protein_coding	2	157097533	157135265	-1	SAM domain and HD domain, 1 [Source:MGI Symbol;Acc:MGI:1927468]	2.72095	6.9899	246.948	1.20154e-55	1.76539e-52
ENSMUSG00000034593	Myo5a	protein_coding	9	75071015	75223688	1	myosin VA [Source:MGI Symbol;Acc:MGI:105976]	5.83498	6.67438	242.059	1.39894e-54	1.88414e-51
ENSMUSG00000045636	Mtus1	protein_coding	8	40990914	41133726	-1	mitochondrial tumor suppressor 1 [Source:MGI Symbol;Acc:MGI:2142572]	7.80142	6.28309	233.786	8.90591e-53	1.10721e-49
ENSMUSG00000037972	Snn	protein_coding	16	11066298	11074983	1	stannin [Source:MGI Symbol;Acc:MGI:1276549]	-3.28991	6.628	232.106	2.07031e-52	2.39002e-49
ENSMUSG00000044786	Zfp36	protein_coding	7	28376784	28379255	-1	zinc finger protein 36 [Source:MGI Symbol;Acc:MGI:99180]	2.43747	7.09772	229.048	9.61438e-52	1.03592e-48
ENSMUSG00000020125	Elane	protein_coding	10	79886312	79888216	1	elastase, neutrophil expressed [Source:MGI Symbol;Acc:MGI:2679229]	7.25701	9.36083	228.005	1.62334e-51	1.61286e-48
ENSMUSG00000025278	Flnb	protein_coding	14	7817957	7951588	1	filamin, beta [Source:MGI Symbol;Acc:MGI:2446089]	3.78499	4.91957	227.917	1.69649e-51	1.61286e-48
ENSMUSG00000022584	Ly6c2	protein_coding	15	75108160	75111684	-1	lymphocyte antigen 6 complex, locus C2 [Source:MGI Symbol;Acc:MGI:3712069]	6.9141	10.3432	227.435	2.16116e-51	1.94049e-48
ENSMUSG00000034607	Pof1b	protein_coding	X	112638431	112698651	-1	premature ovarian failure 1B [Source:MGI Symbol;Acc:MGI:1916943]	-4.13942	5.22522	224.768	8.24987e-51	7.0176e-48
ENSMUSG00000058624	Gda	protein_coding	19	21391307	21473445	-1	guanine deaminase [Source:MGI Symbol;Acc:MGI:95678]	5.63843	7.46175	221.31	4.68397e-50	3.78512e-47
ENSMUSG00000042272	Sestd1	protein_coding	2	77180340	77280592	-1	SEC14 and spectrin domains 1 [Source:MGI Symbol;Acc:MGI:1916262]	-2.06279	6.59108	216.256	5.92946e-49	4.56342e-46
ENSMUSG00000071713	Csf2rb	protein_coding	15	78325990	78351000	1	colony stimulating factor 2 receptor, beta, low-affinity (granulocyte-macrophage) [Source:MGI Symbol;Acc:MGI:1339759]	2.86449	7.82983	215.689	7.88258e-49	5.79083e-46
ENSMUSG00000026796	Fam129b	protein_coding	2	32876114	32925254	1	family with sequence similarity 129, member B [Source:MGI Symbol;Acc:MGI:2442910]	4.66678	4.50911	212.813	3.34372e-48	2.34962e-45
ENSMUSG00000026536	Mnda	protein_coding	1	173896355	173912922	-1	myeloid cell nuclear differentiation antigen [Source:MGI Symbol;Acc:MGI:3041120]	6.05755	4.39362	209.436	1.82356e-47	1.22802e-44
ENSMUSG00000024190	Dusp1	protein_coding	17	26505590	26508519	-1	dual specificity phosphatase 1 [Source:MGI Symbol;Acc:MGI:105120]	2.13182	6.72696	209.291	1.96163e-47	1.26816e-44
ENSMUSG00000071714	Csf2rb2	protein_coding	15	78282517	78305603	-1	colony stimulating factor 2 receptor, beta 2, low-affinity (granulocyte-macrophage) [Source:MGI Symbol;Acc:MGI:1339760]	5.26273	5.14385	206.966	6.30539e-47	3.91953e-44
ENSMUSG00000015340	Cybb	protein_coding	X	9435252	9487771	-1	cytochrome b-245, beta polypeptide [Source:MGI Symbol;Acc:MGI:88574]	4.58658	7.59175	203.87	2.9875e-46	1.78829e-43
ENSMUSG00000024675	Ms4a4c	protein_coding	19	11404770	11427246	1	membrane-spanning 4-domains, subfamily A, member 4C [Source:MGI Symbol;Acc:MGI:1927656]	7.36368	4.91757	201.888	8.08597e-46	4.66734e-43
ENSMUSG00000026656	Fcgr2b	protein_coding	1	170960558	170976547	-1	Fc receptor, IgG, low affinity IIb [Source:MGI Symbol;Acc:MGI:95499]	4.00995	6.24974	199.085	3.30792e-45	1.84354e-42
ENSMUSG00000033032	Afap1l1	protein_coding	18	61730261	61786702	-1	actin filament associated protein 1-like 1 [Source:MGI Symbol;Acc:MGI:2147199]	-2.78249	6.69966	195.517	1.98685e-44	1.07038e-41
ENSMUSG00000042671	Rgs8	protein_coding	1	153653025	153697667	1	regulator of G-protein signaling 8 [Source:MGI Symbol;Acc:MGI:108408]	-2.32798	5.5327	192.721	8.10068e-44	4.22333e-41
ENSMUSG00000043263	Pyhin1	protein_coding	1	173630859	173647928	1	pyrin and HIN domain family, member 1 [Source:MGI Symbol;Acc:MGI:2138243]	6.14252	7.75485	189.885	3.36875e-43	1.70143e-40
ENSMUSG00000063193	Cd300lb	protein_coding	11	114922781	114934386	-1	CD300 antigen like family member B [Source:MGI Symbol;Acc:MGI:2685099]	5.34317	5.54784	189.145	4.88671e-43	2.3933e-40
ENSMUSG00000020264	Slc36a2	protein_coding	11	55158470	55185077	-1	solute carrier family 36 (proton/amino acid symporter), member 2 [Source:MGI Symbol;Acc:MGI:1891430]	8.80891	5.49767	187.696	1.01212e-42	4.81115e-40
ENSMUSG00000035273	Hpse	protein_coding	5	100679484	100719716	-1	heparanase [Source:MGI Symbol;Acc:MGI:1343124]	6.0142	5.6496	184.617	4.75801e-42	2.19711e-39
ENSMUSG00000043557	Mdga1	protein_coding	17	29827956	29970087	-1	MAM domain containing glycosylphosphatidylinositol anchor 1 [Source:MGI Symbol;Acc:MGI:1922012]	-2.83304	7.48386	183.319	9.13647e-42	4.10177e-39
ENSMUSG00000059498	Fcgr3	protein_coding	1	171051174	171064935	-1	Fc receptor, IgG, low affinity III [Source:MGI Symbol;Acc:MGI:95500]	3.47117	6.54385	181.98	1.79144e-41	7.82519e-39
ENSMUSG00000024885	Aldh3b1	protein_coding	19	3913493	3929761	-1	aldehyde dehydrogenase 3 family, member B1 [Source:MGI Symbol;Acc:MGI:1914939]	5.18683	5.09121	181.729	2.03238e-41	8.64404e-39
ENSMUSG00000051225	Fam83a	protein_coding	15	57985419	58011009	1	family with sequence similarity 83, member A [Source:MGI Symbol;Acc:MGI:2447773]	9.84474	4.88826	180.08	4.65574e-41	1.92939e-38
ENSMUSG00000052212	Cd177	protein_coding	7	24743985	24760311	-1	CD177 antigen [Source:MGI Symbol;Acc:MGI:1916141]	7.4058	6.002	179.9	5.09621e-41	2.05913e-38
ENSMUSG00000029553	Tfec	protein_coding	6	16833381	16898441	-1	transcription factor EC [Source:MGI Symbol;Acc:MGI:1333760]	6.56876	6.21453	179.8	5.35936e-41	2.11263e-38
ENSMUSG00000029484	Anxa3	protein_coding	5	96793385	96845968	1	annexin A3 [Source:MGI Symbol;Acc:MGI:1201378]	6.63603	6.45567	178.295	1.1419e-40	4.39413e-38
ENSMUSG00000056071	S100a9	protein_coding	3	90692632	90695721	-1	S100 calcium binding protein A9 (calgranulin B) [Source:MGI Symbol;Acc:MGI:1338947]	9.08271	4.89202	177.024	2.16334e-40	7.94633e-38
ENSMUSG00000074071	Fam169b	lincRNA	7	68273839	68363089	1	family with sequence similarity 169, member B [Source:MGI Symbol;Acc:MGI:3644026]	-2.82858	5.65558	177.038	2.14851e-40	7.94633e-38
ENSMUSG00000025232	Hexa	protein_coding	9	59539667	59565105	1	hexosaminidase A [Source:MGI Symbol;Acc:MGI:96073]	4.10758	7.48684	176.313	3.09326e-40	1.11096e-37
ENSMUSG00000028277	Ube2j1	protein_coding	4	33031416	33052363	1	ubiquitin-conjugating enzyme E2J 1 [Source:MGI Symbol;Acc:MGI:1926245]	2.6404	5.00561	175.205	5.40188e-40	1.89794e-37
ENSMUSG00000076508	Igkv17-127	IG_LV_gene	6	67861159	67861659	1	immunoglobulin kappa variable 17-127 [Source:MGI Symbol;Acc:MGI:3646891]	13.117	3.83498	175.12	5.63506e-40	1.93774e-37
ENSMUSG00000028214	Gem	protein_coding	4	11704457	11714752	1	GTP binding protein (gene overexpressed in skeletal muscle) [Source:MGI Symbol;Acc:MGI:99844]	-3.61132	6.03253	174.356	8.27788e-40	2.78723e-37
ENSMUSG00000021423	Ly86	protein_coding	13	37345345	37419036	1	lymphocyte antigen 86 [Source:MGI Symbol;Acc:MGI:1321404]	5.13592	5.72799	173.631	1.19184e-39	3.93111e-37
ENSMUSG00000039234	Sec24d	protein_coding	3	123267496	123365635	1	Sec24 related gene family, member D (S. cerevisiae) [Source:MGI Symbol;Acc:MGI:1916858]	4.41306	4.52605	171.396	3.66714e-39	1.18537e-36
ENSMUSG00000008540	Mgst1	protein_coding	6	138140316	138156755	1	microsomal glutathione S-transferase 1 [Source:MGI Symbol;Acc:MGI:1913850]	4.73404	5.2745	170.827	4.88106e-39	1.54682e-36
ENSMUSG00000056054	S100a8	protein_coding	3	90669071	90670034	1	S100 calcium binding protein A8 (calgranulin A) [Source:MGI Symbol;Acc:MGI:88244]	8.53141	5.19955	170.543	5.6303e-39	1.74994e-36
ENSMUSG00000024986	Hhex	protein_coding	19	37432887	37440728	1	hematopoietically expressed homeobox [Source:MGI Symbol;Acc:MGI:96086]	-2.16051	6.76475	169.503	9.50131e-39	2.89736e-36
ENSMUSG00000049103	Ccr2	protein_coding	9	124101950	124113557	1	chemokine (C-C motif) receptor 2 [Source:MGI Symbol;Acc:MGI:106185]	3.30636	6.53836	169.031	1.2048e-38	3.60592e-36
ENSMUSG00000069516	Lyz2	protein_coding	10	117277334	117282274	-1	lysozyme 2 [Source:MGI Symbol;Acc:MGI:96897]	5.09683	8.24786	168.993	1.22778e-38	3.60788e-36
ENSMUSG00000024245	Tmem178	protein_coding	17	80944632	81001816	1	transmembrane protein 178 [Source:MGI Symbol;Acc:MGI:1915277]	10.7486	4.66482	166.777	3.74256e-38	1.08013e-35
ENSMUSG00000022534	Mefv	protein_coding	16	3707215	3718124	-1	Mediterranean fever [Source:MGI Symbol;Acc:MGI:1859396]	7.76537	5.40962	162.952	2.56218e-37	7.2649e-35
ENSMUSG00000050931	Sgms2	protein_coding	3	131318985	131344940	-1	sphingomyelin synthase 2 [Source:MGI Symbol;Acc:MGI:1921692]	7.41379	6.21612	162.861	2.68342e-37	7.47749e-35
ENSMUSG00000024247	Pkdcc	protein_coding	17	83215292	83225070	1	protein kinase domain containing, cytoplasmic [Source:MGI Symbol;Acc:MGI:2147077]	-2.4868	6.31821	162.35	3.46949e-37	9.50406e-35
ENSMUSG00000016024	Lbp	protein_coding	2	158306493	158332852	1	lipopolysaccharide binding protein [Source:MGI Symbol;Acc:MGI:1098776]	6.66162	6.14913	161.022	6.76686e-37	1.82277e-34
ENSMUSG00000047842	Diras2	protein_coding	13	52504375	52530836	-1	DIRAS family, GTP-binding RAS-like 2 [Source:MGI Symbol;Acc:MGI:1915453]	-3.49778	4.89267	158.669	2.21019e-36	5.85593e-34
ENSMUSG00000031722	Hp	protein_coding	8	109575130	109579172	-1	haptoglobin [Source:MGI Symbol;Acc:MGI:96211]	5.77152	7.42379	158.367	2.5726e-36	6.70618e-34
ENSMUSG00000079293	Clec7a	polymorphic_pseudogene	6	129461591	129472777	-1	C-type lectin domain family 7, member a [Source:MGI Symbol;Acc:MGI:1861431]	5.66184	7.09814	157.837	3.35938e-36	8.61815e-34
ENSMUSG00000055782	Abcd2	protein_coding	15	91145884	91191807	-1	ATP-binding cassette, sub-family D (ALD), member 2 [Source:MGI Symbol;Acc:MGI:1349467]	6.13912	5.00118	157.468	4.04467e-36	1.0214e-33
ENSMUSG00000036046	5031439G07Rik	protein_coding	15	84943936	84988551	-1	RIKEN cDNA 5031439G07 gene [Source:MGI Symbol;Acc:MGI:2444899]	3.23354	6.13072	157.188	4.65742e-36	1.15805e-33
ENSMUSG00000020097	Sgpl1	protein_coding	10	61098642	61147703	-1	sphingosine phosphate lyase 1 [Source:MGI Symbol;Acc:MGI:1261415]	3.59192	5.73424	154.878	1.48859e-35	3.64523e-33
ENSMUSG00000040747	Cd53	protein_coding	3	106758861	106790149	-1	CD53 antigen [Source:MGI Symbol;Acc:MGI:88341]	1.70252	6.90592	154.507	1.79479e-35	4.32947e-33
ENSMUSG00000001128	Cfp	protein_coding	X	20925454	20931555	-1	complement factor properdin [Source:MGI Symbol;Acc:MGI:97545]	3.93504	6.37642	154.088	2.21566e-35	5.21877e-33
ENSMUSG00000052684	Jun	protein_coding	4	95049034	95052222	-1	Jun oncogene [Source:MGI Symbol;Acc:MGI:96646]	2.42753	8.81269	154.077	2.22804e-35	5.21877e-33
ENSMUSG00000026012	Cd28	protein_coding	1	60716800	60773359	1	CD28 antigen [Source:MGI Symbol;Acc:MGI:88327]	4.53862	4.90119	153.809	2.5495e-35	5.88643e-33
ENSMUSG00000034833	Tespa1	protein_coding	10	130322852	130362642	1	thymocyte expressed, positive selection associated 1 [Source:MGI Symbol;Acc:MGI:1914846]	-2.39683	5.95312	152.927	3.97463e-35	9.04761e-33
ENSMUSG00000025790	Slco3a1	protein_coding	7	74275419	74554780	-1	solute carrier organic anion transporter family, member 3a1 [Source:MGI Symbol;Acc:MGI:1351867]	-1.90908	6.96007	152.568	4.76194e-35	1.06892e-32
ENSMUSG00000020841	Cpd	protein_coding	11	76778424	76847018	-1	carboxypeptidase D [Source:MGI Symbol;Acc:MGI:107265]	6.55517	5.37711	151.765	7.12995e-35	1.57855e-32
ENSMUSG00000031074	Fgf3	protein_coding	7	144838083	144844436	1	fibroblast growth factor 3 [Source:MGI Symbol;Acc:MGI:95517]	-2.83856	7.23713	151.151	9.71278e-35	2.12132e-32
ENSMUSG00000020422	Tns3	protein_coding	11	8431652	8664535	-1	tensin 3 [Source:MGI Symbol;Acc:MGI:2443012]	3.78646	6.20454	150.982	1.05761e-34	2.27907e-32
ENSMUSG00000040964	Arhgef10l	protein_coding	4	140514485	140666012	-1	Rho guanine nucleotide exchange factor (GEF) 10-like [Source:MGI Symbol;Acc:MGI:1920004]	5.51781	3.96714	149.117	2.70429e-34	5.75088e-32
ENSMUSG00000049313	Sorl1	protein_coding	9	41964720	42124297	-1	sortilin-related receptor, LDLR class A repeats-containing [Source:MGI Symbol;Acc:MGI:1202296]	5.61512	5.83639	148.518	3.65525e-34	7.67222e-32
ENSMUSG00000041857	Oosp1	protein_coding	19	11667460	11691150	-1	oocyte secreted protein 1 [Source:MGI Symbol;Acc:MGI:2149290]	8.64568	3.04883	148.396	3.88607e-34	8.05214e-32
ENSMUSG00000009376	Met	protein_coding	6	17463800	17573980	1	met proto-oncogene [Source:MGI Symbol;Acc:MGI:96969]	9.12037	4.33998	148.089	4.53681e-34	9.28151e-32
ENSMUSG00000090124	Ugt1a7c	protein_coding	1	88095062	88220002	1	UDP glucuronosyltransferase 1 family, polypeptide A7C [Source:MGI Symbol;Acc:MGI:3032636]	5.75379	4.90869	147.519	6.04243e-34	1.22072e-31
ENSMUSG00000017950	Hnf4a	protein_coding	2	163506808	163572910	1	hepatic nuclear factor 4, alpha [Source:MGI Symbol;Acc:MGI:109128]	-2.33435	7.06694	147.426	6.33406e-34	1.25526e-31
ENSMUSG00000041570	Camsap2	protein_coding	1	136268123	136346104	-1	calmodulin regulated spectrin-associated protein family, member 2 [Source:MGI Symbol;Acc:MGI:1922434]	5.29552	4.16226	147.415	6.36872e-34	1.25526e-31
ENSMUSG00000024187	Itfg3	protein_coding	17	26211822	26244223	-1	integrin alpha FG-GAP repeat containing 3 [Source:MGI Symbol;Acc:MGI:2146854]	2.56248	5.05111	146.867	8.38962e-34	1.63365e-31
ENSMUSG00000032503	Arpp21	protein_coding	9	112065091	112235938	-1	cyclic AMP-regulated phosphoprotein, 21 [Source:MGI Symbol;Acc:MGI:107562]	-2.43907	5.60084	146.278	1.12862e-33	2.17152e-31
ENSMUSG00000027947	Il6ra	protein_coding	3	89869324	89913162	-1	interleukin 6 receptor, alpha [Source:MGI Symbol;Acc:MGI:105304]	4.27228	5.72362	145.968	1.31914e-33	2.50823e-31
ENSMUSG00000030579	Tyrobp	protein_coding	7	30413788	30417577	1	TYRO protein tyrosine kinase binding protein [Source:MGI Symbol;Acc:MGI:1277211]	3.91711	6.24288	145.666	1.53587e-33	2.88637e-31
ENSMUSG00000022788	Fgd4	protein_coding	16	16416917	16600549	-1	FYVE, RhoGEF and PH domain containing 4 [Source:MGI Symbol;Acc:MGI:2183747]	5.02863	4.48784	145.402	1.75381e-33	3.25806e-31
ENSMUSG00000053310	Nrgn	protein_coding	9	37544493	37552745	-1	neurogranin [Source:MGI Symbol;Acc:MGI:1927184]	-2.56537	7.23708	145.09	2.05292e-33	3.77037e-31
ENSMUSG00000019122	Ccl9	protein_coding	11	83572919	83578636	-1	chemokine (C-C motif) ligand 9 [Source:MGI Symbol;Acc:MGI:104533]	4.32891	7.51768	144.807	2.36717e-33	4.29868e-31
ENSMUSG00000002799	Jag2	protein_coding	12	112908590	112929495	-1	jagged 2 [Source:MGI Symbol;Acc:MGI:1098270]	-2.41906	5.01398	144.099	3.37991e-33	6.06956e-31
ENSMUSG00000031264	Btk	protein_coding	X	134542336	134583570	-1	Bruton agammaglobulinemia tyrosine kinase [Source:MGI Symbol;Acc:MGI:88216]	2.96208	5.92133	143.971	3.60557e-33	6.40365e-31
ENSMUSG00000031996	Aplp2	protein_coding	9	31149557	31211815	-1	amyloid beta (A4) precursor-like protein 2 [Source:MGI Symbol;Acc:MGI:88047]	3.37108	6.05237	143.897	3.74278e-33	6.57508e-31
ENSMUSG00000024164	C3	protein_coding	17	57203970	57228136	-1	complement component 3 [Source:MGI Symbol;Acc:MGI:88227]	4.94207	7.79655	143.605	4.33411e-33	7.53203e-31
ENSMUSG00000052160	Pld4	protein_coding	12	112760655	112768986	1	phospholipase D family, member 4 [Source:MGI Symbol;Acc:MGI:2144765]	4.49648	7.12907	142.232	8.65491e-33	1.48809e-30
ENSMUSG00000032484	Ngp	protein_coding	9	110419750	110423010	1	neutrophilic granule protein [Source:MGI Symbol;Acc:MGI:105983]	7.66072	5.42413	141.994	9.75576e-33	1.65971e-30
ENSMUSG00000029816	Gpnmb	protein_coding	6	49036518	49058182	1	glycoprotein (transmembrane) nmb [Source:MGI Symbol;Acc:MGI:1934765]	5.4558	4.9698	140.548	2.02002e-32	3.40079e-30
ENSMUSG00000003206	Ebi3	protein_coding	17	55952623	55957021	1	Epstein-Barr virus induced gene 3 [Source:MGI Symbol;Acc:MGI:1354171]	5.33725	3.11266	140.414	2.16107e-32	3.60074e-30
ENSMUSG00000018927	Ccl6	protein_coding	11	83587882	83593087	-1	chemokine (C-C motif) ligand 6 [Source:MGI Symbol;Acc:MGI:98263]	4.69505	5.29012	139.695	3.10348e-32	5.11822e-30
ENSMUSG00000051212	Gpr183	protein_coding	14	121952331	121965193	-1	G protein-coupled receptor 183 [Source:MGI Symbol;Acc:MGI:2442034]	4.53421	3.90168	137.715	8.41379e-32	1.37357e-29
ENSMUSG00000020689	Itgb3	protein_coding	11	104608000	104670476	1	integrin beta 3 [Source:MGI Symbol;Acc:MGI:96612]	2.0016	5.51149	137.406	9.82968e-32	1.58867e-29
ENSMUSG00000079419	Ms4a6c	protein_coding	19	11469368	11482197	1	membrane-spanning 4-domains, subfamily A, member 6C [Source:MGI Symbol;Acc:MGI:2385644]	5.70654	6.99018	137.198	1.0915e-31	1.74662e-29
ENSMUSG00000022257	Laptm4b	protein_coding	15	34238026	34284295	1	lysosomal-associated protein transmembrane 4B [Source:MGI Symbol;Acc:MGI:1890494]	-2.31133	6.4287	135.519	2.5418e-31	4.0275e-29
ENSMUSG00000030336	Cd27	protein_coding	6	125232622	125237010	-1	CD27 antigen [Source:MGI Symbol;Acc:MGI:88326]	-2.13227	5.73618	135.437	2.64996e-31	4.15813e-29
ENSMUSG00000021959	Lats2	protein_coding	14	57642077	57758388	-1	large tumor suppressor 2 [Source:MGI Symbol;Acc:MGI:1354386]	4.18492	3.58634	134.917	3.44197e-31	5.34896e-29
ENSMUSG00000025017	Pik3ap1	protein_coding	19	41274218	41385070	-1	phosphoinositide-3-kinase adaptor protein 1 [Source:MGI Symbol;Acc:MGI:1933177]	3.36677	5.46426	133.963	5.56607e-31	8.5675e-29
ENSMUSG00000038296	Galntl4	protein_coding	7	111471661	111779977	-1	UDP-N-acetyl-alpha-D-galactosamine:polypeptide N-acetylgalactosaminyltransferase-like 4 [Source:MGI Symbol;Acc:MGI:2446239]	-4.19238	3.75868	133.713	6.31422e-31	9.6274e-29
ENSMUSG00000005474	Myl10	protein_coding	5	136693146	136701094	1	myosin, light chain 10, regulatory [Source:MGI Symbol;Acc:MGI:1891705]	-2.33409	5.79602	133.639	6.55352e-31	9.80723e-29
ENSMUSG00000026365	Cfh	protein_coding	1	140085855	140183411	-1	complement component factor h [Source:MGI Symbol;Acc:MGI:88385]	7.90452	1.80714	133.648	6.52315e-31	9.80723e-29
ENSMUSG00000024899	Papss2	protein_coding	19	32620005	32667187	1	3-phosphoadenosine 5-phosphosulfate synthase 2 [Source:MGI Symbol;Acc:MGI:1330223]	2.57597	6.24683	133.217	8.10534e-31	1.20182e-28
ENSMUSG00000030352	Tspan9	protein_coding	6	127961396	128143594	-1	tetraspanin 9 [Source:MGI Symbol;Acc:MGI:1924558]	-4.34	3.78201	133.039	8.86353e-31	1.30229e-28
ENSMUSG00000029135	Fosl2	protein_coding	5	32136472	32157831	1	fos-like antigen 2 [Source:MGI Symbol;Acc:MGI:102858]	3.43359	5.40827	132.963	9.2119e-31	1.34129e-28
ENSMUSG00000047921	Trappc9	protein_coding	15	72589621	73061204	-1	trafficking protein particle complex 9 [Source:MGI Symbol;Acc:MGI:1923760]	-1.72021	6.54064	131.609	1.82191e-30	2.62908e-28
ENSMUSG00000026185	Igfbp5	protein_coding	1	72857932	72874884	-1	insulin-like growth factor binding protein 5 [Source:MGI Symbol;Acc:MGI:96440]	8.20061	1.57079	131.128	2.32106e-30	3.31973e-28
ENSMUSG00000037280	Galnt6	protein_coding	15	100691813	100729376	-1	UDP-N-acetyl-alpha-D-galactosamine:polypeptide N-acetylgalactosaminyltransferase 6 [Source:MGI Symbol;Acc:MGI:1891640]	-1.74047	7.57854	130.51	3.16891e-30	4.49262e-28
ENSMUSG00000053550	Shisa7	protein_coding	7	4825552	4844696	-1	shisa homolog 7 (Xenopus laevis) [Source:MGI Symbol;Acc:MGI:3605641]	-3.4716	4.18136	130.133	3.83177e-30	5.38513e-28
ENSMUSG00000018774	Cd68	protein_coding	11	69664213	69666153	-1	CD68 antigen [Source:MGI Symbol;Acc:MGI:88342]	3.64784	6.35907	129.879	4.35616e-30	6.06933e-28
ENSMUSG00000034652	Cd300a	protein_coding	11	114890041	114904654	1	CD300A antigen [Source:MGI Symbol;Acc:MGI:2443411]	4.18203	5.51109	129.569	5.09182e-30	6.97407e-28
ENSMUSG00000050708	Ftl1	protein_coding	7	45457944	45459884	-1	ferritin light chain 1 [Source:MGI Symbol;Acc:MGI:95589]	1.69642	10.2743	129.576	5.07262e-30	6.97407e-28
ENSMUSG00000019832	Rab32	protein_coding	10	10545011	10558233	-1	RAB32, member RAS oncogene family [Source:MGI Symbol;Acc:MGI:1915094]	5.10738	6.01459	127.801	1.241e-29	1.68547e-27
ENSMUSG00000044229	Nxpe4	protein_coding	9	48362041	48400025	1	neurexophilin and PC-esterase domain family, member 4 [Source:MGI Symbol;Acc:MGI:1924792]	7.69752	3.35384	127.406	1.51394e-29	2.03902e-27
ENSMUSG00000052271	Bhlha15	protein_coding	5	144190286	144194441	1	basic helix-loop-helix family, member a15 [Source:MGI Symbol;Acc:MGI:891976]	3.43471	4.20536	127.329	1.5739e-29	2.10226e-27
ENSMUSG00000038370	Pcp4l1	protein_coding	1	171173262	171196268	-1	Purkinje cell protein 4-like 1 [Source:MGI Symbol;Acc:MGI:1913675]	11.0844	3.5064	126.357	2.56903e-29	3.40333e-27
ENSMUSG00000003573	Homer3	protein_coding	8	70282827	70294361	1	homer homolog 3 (Drosophila) [Source:MGI Symbol;Acc:MGI:1347359]	-1.71056	5.90544	126.335	2.59679e-29	3.41214e-27
ENSMUSG00000038991	Txndc5	protein_coding	13	38500273	38528824	-1	thioredoxin domain containing 5 [Source:MGI Symbol;Acc:MGI:2145316]	1.75543	7.80517	125.876	3.27315e-29	4.26618e-27
ENSMUSG00000045193	Cirbp	protein_coding	10	80165985	80172786	1	cold inducible RNA binding protein [Source:MGI Symbol;Acc:MGI:893588]	-2.03536	6.01118	125.54	3.8763e-29	5.0119e-27
ENSMUSG00000052013	Btla	protein_coding	16	45224315	45252895	1	B and T lymphocyte associated [Source:MGI Symbol;Acc:MGI:2658978]	4.91593	3.1398	125.376	4.21047e-29	5.40076e-27
ENSMUSG00000027963	Extl2	protein_coding	3	116007462	116029016	1	exostoses (multiple)-like 2 [Source:MGI Symbol;Acc:MGI:1889574]	-2.06582	5.08431	124.742	5.79604e-29	7.37603e-27
ENSMUSG00000057729	Prtn3	protein_coding	10	79874476	79883174	1	proteinase 3 [Source:MGI Symbol;Acc:MGI:893580]	4.92449	9.71197	124.316	7.18354e-29	9.07034e-27
ENSMUSG00000064373	Sepp1	protein_coding	15	3268547	3280508	1	selenoprotein P, plasma, 1 [Source:MGI Symbol;Acc:MGI:894288]	2.37928	8.45856	123.914	8.79859e-29	1.10235e-26
ENSMUSG00000024681	Ms4a3	protein_coding	19	11629497	11640834	-1	membrane-spanning 4-domains, subfamily A, member 3 [Source:MGI Symbol;Acc:MGI:2158468]	4.88638	8.63587	123.554	1.05482e-28	1.31139e-26
ENSMUSG00000015133	Lrrk1	protein_coding	7	66226912	66388350	-1	leucine-rich repeat kinase 1 [Source:MGI Symbol;Acc:MGI:2142227]	4.4358	3.33421	123.423	1.12683e-28	1.39021e-26
ENSMUSG00000020682	Mmp28	protein_coding	11	83440768	83463071	-1	matrix metallopeptidase 28 (epilysin) [Source:MGI Symbol;Acc:MGI:2153062]	8.39172	3.76026	122.976	1.4114e-28	1.72811e-26
ENSMUSG00000003032	Klf4	protein_coding	4	55527143	55532466	-1	Kruppel-like factor 4 (gut) [Source:MGI Symbol;Acc:MGI:1342287]	6.12941	4.28917	122.788	1.55205e-28	1.88603e-26
ENSMUSG00000027478	Dnmt3b	protein_coding	2	153649450	153687730	1	DNA methyltransferase 3B [Source:MGI Symbol;Acc:MGI:1261819]	-1.80695	6.22783	122.461	1.83011e-28	2.20733e-26
ENSMUSG00000028273	Pdlim5	protein_coding	3	142239586	142395696	-1	PDZ and LIM domain 5 [Source:MGI Symbol;Acc:MGI:1927489]	3.23827	4.17696	121.116	3.60376e-28	4.31437e-26
ENSMUSG00000071637	Cebpd	processed_pseudogene	16	15887286	15888466	1	CCAAT/enhancer binding protein (C/EBP), delta [Source:MGI Symbol;Acc:MGI:103573]	4.60015	5.44219	120.751	4.33131e-28	5.14725e-26
ENSMUSG00000004730	Emr1	protein_coding	17	57358686	57483529	1	EGF-like module containing, mucin-like, hormone receptor-like sequence 1 [Source:MGI Symbol;Acc:MGI:106912]	4.26598	6.00195	120.68	4.4912e-28	5.29831e-26
ENSMUSG00000011831	Evi5	protein_coding	5	107744795	107875107	-1	ecotropic viral integration site 5 [Source:MGI Symbol;Acc:MGI:104736]	4.41124	3.83507	120.234	5.62089e-28	6.58296e-26
ENSMUSG00000022912	Pros1	protein_coding	16	62854307	62929346	1	protein S (alpha) [Source:MGI Symbol;Acc:MGI:1095733]	4.05408	4.48979	119.657	7.5198e-28	8.74352e-26
ENSMUSG00000037731	Themis2	protein_coding	4	132781843	132796387	-1	thymocyte selection associated family member 2 [Source:MGI Symbol;Acc:MGI:2446213]	5.1324	5.64327	119.288	9.05969e-28	1.04588e-25
ENSMUSG00000026600	Soat1	protein_coding	1	156428108	156474328	-1	sterol O-acyltransferase 1 [Source:MGI Symbol;Acc:MGI:104665]	4.47817	6.3577	118.156	1.60259e-27	1.83695e-25
ENSMUSG00000026835	Fcnb	protein_coding	2	28076378	28084885	-1	ficolin B [Source:MGI Symbol;Acc:MGI:1341158]	8.1737	3.76142	118.1	1.64895e-27	1.87679e-25
ENSMUSG00000037999	Arap2	protein_coding	5	62602445	62766198	-1	ArfGAP with RhoGAP domain, ankyrin repeat and PH domain 2 [Source:MGI Symbol;Acc:MGI:2684416]	2.9285	4.96796	117.808	1.91023e-27	2.15896e-25
ENSMUSG00000005413	Hmox1	protein_coding	8	75093591	75100596	1	heme oxygenase (decycling) 1 [Source:MGI Symbol;Acc:MGI:96163]	3.96898	6.99761	117.296	2.47282e-27	2.7754e-25
ENSMUSG00000037860	Aim2	protein_coding	1	173350879	173466040	1	absent in melanoma 2 [Source:MGI Symbol;Acc:MGI:2686159]	4.02924	4.74928	116.685	3.36541e-27	3.75115e-25
ENSMUSG00000046006	Gapt	protein_coding	13	110352615	110357172	-1	Grb2-binding adaptor, transmembrane [Source:MGI Symbol;Acc:MGI:3608341]	9.03739	3.91267	116.462	3.76456e-27	4.16732e-25
ENSMUSG00000004085	B230120H23Rik	protein_coding	2	72285637	72442610	1	RIKEN cDNA B230120H23 gene [Source:MGI Symbol;Acc:MGI:2443258]	4.7379	4.43357	116.443	3.80118e-27	4.17923e-25
ENSMUSG00000004207	Psap	protein_coding	10	60277627	60302597	1	prosaposin [Source:MGI Symbol;Acc:MGI:97783]	2.52384	10.1308	115.95	4.87362e-27	5.32213e-25
ENSMUSG00000023992	Trem2	protein_coding	17	48346401	48354147	1	triggering receptor expressed on myeloid cells 2 [Source:MGI Symbol;Acc:MGI:1913150]	6.06897	3.74679	115.844	5.14279e-27	5.57837e-25
ENSMUSG00000042808	Gpx2	protein_coding	12	76792335	76795554	-1	glutathione peroxidase 2 [Source:MGI Symbol;Acc:MGI:106609]	-6.41298	4.2542	115.769	5.34055e-27	5.75427e-25
ENSMUSG00000020057	Dram1	protein_coding	10	88322804	88379080	-1	DNA-damage regulated autophagy modulator 1 [Source:MGI Symbol;Acc:MGI:1918962]	6.18155	4.3281	115.624	5.74479e-27	6.10838e-25
ENSMUSG00000045589	6430704M03Rik	protein_coding	4	56957173	56990391	-1	RIKEN cDNA 6430704M03 gene [Source:MGI Symbol;Acc:MGI:2442704]	-6.25383	2.22415	115.636	5.70975e-27	6.10838e-25
ENSMUSG00000020681	Ace	protein_coding	11	105967945	105989964	1	angiotensin I converting enzyme (peptidyl-dipeptidase A) 1 [Source:MGI Symbol;Acc:MGI:87874]	6.68032	2.78456	115.559	5.93517e-27	6.26956e-25
ENSMUSG00000070643	Sox13	protein_coding	1	133382303	133424377	-1	SRY-box containing gene 13 [Source:MGI Symbol;Acc:MGI:98361]	-3.09051	5.66931	115.487	6.1561e-27	6.46071e-25
ENSMUSG00000021624	Cd180	protein_coding	13	102693558	102739629	1	CD180 antigen [Source:MGI Symbol;Acc:MGI:1194924]	4.02707	4.96951	115.457	6.24987e-27	6.5168e-25
ENSMUSG00000034220	Gpc1	protein_coding	1	92831645	92860198	1	glypican 1 [Source:MGI Symbol;Acc:MGI:1194891]	5.00899	6.85227	115.334	6.64906e-27	6.8886e-25
ENSMUSG00000066687	Zbtb16	protein_coding	9	48654311	48835945	-1	zinc finger and BTB domain containing 16 [Source:MGI Symbol;Acc:MGI:103222]	-2.55312	5.0213	115.274	6.85314e-27	7.05481e-25
ENSMUSG00000062866	Phactr2	protein_coding	10	13207717	13474396	-1	phosphatase and actin regulator 2 [Source:MGI Symbol;Acc:MGI:2446138]	4.6429	3.82943	115.254	6.92452e-27	7.08317e-25
ENSMUSG00000029915	Clec5a	protein_coding	6	40574894	40585821	-1	C-type lectin domain family 5, member a [Source:MGI Symbol;Acc:MGI:1345151]	6.0343	4.42274	114.705	9.13079e-27	9.28125e-25
ENSMUSG00000076617	Ighm	IG_C_gene	12	113418950	113422730	-1	immunoglobulin heavy constant mu [Source:MGI Symbol;Acc:MGI:96448]	5.79648	11.3198	114.134	1.21789e-26	1.23022e-24
ENSMUSG00000019872	Smpdl3a	protein_coding	10	57794335	57811830	1	sphingomyelin phosphodiesterase, acid-like 3A [Source:MGI Symbol;Acc:MGI:1931437]	2.59712	5.46157	113.853	1.40338e-26	1.40878e-24
ENSMUSG00000003644	Rps6ka1	protein_coding	4	133847290	133887797	-1	ribosomal protein S6 kinase polypeptide 1 [Source:MGI Symbol;Acc:MGI:104558]	2.47842	8.14626	113.799	1.44219e-26	1.43881e-24
ENSMUSG00000062545	Tlr12	protein_coding	4	128615446	128618619	-1	toll-like receptor 12 [Source:MGI Symbol;Acc:MGI:3045221]	-2.29542	4.93479	113.769	1.46387e-26	1.45147e-24
ENSMUSG00000062382	Gm10116	protein_coding	13	74406396	74407317	1	predicted pseudogene 10116 [Source:MGI Symbol;Acc:MGI:3779109]	1.70983	7.26972	113.373	1.78802e-26	1.76207e-24
ENSMUSG00000024669	Cd5	protein_coding	19	10718143	10738974	-1	CD5 antigen [Source:MGI Symbol;Acc:MGI:88340]	-2.86356	4.84002	113.239	1.91285e-26	1.87366e-24
ENSMUSG00000029771	Irf5	protein_coding	6	29526625	29541869	1	interferon regulatory factor 5 [Source:MGI Symbol;Acc:MGI:1350924]	3.06331	5.5175	113.153	1.99737e-26	1.93302e-24
ENSMUSG00000041272	Tox	protein_coding	4	6686353	6991557	-1	thymocyte selection-associated high mobility group box [Source:MGI Symbol;Acc:MGI:2181659]	-2.98306	6.59796	113.161	1.9895e-26	1.93302e-24
ENSMUSG00000000594	Gm2a	protein_coding	11	55098115	55113029	1	GM2 ganglioside activator protein [Source:MGI Symbol;Acc:MGI:95762]	2.81517	6.62784	113.066	2.08701e-26	2.00776e-24
ENSMUSG00000030557	Mef2a	protein_coding	7	67231163	67372858	-1	myocyte enhancer factor 2A [Source:MGI Symbol;Acc:MGI:99532]	2.15565	5.16352	111.881	3.79463e-26	3.62893e-24
ENSMUSG00000000409	Lck	protein_coding	4	129548344	129573641	-1	lymphocyte protein tyrosine kinase [Source:MGI Symbol;Acc:MGI:96756]	-2.06088	7.04977	111.567	4.44573e-26	4.22658e-24
ENSMUSG00000041202	Pla2g2d	protein_coding	4	138775735	138782046	1	phospholipase A2, group IID [Source:MGI Symbol;Acc:MGI:1341796]	6.52684	2.40126	111.178	5.40971e-26	5.11297e-24
ENSMUSG00000021728	Emb	protein_coding	13	117220625	117274098	1	embigin [Source:MGI Symbol;Acc:MGI:95321]	4.4875	7.77658	111.146	5.49762e-26	5.16584e-24
ENSMUSG00000060275	Nrg2	protein_coding	18	36017707	36197380	-1	neuregulin 2 [Source:MGI Symbol;Acc:MGI:1098246]	6.48667	5.00444	110.848	6.38811e-26	5.9679e-24
ENSMUSG00000073489	Ifi204	protein_coding	1	173747293	173766876	-1	interferon activated gene 204 [Source:MGI Symbol;Acc:MGI:96429]	3.95578	4.65444	110.133	9.16265e-26	8.51073e-24
ENSMUSG00000035004	Igsf6	protein_coding	7	121064067	121074530	-1	immunoglobulin superfamily, member 6 [Source:MGI Symbol;Acc:MGI:1891393]	4.91071	6.43985	109.55	1.2295e-25	1.13549e-23
ENSMUSG00000000982	Ccl3	protein_coding	11	83647844	83649355	-1	chemokine (C-C motif) ligand 3 [Source:MGI Symbol;Acc:MGI:98260]	4.60595	4.73635	109.525	1.24524e-25	1.1435e-23
ENSMUSG00000036908	Unc93b1	protein_coding	19	3935186	3949340	1	unc-93 homolog B1 (C. elegans) [Source:MGI Symbol;Acc:MGI:1859307]	2.70483	7.53248	109.492	1.26617e-25	1.15615e-23
ENSMUSG00000052336	Cx3cr1	protein_coding	9	119901616	120068283	-1	chemokine (C-X3-C) receptor 1 [Source:MGI Symbol;Acc:MGI:1333815]	5.87621	2.85316	109.249	1.43152e-25	1.29979e-23
ENSMUSG00000047250	Ptgs1	protein_coding	2	36230426	36252272	1	prostaglandin-endoperoxide synthase 1 [Source:MGI Symbol;Acc:MGI:97797]	3.64604	5.62629	108.972	1.64619e-25	1.48635e-23
ENSMUSG00000076672	Ighv3-6	IG_LV_gene	12	114288157	114288582	-1	immunoglobulin heavy variable 3-6 [Source:MGI Symbol;Acc:MGI:4439856]	8.65084	4.55726	108.886	1.71904e-25	1.54351e-23
ENSMUSG00000022742	Cpox	protein_coding	16	58670208	58680391	1	coproporphyrinogen oxidase [Source:MGI Symbol;Acc:MGI:104841]	2.34972	7.2033	108.57	2.01615e-25	1.80028e-23
ENSMUSG00000067149	Igj	protein_coding	5	88520512	88527891	-1	immunoglobulin joining chain [Source:MGI Symbol;Acc:MGI:96493]	5.38569	9.11691	108.058	2.61027e-25	2.31797e-23
ENSMUSG00000028071	Sh2d2a	protein_coding	3	87846755	87855722	1	SH2 domain protein 2A [Source:MGI Symbol;Acc:MGI:1351596]	-2.58966	5.49003	107.949	2.75734e-25	2.4352e-23
ENSMUSG00000038357	Camp	protein_coding	9	109847375	109849456	-1	cathelicidin antimicrobial peptide [Source:MGI Symbol;Acc:MGI:108443]	6.98966	3.15174	107.854	2.89299e-25	2.54112e-23
ENSMUSG00000072620	Slfn2	protein_coding	11	83065112	83070678	1	schlafen 2 [Source:MGI Symbol;Acc:MGI:1313258]	2.8754	6.12642	107.484	3.48719e-25	3.04648e-23
ENSMUSG00000027322	Siglec1	protein_coding	2	131069220	131086765	-1	sialic acid binding Ig-like lectin 1, sialoadhesin [Source:MGI Symbol;Acc:MGI:99668]	4.76773	5.26159	107.403	3.63342e-25	3.15717e-23
ENSMUSG00000058099	Nfam1	protein_coding	15	82997721	83033306	-1	Nfat activating molecule with ITAM motif 1 [Source:MGI Symbol;Acc:MGI:1921289]	4.10317	6.62858	107.313	3.80183e-25	3.28584e-23
ENSMUSG00000029657	Hsph1	protein_coding	5	149614287	149636376	-1	heat shock 105kDa/110kDa protein 1 [Source:MGI Symbol;Acc:MGI:105053]	1.94994	6.99798	107.098	4.23721e-25	3.64264e-23
ENSMUSG00000039168	Dap	protein_coding	15	31224385	31274338	1	death-associated protein [Source:MGI Symbol;Acc:MGI:1918190]	3.06339	6.46619	107.027	4.39247e-25	3.75614e-23
ENSMUSG00000005803	Sqrdl	protein_coding	2	122765237	122809569	1	sulfide quinone reductase-like (yeast) [Source:MGI Symbol;Acc:MGI:1929899]	4.19642	4.42385	106.271	6.43137e-25	5.47073e-23
ENSMUSG00000001864	Aif1l	protein_coding	2	31950260	31973442	1	allograft inflammatory factor 1-like [Source:MGI Symbol;Acc:MGI:1919598]	-2.33969	4.79665	106.143	6.86174e-25	5.80625e-23
ENSMUSG00000025283	Sat1	protein_coding	X	155213132	155216449	-1	spermidine/spermine N1-acetyl transferase 1 [Source:MGI Symbol;Acc:MGI:98233]	1.93518	7.11407	106.017	7.31049e-25	6.15376e-23
ENSMUSG00000000278	Scpep1	protein_coding	11	88924020	88955465	-1	serine carboxypeptidase 1 [Source:MGI Symbol;Acc:MGI:1921867]	4.48916	3.85032	105.884	7.81846e-25	6.54725e-23
ENSMUSG00000023032	Slc4a8	protein_coding	15	100761747	100823968	1	solute carrier family 4 (anion exchanger), member 8 [Source:MGI Symbol;Acc:MGI:1928745]	5.85794	5.28935	105.823	8.06155e-25	6.71602e-23
ENSMUSG00000056515	Rab31	protein_coding	17	65651726	65772752	-1	RAB31, member RAS oncogene family [Source:MGI Symbol;Acc:MGI:1914603]	3.98522	5.59552	105.751	8.36182e-25	6.93045e-23
ENSMUSG00000039546	Ajap1	protein_coding	4	153373221	153482830	-1	adherens junction associated protein 1 [Source:MGI Symbol;Acc:MGI:2685419]	-4.73303	3.15669	105.626	8.90706e-25	7.34469e-23
ENSMUSG00000015568	Lpl	protein_coding	8	68880491	68907448	1	lipoprotein lipase [Source:MGI Symbol;Acc:MGI:96820]	4.56029	5.67249	105.407	9.94492e-25	8.15887e-23
ENSMUSG00000024937	Ehbp1l1	protein_coding	19	5707376	5726317	-1	EH domain binding protein 1-like 1 [Source:MGI Symbol;Acc:MGI:3612340]	1.4378	6.79452	104.583	1.50757e-24	1.23057e-22
ENSMUSG00000035711	Dok3	protein_coding	13	55523235	55528538	-1	docking protein 3 [Source:MGI Symbol;Acc:MGI:1351490]	3.24463	5.91363	104.523	1.55348e-24	1.26167e-22
ENSMUSG00000042129	Rassf4	protein_coding	6	116633008	116673836	-1	Ras association (RalGDS/AF-6) domain family member 4 [Source:MGI Symbol;Acc:MGI:2386853]	2.65028	7.42346	104.493	1.57783e-24	1.27504e-22
ENSMUSG00000040466	Blvrb	protein_coding	7	27447978	27466144	1	biliverdin reductase B (flavin reductase (NADPH)) [Source:MGI Symbol;Acc:MGI:2385271]	2.07489	5.60211	104.132	1.89279e-24	1.52196e-22
ENSMUSG00000034881	Tbxa2r	protein_coding	10	81328732	81335171	1	thromboxane A2 receptor [Source:MGI Symbol;Acc:MGI:98496]	-2.64678	4.86339	104.047	1.97602e-24	1.58101e-22
ENSMUSG00000095609	AC238811.3	protein_coding	13	120034759	120035331	-1	Uncharacterized protein [Source:UniProtKB/TrEMBL;Acc:Q3T9V6]	9.41671	2.83	104.034	1.98843e-24	1.5831e-22
ENSMUSG00000058163	Gm5431	protein_coding	11	48887422	48902152	-1	predicted gene 5431 [Source:MGI Symbol;Acc:MGI:3645205]	5.19393	2.49068	103.754	2.29009e-24	1.81434e-22
ENSMUSG00000078945	Naip2	protein_coding	13	100144063	100202092	-1	NLR family, apoptosis inhibitory protein 2 [Source:MGI Symbol;Acc:MGI:1298226]	1.58235	6.0739	103.741	2.30544e-24	1.81759e-22
ENSMUSG00000026822	Lcn2	protein_coding	2	32384633	32387797	-1	lipocalin 2 [Source:MGI Symbol;Acc:MGI:96757]	5.15258	3.85088	103.556	2.53075e-24	1.98554e-22
ENSMUSG00000027401	Tgm3	protein_coding	2	130012349	130050399	1	transglutaminase 3, E polypeptide [Source:MGI Symbol;Acc:MGI:98732]	5.3651	3.37007	103.084	3.21316e-24	2.50875e-22
ENSMUSG00000060962	Dmkn	protein_coding	7	30763756	30781066	1	dermokine [Source:MGI Symbol;Acc:MGI:1920962]	8.18228	4.36286	102.856	3.60357e-24	2.80004e-22
ENSMUSG00000023088	Abcc1	protein_coding	16	14361558	14475737	1	ATP-binding cassette, sub-family C (CFTR/MRP), member 1 [Source:MGI Symbol;Acc:MGI:102676]	1.54537	6.13406	102.167	5.10319e-24	3.9463e-22
ENSMUSG00000029552	Tes	protein_coding	6	17065149	17105828	1	testis derived transcript [Source:MGI Symbol;Acc:MGI:105081]	-2.05922	5.58783	102.011	5.52222e-24	4.25001e-22
ENSMUSG00000078763	Slfn1	protein_coding	11	83116849	83122670	1	schlafen 1 [Source:MGI Symbol;Acc:MGI:1313259]	7.16927	1.10834	101.572	6.89259e-24	5.27953e-22
ENSMUSG00000024521	Pmaip1	protein_coding	18	66458604	66465550	1	phorbol-12-myristate-13-acetate-induced protein 1 [Source:MGI Symbol;Acc:MGI:1930146]	2.95324	5.13537	101.133	8.60306e-24	6.55862e-22
ENSMUSG00000022150	Dab2	protein_coding	15	6299788	6440712	1	disabled 2, mitogen-responsive phosphoprotein [Source:MGI Symbol;Acc:MGI:109175]	4.95244	2.80847	100.99	9.24339e-24	7.01369e-22
ENSMUSG00000037341	Slc9a7	protein_coding	X	20105755	20291807	-1	solute carrier family 9 (sodium/hydrogen exchanger), member 7 [Source:MGI Symbol;Acc:MGI:2444530]	7.89321	2.84213	100.66	1.09195e-23	8.24674e-22
ENSMUSG00000020101	4632428N05Rik	protein_coding	10	60346851	60372684	1	RIKEN cDNA 4632428N05 gene [Source:MGI Symbol;Acc:MGI:1921298]	2.52847	6.85761	100.587	1.13337e-23	8.51975e-22
ENSMUSG00000028042	Zbtb7b	protein_coding	3	89377644	89394776	-1	zinc finger and BTB domain containing 7B [Source:MGI Symbol;Acc:MGI:102755]	2.60356	4.66067	100.492	1.18893e-23	8.85507e-22
ENSMUSG00000031681	Smad1	protein_coding	8	79338395	79399518	-1	SMAD family member 1 [Source:MGI Symbol;Acc:MGI:109452]	-1.52211	6.15371	100.499	1.18478e-23	8.85507e-22
ENSMUSG00000068747	Sort1	protein_coding	3	108284091	108361511	1	sortilin 1 [Source:MGI Symbol;Acc:MGI:1338015]	3.03412	5.45487	100.123	1.43236e-23	1.06191e-21
ENSMUSG00000022099	Epb4.9	protein_coding	14	70602184	70636048	-1	erythrocyte protein band 4.9 [Source:MGI Symbol;Acc:MGI:99670]	5.12647	3.13587	100.07	1.47132e-23	1.08582e-21
ENSMUSG00000019986	Ahi1	protein_coding	10	20952547	21080428	1	Abelson helper integration site 1 [Source:MGI Symbol;Acc:MGI:87971]	-2.63896	7.41066	100.051	1.48553e-23	1.09132e-21
ENSMUSG00000039286	Fndc3b	protein_coding	3	27416162	27710439	-1	fibronectin type III domain containing 3B [Source:MGI Symbol;Acc:MGI:1919257]	2.52111	4.96556	99.9618	1.55362e-23	1.13618e-21
ENSMUSG00000013974	1810033B17Rik	protein_coding	8	3665762	3668905	1	RIKEN cDNA 1810033B17 gene [Source:MGI Symbol;Acc:MGI:1916439]	10.3606	3.15501	99.7452	1.73322e-23	1.26181e-21
ENSMUSG00000026480	Ncf2	protein_coding	1	152807890	152836990	1	neutrophil cytosolic factor 2 [Source:MGI Symbol;Acc:MGI:97284]	3.27751	6.57846	99.6275	1.83935e-23	1.33308e-21
ENSMUSG00000041754	Trem3	protein_coding	17	48247777	48258841	1	triggering receptor expressed on myeloid cells 3 [Source:MGI Symbol;Acc:MGI:1930003]	6.93425	3.82833	99.312	2.15692e-23	1.55626e-21
ENSMUSG00000015305	Sash1	protein_coding	10	8722219	8886070	-1	SAM and SH3 domain containing 1 [Source:MGI Symbol;Acc:MGI:1917347]	3.54776	4.23278	99.2311	2.24689e-23	1.61396e-21
ENSMUSG00000030148	Clec4a2	protein_coding	6	123106428	123143999	1	C-type lectin domain family 4, member a2 [Source:MGI Symbol;Acc:MGI:1349412]	5.02207	4.36795	99.213	2.26753e-23	1.62159e-21
ENSMUSG00000048534	Amica1	protein_coding	9	45079183	45108530	1	adhesion molecule, interacts with CXADR antigen 1 [Source:MGI Symbol;Acc:MGI:2685484]	6.88826	1.90881	99.0936	2.40849e-23	1.7148e-21
ENSMUSG00000035158	Mitf	protein_coding	6	97807058	98021349	1	microphthalmia-associated transcription factor [Source:MGI Symbol;Acc:MGI:104554]	5.10155	2.26602	99.0755	2.43054e-23	1.72291e-21
ENSMUSG00000020715	Ern1	protein_coding	11	106394650	106487852	-1	endoplasmic reticulum (ER) to nucleus signalling 1 [Source:MGI Symbol;Acc:MGI:1930134]	2.03803	7.65023	98.5874	3.10999e-23	2.19492e-21
ENSMUSG00000041515	Irf8	protein_coding	8	120736358	120756694	1	interferon regulatory factor 8 [Source:MGI Symbol;Acc:MGI:96395]	3.67181	8.36592	98.381	3.45156e-23	2.4254e-21
ENSMUSG00000026473	Glul	protein_coding	1	153899944	153909723	1	glutamate-ammonia ligase (glutamine synthetase) [Source:MGI Symbol;Acc:MGI:95739]	2.07686	6.53193	97.8794	4.44645e-23	3.11098e-21
ENSMUSG00000044468	Fam46c	protein_coding	3	100451628	100489324	-1	family with sequence similarity 46, member C [Source:MGI Symbol;Acc:MGI:1921895]	4.44281	4.70413	97.5313	5.30105e-23	3.69292e-21
ENSMUSG00000052217	Hbb-bh1	protein_coding	7	103841636	103843164	-1	hemoglobin Z, beta-like embryonic chain [Source:MGI Symbol;Acc:MGI:96024]	7.00177	1.5614	97.4397	5.55202e-23	3.85115e-21
ENSMUSG00000039206	Daglb	protein_coding	5	143464493	143504442	1	diacylglycerol lipase, beta [Source:MGI Symbol;Acc:MGI:2442032]	2.2052	5.62308	96.758	7.83424e-23	5.41098e-21
ENSMUSG00000024781	Lipa	protein_coding	19	34492318	34527474	-1	lysosomal acid lipase A [Source:MGI Symbol;Acc:MGI:96789]	2.15512	6.3302	96.7058	8.0433e-23	5.53174e-21
ENSMUSG00000031732	Phlpp2	protein_coding	8	109868542	109944671	1	PH domain and leucine rich repeat protein phosphatase 2 [Source:MGI Symbol;Acc:MGI:2444928]	2.352	4.75124	96.599	8.48915e-23	5.81363e-21
ENSMUSG00000035000	Dpp4	protein_coding	2	62330073	62412231	-1	dipeptidylpeptidase 4 [Source:MGI Symbol;Acc:MGI:94919]	-1.63658	7.86657	95.9767	1.16245e-22	7.92723e-21
ENSMUSG00000021062	Rab15	protein_coding	12	76797960	76822908	-1	RAB15, member RAS oncogene family [Source:MGI Symbol;Acc:MGI:1916865]	-5.1923	1.49867	95.8707	1.22638e-22	8.32802e-21
ENSMUSG00000021140	Pcnx	protein_coding	12	81860030	82000924	1	pecanex homolog (Drosophila) [Source:MGI Symbol;Acc:MGI:1891924]	-2.02608	7.55503	95.7766	1.28607e-22	8.69685e-21
ENSMUSG00000091694	Apol11b	protein_coding	15	77633951	77643286	-1	apolipoprotein L 11b [Source:MGI Symbol;Acc:MGI:3036248]	6.85697	1.40352	95.7299	1.31675e-22	8.86723e-21
ENSMUSG00000024621	Csf1r	protein_coding	18	61105572	61132149	1	colony stimulating factor 1 receptor [Source:MGI Symbol;Acc:MGI:1339758]	4.03873	7.34623	95.7112	1.32924e-22	8.91415e-21
ENSMUSG00000043110	Lrrn4	protein_coding	2	132868305	132880891	-1	leucine rich repeat neuronal 4 [Source:MGI Symbol;Acc:MGI:2445154]	-3.45896	3.34181	95.2905	1.64403e-22	1.09797e-20
ENSMUSG00000046207	Pik3r6	protein_coding	11	68503019	68552698	1	phosphoinositide-3-kinase, regulatory subunit 6 [Source:MGI Symbol;Acc:MGI:2144613]	5.09076	4.52067	95.2633	1.66676e-22	1.10856e-20
ENSMUSG00000073412	Lst1	protein_coding	17	35185095	35188439	-1	leukocyte specific transcript 1 [Source:MGI Symbol;Acc:MGI:1096324]	3.78719	3.11545	95.0905	1.81878e-22	1.20472e-20
ENSMUSG00000016256	Ctsz	protein_coding	2	174427493	174439039	-1	cathepsin Z [Source:MGI Symbol;Acc:MGI:1891190]	2.16486	7.75419	94.9256	1.97673e-22	1.304e-20
ENSMUSG00000068587	Mgam	protein_coding	6	40628831	40769123	1	maltase-glucoamylase [Source:MGI Symbol;Acc:MGI:1203495]	3.72404	5.07223	94.8586	2.04484e-22	1.34344e-20
ENSMUSG00000026833	Olfm1	protein_coding	2	28192992	28230736	1	olfactomedin 1 [Source:MGI Symbol;Acc:MGI:1860437]	7.17778	0.60317	94.8283	2.07638e-22	1.35864e-20
ENSMUSG00000061353	Cxcl12	protein_coding	6	117168535	117181367	1	chemokine (C-X-C motif) ligand 12 [Source:MGI Symbol;Acc:MGI:103556]	6.93228	2.18894	94.7839	2.12341e-22	1.38381e-20
ENSMUSG00000034634	Ly6d	protein_coding	15	74762056	74763567	-1	lymphocyte antigen 6 complex, locus D [Source:MGI Symbol;Acc:MGI:96881]	4.91745	1.84058	94.3798	2.60438e-22	1.69044e-20
ENSMUSG00000025239	Limd1	protein_coding	9	123478701	123521548	1	LIM domains containing 1 [Source:MGI Symbol;Acc:MGI:1352502]	1.57298	6.24377	94.3465	2.64858e-22	1.71225e-20
ENSMUSG00000027073	Prg2	protein_coding	2	84980461	84983632	1	proteoglycan 2, bone marrow [Source:MGI Symbol;Acc:MGI:103294]	5.83855	3.40451	94.0938	3.00915e-22	1.9376e-20
ENSMUSG00000025950	Idh1	protein_coding	1	65158616	65186479	-1	isocitrate dehydrogenase 1 (NADP+), soluble [Source:MGI Symbol;Acc:MGI:96413]	2.19508	6.4079	94.0045	3.14803e-22	2.01899e-20
ENSMUSG00000026074	Map4k4	protein_coding	1	39900913	40026310	1	mitogen-activated protein kinase kinase kinase kinase 4 [Source:MGI Symbol;Acc:MGI:1349394]	-1.39982	7.07122	93.9681	3.20652e-22	2.04837e-20
ENSMUSG00000034641	Cd300ld	protein_coding	11	114982274	114989922	-1	CD300 molecule-like family member d [Source:MGI Symbol;Acc:MGI:2442358]	6.02398	2.0849	93.8106	3.47204e-22	2.20925e-20
ENSMUSG00000000318	Clec10a	protein_coding	11	70156197	70170834	1	C-type lectin domain family 10, member A [Source:MGI Symbol;Acc:MGI:96975]	4.2445	5.50317	93.6167	3.82947e-22	2.42713e-20
ENSMUSG00000040809	Chi3l3	protein_coding	3	106147554	106167564	-1	chitinase 3-like 3 [Source:MGI Symbol;Acc:MGI:1330860]	7.80866	3.58183	93.5145	4.03238e-22	2.54576e-20
ENSMUSG00000021448	Shc3	protein_coding	13	51431041	51567084	-1	src homology 2 domain-containing transforming protein C3 [Source:MGI Symbol;Acc:MGI:106179]	-5.33362	1.8244	93.3973	4.27838e-22	2.69055e-20
ENSMUSG00000025608	Podxl	protein_coding	6	31519488	31563981	-1	podocalyxin-like [Source:MGI Symbol;Acc:MGI:1351317]	4.1458	5.34208	93.242	4.62754e-22	2.89885e-20
ENSMUSG00000009350	Mpo	protein_coding	11	87793581	87804413	1	myeloperoxidase [Source:MGI Symbol;Acc:MGI:97137]	4.08542	12.897	93.059	5.07585e-22	3.15522e-20
ENSMUSG00000079481	Nhsl2	protein_coding	X	101849385	102092055	1	NHS-like 2 [Source:MGI Symbol;Acc:MGI:3645090]	3.12924	5.60998	93.065	5.06056e-22	3.15522e-20
ENSMUSG00000022014	Epsti1	protein_coding	14	77904239	78002656	1	epithelial stromal interaction 1 (breast) [Source:MGI Symbol;Acc:MGI:1915168]	3.37258	3.7027	92.8367	5.67933e-22	3.51684e-20
ENSMUSG00000050108	Bpifc	protein_coding	10	85959340	86011895	-1	BPI fold containing family C [Source:MGI Symbol;Acc:MGI:3026884]	-2.79059	4.73038	92.8272	5.70641e-22	3.52012e-20
ENSMUSG00000021939	Ctsb	protein_coding	14	63122462	63145919	1	cathepsin B [Source:MGI Symbol;Acc:MGI:88561]	2.73061	8.99993	92.5141	6.68481e-22	4.10798e-20
ENSMUSG00000085872	Gm11505	antisense	11	87795784	87801144	-1	predicted gene 11505 [Source:MGI Symbol;Acc:MGI:3651152]	4.12347	8.01449	92.4426	6.9306e-22	4.24289e-20
ENSMUSG00000004668	Abca13	protein_coding	11	9191942	9684259	1	ATP-binding cassette, sub-family A (ABC1), member 13 [Source:MGI Symbol;Acc:MGI:2388707]	9.70634	2.65583	92.4105	7.04411e-22	4.29611e-20
ENSMUSG00000037493	Cib2	protein_coding	9	54544794	54560218	-1	calcium and integrin binding family member 2 [Source:MGI Symbol;Acc:MGI:1929293]	5.64762	1.75832	91.8181	9.50195e-22	5.77332e-20
ENSMUSG00000003484	Cyp4f18	protein_coding	8	71988482	72009626	-1	cytochrome P450, family 4, subfamily f, polypeptide 18 [Source:MGI Symbol;Acc:MGI:1919304]	3.45354	4.36219	91.759	9.79035e-22	5.90416e-20
ENSMUSG00000030340	Scnn1a	protein_coding	6	125320659	125344943	1	sodium channel, nonvoltage-gated 1 alpha [Source:MGI Symbol;Acc:MGI:101782]	5.2497	4.61264	91.7613	9.77886e-22	5.90416e-20
ENSMUSG00000018168	Ikzf3	protein_coding	11	98464902	98546031	-1	IKAROS family zinc finger 3 [Source:MGI Symbol;Acc:MGI:1342542]	4.92794	2.28431	91.6579	1.03032e-21	6.19038e-20
ENSMUSG00000051367	Six1	protein_coding	12	73036929	73053887	-1	sine oculis-related homeobox 1 [Source:MGI Symbol;Acc:MGI:102780]	4.93004	4.03792	91.5104	1.1101e-21	6.64497e-20
ENSMUSG00000001739	Cldn15	protein_coding	5	136966616	136975858	1	claudin 15 [Source:MGI Symbol;Acc:MGI:1913103]	5.08954	4.45933	91.2191	1.28615e-21	7.67038e-20
ENSMUSG00000043088	Il17re	protein_coding	6	113458484	113470751	1	interleukin 17 receptor E [Source:MGI Symbol;Acc:MGI:1889371]	-3.48043	3.26716	91.167	1.32045e-21	7.84601e-20
ENSMUSG00000015932	Dstn	protein_coding	2	143915320	143943324	1	destrin [Source:MGI Symbol;Acc:MGI:1929270]	2.17653	7.09225	91.1586	1.32609e-21	7.85062e-20
ENSMUSG00000000204	Slfn4	protein_coding	11	83175186	83190221	1	schlafen 4 [Source:MGI Symbol;Acc:MGI:1329010]	4.47373	4.58806	90.9383	1.48222e-21	8.71117e-20
ENSMUSG00000054203	Ifi205	protein_coding	1	174011998	174031755	-1	interferon activated gene 205 [Source:MGI Symbol;Acc:MGI:101847]	9.40348	0.399555	90.9409	1.4803e-21	8.71117e-20
ENSMUSG00000024397	Aif1	protein_coding	17	35170991	35176068	-1	allograft inflammatory factor 1 [Source:MGI Symbol;Acc:MGI:1343098]	3.99626	3.33562	90.9083	1.50484e-21	8.81203e-20
ENSMUSG00000030786	Itgam	protein_coding	7	128062640	128128160	1	integrin alpha M [Source:MGI Symbol;Acc:MGI:96607]	3.96671	5.65656	90.7957	1.59298e-21	9.29452e-20
ENSMUSG00000028970	Abcb1b	protein_coding	5	8798147	8866314	1	ATP-binding cassette, sub-family B (MDR/TAP), member 1B [Source:MGI Symbol;Acc:MGI:97568]	4.51421	3.5574	90.6722	1.69562e-21	9.83709e-20
ENSMUSG00000076609	Igkc	IG_C_gene	6	70726435	70726757	1	immunoglobulin kappa constant [Source:MGI Symbol;Acc:MGI:96495]	5.25128	10.1121	90.6692	1.69815e-21	9.83709e-20
ENSMUSG00000028268	Gbp3	protein_coding	3	142560052	142573209	1	guanylate binding protein 3 [Source:MGI Symbol;Acc:MGI:1926263]	2.16329	6.02949	90.591	1.76661e-21	1.01608e-19
ENSMUSG00000038894	Irs2	protein_coding	8	10986980	11008458	-1	insulin receptor substrate 2 [Source:MGI Symbol;Acc:MGI:109334]	4.31035	2.9754	90.5947	1.76334e-21	1.01608e-19
ENSMUSG00000029765	Plxna4	protein_coding	6	32145926	32588192	-1	plexin A4 [Source:MGI Symbol;Acc:MGI:2179061]	-4.92784	3.1448	90.1013	2.26277e-21	1.29531e-19
ENSMUSG00000034957	Cebpa	protein_coding	7	35119293	35121926	1	CCAAT/enhancer binding protein (C/EBP), alpha [Source:MGI Symbol;Acc:MGI:99480]	2.18976	7.06326	90.0966	2.26812e-21	1.29531e-19
ENSMUSG00000046841	Ckap4	protein_coding	10	84526305	84534036	-1	cytoskeleton-associated protein 4 [Source:MGI Symbol;Acc:MGI:2444926]	2.58836	6.71878	89.4435	3.15514e-21	1.79554e-19
ENSMUSG00000019943	Atp2b1	protein_coding	10	98915152	99026143	1	ATPase, Ca++ transporting, plasma membrane 1 [Source:MGI Symbol;Acc:MGI:104653]	1.48845	5.91317	89.3875	3.24589e-21	1.8407e-19
ENSMUSG00000001700	Gramd3	protein_coding	18	56432132	56503792	1	GRAM domain containing 3 [Source:MGI Symbol;Acc:MGI:1914815]	4.62753	2.17931	88.9244	4.10189e-21	2.318e-19
ENSMUSG00000000532	Acvr1b	protein_coding	15	101174104	101213678	1	activin A receptor, type 1B [Source:MGI Symbol;Acc:MGI:1338944]	-1.41215	6.20623	88.8933	4.16684e-21	2.3465e-19
ENSMUSG00000028238	Atp6v0d2	protein_coding	4	19876841	19922605	-1	ATPase, H+ transporting, lysosomal V0 subunit D2 [Source:MGI Symbol;Acc:MGI:1924415]	5.18254	3.34984	88.8718	4.21252e-21	2.36398e-19
ENSMUSG00000025810	Nrp1	protein_coding	8	128359073	128505462	1	neuropilin 1 [Source:MGI Symbol;Acc:MGI:106206]	4.57598	4.52286	88.7169	4.55564e-21	2.54769e-19
ENSMUSG00000021719	Rgs7bp	protein_coding	13	104947153	105054930	-1	regulator of G-protein signalling 7 binding protein [Source:MGI Symbol;Acc:MGI:106334]	5.60446	3.997	88.6727	4.65846e-21	2.59621e-19
ENSMUSG00000074111	Mrgpra9	protein_coding	7	47234919	47252848	-1	MAS-related GPR, member A9 [Source:MGI Symbol;Acc:MGI:3033148]	-5.6575	1.47914	88.6379	4.74111e-21	2.63319e-19
ENSMUSG00000003363	Pld3	protein_coding	7	27532000	27553218	-1	phospholipase D family, member 3 [Source:MGI Symbol;Acc:MGI:1333782]	2.01609	6.64899	88.4445	5.22803e-21	2.89368e-19
ENSMUSG00000024481	4833403I15Rik	protein_coding	18	46850039	46905446	1	RIKEN cDNA 4833403I15 gene [Source:MGI Symbol;Acc:MGI:1921824]	-6.90917	1.17219	88.3109	5.59347e-21	3.08538e-19
ENSMUSG00000046805	Mpeg1	protein_coding	19	12460779	12465284	1	macrophage expressed gene 1 [Source:MGI Symbol;Acc:MGI:1333743]	4.01387	8.33479	87.9792	6.61466e-21	3.63627e-19
ENSMUSG00000049804	Armcx4	protein_coding	X	134686519	134696757	1	armadillo repeat containing, X-linked 4 [Source:MGI Symbol;Acc:MGI:2147887]	-1.79009	6.12202	87.8744	6.97449e-21	3.82107e-19
ENSMUSG00000025915	Sgk3	protein_coding	1	9798130	9902556	1	serum/glucocorticoid regulated kinase 3 [Source:MGI Symbol;Acc:MGI:2182368]	3.26341	4.88206	87.772	7.34513e-21	4.01054e-19
ENSMUSG00000026872	Zeb2	protein_coding	2	44983634	45117395	-1	zinc finger E-box binding homeobox 2 [Source:MGI Symbol;Acc:MGI:1344407]	1.89083	7.36628	87.7357	7.48114e-21	4.07105e-19
ENSMUSG00000050357	Rltpr	protein_coding	8	105690906	105698178	1	RGD motif, leucine rich repeats, tropomodulin domain and proline-rich containing [Source:MGI Symbol;Acc:MGI:2685431]	-1.72118	5.85752	87.521	8.33888e-21	4.52259e-19
ENSMUSG00000019564	Arid3a	protein_coding	10	79927043	79955018	1	AT rich interactive domain 3A (BRIGHT-like) [Source:MGI Symbol;Acc:MGI:1328360]	2.33108	6.17292	87.3952	8.88647e-21	4.80345e-19
ENSMUSG00000073940	Hbb-b2	protein_coding	7	103812524	103813996	-1	hemoglobin, beta adult minor chain [Source:MGI Symbol;Acc:MGI:96022]	4.6309	7.20301	87.1865	9.87554e-21	5.32028e-19
ENSMUSG00000076757	Tcrg-C	IG_J_gene	13	19342152	19352343	1	T cell receptor gamma, constant region [Source:MGI Symbol;Acc:MGI:98624]	-2.48196	6.76704	87.088	1.03801e-20	5.57353e-19
ENSMUSG00000032035	Ets1	protein_coding	9	32696042	32757820	1	E26 avian leukemia oncogene 1, 5 domain [Source:MGI Symbol;Acc:MGI:95455]	-1.42927	7.68587	87.0084	1.08061e-20	5.78306e-19
ENSMUSG00000043753	Dmrta1	protein_coding	4	89679436	89694772	1	doublesex and mab-3 related transcription factor like family A1 [Source:MGI Symbol;Acc:MGI:2653627]	-6.73557	2.23721	86.9272	1.12591e-20	6.00558e-19
ENSMUSG00000034059	Ypel4	protein_coding	2	84734058	84738655	1	yippee-like 4 (Drosophila) [Source:MGI Symbol;Acc:MGI:3605071]	6.08158	1.4584	86.8502	1.17059e-20	6.22336e-19
ENSMUSG00000028950	Tas1r1	protein_coding	4	152027914	152038568	-1	taste receptor, type 1, member 1 [Source:MGI Symbol;Acc:MGI:1927505]	-2.1651	4.39968	86.8171	1.19034e-20	6.3076e-19
ENSMUSG00000097800	AL607108.1	lincRNA	11	115988052	115993715	-1		-4.79879	2.61186	86.791	1.20618e-20	6.37068e-19
ENSMUSG00000027712	Anxa5	protein_coding	3	36448925	36475843	-1	annexin A5 [Source:MGI Symbol;Acc:MGI:106008]	1.34413	6.52197	86.7181	1.25148e-20	6.58841e-19
ENSMUSG00000026950	Neb	protein_coding	2	52136647	52338798	-1	nebulin [Source:MGI Symbol;Acc:MGI:97292]	-2.29244	5.2622	86.6643	1.286e-20	6.74817e-19
ENSMUSG00000064147	Rab44	protein_coding	17	29135056	29148980	1	RAB44, member RAS oncogene family [Source:MGI Symbol;Acc:MGI:3045302]	2.31223	8.32565	86.6105	1.32145e-20	6.91176e-19
ENSMUSG00000053846	Lipg	protein_coding	18	74939322	74961263	-1	lipase, endothelial [Source:MGI Symbol;Acc:MGI:1341803]	6.03542	4.27075	86.5555	1.35874e-20	7.08383e-19
ENSMUSG00000052435	Cebpe	protein_coding	14	54710363	54712174	-1	CCAAT/enhancer binding protein (C/EBP), epsilon [Source:MGI Symbol;Acc:MGI:103572]	3.80176	4.50587	86.2874	1.55595e-20	8.08593e-19
ENSMUSG00000040963	Asgr2	protein_coding	11	70092644	70106187	1	asialoglycoprotein receptor 2 [Source:MGI Symbol;Acc:MGI:88082]	9.66605	1.61664	85.7809	2.01015e-20	1.04128e-18
ENSMUSG00000029108	Pcdh7	protein_coding	5	57718021	58129351	1	protocadherin 7 [Source:MGI Symbol;Acc:MGI:1860487]	-2.1183	5.9322	85.7055	2.08835e-20	1.07833e-18
ENSMUSG00000032739	Pram1	protein_coding	17	33638056	33645706	1	PML-RAR alpha-regulated adaptor molecule 1 [Source:MGI Symbol;Acc:MGI:3576625]	5.50546	4.44623	85.6034	2.19898e-20	1.13185e-18
ENSMUSG00000039316	Rftn1	protein_coding	17	49992257	50190674	-1	raftlin lipid raft linker 1 [Source:MGI Symbol;Acc:MGI:1923688]	-1.72129	6.70978	85.5505	2.25864e-20	1.15886e-18
ENSMUSG00000026070	Il18r1	protein_coding	1	40465552	40500854	1	interleukin 18 receptor 1 [Source:MGI Symbol;Acc:MGI:105383]	-2.45673	6.32309	85.482	2.33815e-20	1.19586e-18
ENSMUSG00000024663	Rab3il1	protein_coding	19	10001669	10038380	1	RAB3A interacting protein (rabin3)-like 1 [Source:MGI Symbol;Acc:MGI:1922010]	3.26981	4.15656	85.3491	2.50077e-20	1.275e-18
ENSMUSG00000044265	E030002O03Rik	protein_coding	7	104153013	104164831	-1	RIKEN cDNA E030002O03 gene [Source:MGI Symbol;Acc:MGI:2443346]	-4.41657	4.55422	85.1381	2.78235e-20	1.4141e-18
ENSMUSG00000076745	Tcrg-V4	IG_LV_gene	13	19184981	19185501	1	T cell receptor gamma, variable 4 [Source:MGI Symbol;Acc:MGI:98634]	-3.58495	3.24793	85.1112	2.82047e-20	1.42898e-18
ENSMUSG00000022263	Trio	protein_coding	15	27730652	28025848	-1	triple functional domain (PTPRF interacting) [Source:MGI Symbol;Acc:MGI:1927230]	2.54849	5.49756	84.8614	3.20026e-20	1.61633e-18
ENSMUSG00000037902	Sirpa	protein_coding	2	129592835	129632228	1	signal-regulatory protein alpha [Source:MGI Symbol;Acc:MGI:108563]	3.99944	6.6383	84.7083	3.45792e-20	1.74102e-18
ENSMUSG00000076934	Iglv1	IG_LV_gene	16	19085017	19085460	-1	immunoglobulin lambda variable 1 [Source:MGI Symbol;Acc:MGI:96530]	4.88627	5.89314	84.5294	3.78535e-20	1.89996e-18
ENSMUSG00000038642	Ctss	protein_coding	3	95526786	95556403	1	cathepsin S [Source:MGI Symbol;Acc:MGI:107341]	3.61131	6.03546	84.4997	3.84279e-20	1.92282e-18
ENSMUSG00000035441	Myo1d	protein_coding	11	80482126	80780025	-1	myosin ID [Source:MGI Symbol;Acc:MGI:107728]	5.56353	1.22834	84.3562	4.13198e-20	2.06114e-18
ENSMUSG00000027995	Tlr2	protein_coding	3	83836273	83841767	-1	toll-like receptor 2 [Source:MGI Symbol;Acc:MGI:1346060]	3.98959	4.05048	84.1568	4.57054e-20	2.2729e-18
ENSMUSG00000040723	Rcsd1	protein_coding	1	165648945	165708094	-1	RCSD domain containing 1 [Source:MGI Symbol;Acc:MGI:2676394]	-1.33329	7.97588	83.715	5.71512e-20	2.83337e-18
ENSMUSG00000076755	Gm16602	IG_LV_gene	13	19340016	19340454	1	T cell receptor gamma, variable 1 [Source:MGI Symbol;Acc:MGI:98631]	-2.55544	5.5646	83.415	6.65147e-20	3.28749e-18
ENSMUSG00000011256	Adam19	protein_coding	11	46055992	46147343	1	a disintegrin and metallopeptidase domain 19 (meltrin beta) [Source:MGI Symbol;Acc:MGI:105377]	4.87383	1.36502	83.2084	7.38432e-20	3.63858e-18
ENSMUSG00000034156	Bzrap1	protein_coding	11	87760541	87785928	1	benzodiazepine receptor associated protein 1 [Source:MGI Symbol;Acc:MGI:2450877]	3.4124	7.91412	83.1558	7.5834e-20	3.72532e-18
ENSMUSG00000042042	Csgalnact2	protein_coding	6	118107452	118139140	-1	chondroitin sulfate N-acetylgalactosaminyltransferase 2 [Source:MGI Symbol;Acc:MGI:1926002]	1.34913	7.01503	83.0044	8.18692e-20	4.00961e-18
ENSMUSG00000025780	Itih5	protein_coding	2	10153571	10256529	1	inter-alpha (globulin) inhibitor H5 [Source:MGI Symbol;Acc:MGI:1925751]	-1.99316	5.30194	82.8216	8.98029e-20	4.38488e-18
ENSMUSG00000031584	Gsr	protein_coding	8	33652523	33698163	1	glutathione reductase [Source:MGI Symbol;Acc:MGI:95804]	2.68944	8.70128	82.791	9.12032e-20	4.4265e-18
ENSMUSG00000096719	Mrgpra2b	protein_coding	7	47463806	47528862	-1	MAS-related GPR, member A2B [Source:MGI Symbol;Acc:MGI:3033098]	4.77429	4.09169	82.7964	9.09564e-20	4.4265e-18
ENSMUSG00000084956	Gm16194	antisense	17	29114145	29133811	1	predicted gene 16194 [Source:MGI Symbol;Acc:MGI:3801773]	2.66688	5.0465	82.4293	1.09518e-19	5.2995e-18
ENSMUSG00000026317	Cln8	protein_coding	8	14881335	14901720	1	ceroid-lipofuscinosis, neuronal 8 [Source:MGI Symbol;Acc:MGI:1349447]	2.3749	4.62338	82.254	1.19678e-19	5.75665e-18
ENSMUSG00000027368	Dusp2	protein_coding	2	127336159	127338376	1	dual specificity phosphatase 2 [Source:MGI Symbol;Acc:MGI:101911]	-1.84577	6.24222	82.254	1.19676e-19	5.75665e-18
ENSMUSG00000070803	Cited4	protein_coding	4	120666563	120667820	1	Cbp/p300-interacting transactivator, with Glu/Asp-rich carboxy-terminal domain, 4 [Source:MGI Symbol;Acc:MGI:1861694]	4.19273	4.06969	82.0501	1.32681e-19	6.36316e-18
ENSMUSG00000028599	Tnfrsf1b	protein_coding	4	145213463	145246870	-1	tumor necrosis factor receptor superfamily, member 1b [Source:MGI Symbol;Acc:MGI:1314883]	1.55879	6.5519	81.8802	1.44588e-19	6.91369e-18
ENSMUSG00000002992	Apoc2	protein_coding	7	19671579	19681423	-1	apolipoprotein C-II [Source:MGI Symbol;Acc:MGI:88054]	4.80989	1.99678	81.866	1.4563e-19	6.943e-18
ENSMUSG00000095115	Itpripl2	protein_coding	7	118485114	118491975	-1	inositol 1,4,5-triphosphate receptor interacting protein-like 2 [Source:MGI Symbol;Acc:MGI:2442416]	2.89306	4.03434	81.7298	1.56019e-19	7.41643e-18
ENSMUSG00000050377	Il31ra	protein_coding	13	112522810	112580662	-1	interleukin 31 receptor A [Source:MGI Symbol;Acc:MGI:2180511]	5.686	2.95438	81.6178	1.65124e-19	7.82619e-18
ENSMUSG00000020042	Btbd11	protein_coding	10	85386814	85660292	1	BTB (POZ) domain containing 11 [Source:MGI Symbol;Acc:MGI:1921257]	-2.12206	4.88344	81.2175	2.02198e-19	9.55534e-18
ENSMUSG00000094689	AC160990.2	IG_LV_gene	12	115920279	115920712	-1		9.9526	3.52432	81.1646	2.07682e-19	9.78589e-18
ENSMUSG00000074677	Sirpb1c	protein_coding	3	15795145	15848528	-1	signal-regulatory protein beta 1C [Source:MGI Symbol;Acc:MGI:3807521]	6.98754	0.571688	81.0905	2.15617e-19	1.01302e-17
ENSMUSG00000024896	Minpp1	protein_coding	19	32485769	32515370	1	multiple inositol polyphosphate histidine phosphatase 1 [Source:MGI Symbol;Acc:MGI:1336159]	1.49972	6.6959	80.9071	2.36579e-19	1.10829e-17
ENSMUSG00000002111	Sfpi1	protein_coding	2	91082390	91115756	1	SFFV proviral integration 1 [Source:MGI Symbol;Acc:MGI:98282]	2.83734	6.70584	80.8948	2.38056e-19	1.11199e-17
ENSMUSG00000021236	Entpd5	protein_coding	12	84373857	84409029	-1	ectonucleoside triphosphate diphosphohydrolase 5 [Source:MGI Symbol;Acc:MGI:1321385]	-1.38531	6.21171	80.713	2.60993e-19	1.21561e-17
ENSMUSG00000015879	Fam184b	protein_coding	5	45529706	45639501	-1	family with sequence similarity 184, member B [Source:MGI Symbol;Acc:MGI:2442958]	-3.41847	3.03006	80.5896	2.77822e-19	1.29028e-17
ENSMUSG00000031591	Asah1	protein_coding	8	41340197	41374773	-1	N-acylsphingosine amidohydrolase 1 [Source:MGI Symbol;Acc:MGI:1277124]	2.01336	5.86293	80.4734	2.94647e-19	1.3645e-17
ENSMUSG00000021356	Irf4	protein_coding	13	30749226	30766927	1	interferon regulatory factor 4 [Source:MGI Symbol;Acc:MGI:1096873]	5.21958	3.76284	80.3023	3.21291e-19	1.48363e-17
ENSMUSG00000090877	Hspa1b	protein_coding	17	34956436	34959238	-1	heat shock protein 1B [Source:MGI Symbol;Acc:MGI:99517]	5.48785	8.06697	80.2368	3.32119e-19	1.52926e-17
ENSMUSG00000020053	Igf1	protein_coding	10	87858265	87937042	1	insulin-like growth factor 1 [Source:MGI Symbol;Acc:MGI:96432]	4.2654	3.83261	80.1973	3.3883e-19	1.55573e-17
ENSMUSG00000048058	Ldlrad3	protein_coding	2	101950203	102186385	-1	low density lipoprotein receptor class A domain containing 3 [Source:MGI Symbol;Acc:MGI:2138856]	4.4478	3.62763	80.023	3.70078e-19	1.69439e-17
ENSMUSG00000031480	Thsd1	protein_coding	8	22227313	22261334	1	thrombospondin, type I, domain 1 [Source:MGI Symbol;Acc:MGI:1929096]	-2.5205	4.81029	79.9429	3.85394e-19	1.75953e-17
ENSMUSG00000041797	Abca9	protein_coding	11	110100749	110168196	-1	ATP-binding cassette, sub-family A (ABC1), member 9 [Source:MGI Symbol;Acc:MGI:2386796]	4.59731	2.40131	79.8915	3.95549e-19	1.80081e-17
ENSMUSG00000026970	Rbms1	protein_coding	2	60750193	60963192	-1	RNA binding motif, single stranded interacting protein 1 [Source:MGI Symbol;Acc:MGI:1861774]	3.61418	5.42775	79.8445	4.0507e-19	1.83897e-17
ENSMUSG00000076556	Igkv4-57	IG_LV_gene	6	69575977	69576500	-1	immunoglobulin kappa variable 4-57 [Source:MGI Symbol;Acc:MGI:2685035]	6.83796	2.85515	79.6849	4.39152e-19	1.98812e-17
ENSMUSG00000030760	Acer3	protein_coding	7	98213658	98321208	-1	alkaline ceramidase 3 [Source:MGI Symbol;Acc:MGI:1913440]	4.28054	3.65393	79.6631	4.44015e-19	2.00452e-17
ENSMUSG00000044768	D1Ertd622e	protein_coding	1	97643903	97662074	-1	DNA segment, Chr 1, ERATO Doi 622, expressed [Source:MGI Symbol;Acc:MGI:1277184]	2.90816	4.97511	79.6268	4.52256e-19	2.03603e-17
ENSMUSG00000026117	Zap70	protein_coding	1	36761861	36782816	1	zeta-chain (TCR) associated protein kinase [Source:MGI Symbol;Acc:MGI:99613]	-2.18167	5.5501	79.5678	4.6596e-19	2.0919e-17
ENSMUSG00000032786	Alas1	protein_coding	9	106233455	106248126	-1	aminolevulinic acid synthase 1 [Source:MGI Symbol;Acc:MGI:87989]	3.08439	7.99131	79.3479	5.20805e-19	2.33165e-17
ENSMUSG00000078616	Trim30c	protein_coding	7	104382065	104390586	-1	tripartite motif-containing 30C [Source:MGI Symbol;Acc:MGI:4821257]	5.67205	0.553641	79.2966	5.34507e-19	2.38638e-17
ENSMUSG00000022218	Tgm1	protein_coding	14	55700009	55713492	-1	transglutaminase 1, K polypeptide [Source:MGI Symbol;Acc:MGI:98730]	3.09806	3.77453	79.2742	5.40624e-19	2.40704e-17
ENSMUSG00000085455	1810059H22Rik	antisense	5	148953748	148970122	-1	RIKEN cDNA 1810059H22 gene [Source:MGI Symbol;Acc:MGI:1917070]	-2.98412	3.50137	79.1425	5.77889e-19	2.56589e-17
ENSMUSG00000024451	Arap3	protein_coding	18	37972624	37997574	-1	ArfGAP with RhoGAP domain, ankyrin repeat and PH domain 3 [Source:MGI Symbol;Acc:MGI:2147274]	2.44132	6.22759	78.882	6.5932e-19	2.91943e-17
ENSMUSG00000047945	Marcksl1	protein_coding	4	129513581	129515985	1	MARCKS-like 1 [Source:MGI Symbol;Acc:MGI:97143]	-1.66994	6.29067	78.8521	6.69371e-19	2.95584e-17
ENSMUSG00000051748	1100001G20Rik	protein_coding	11	83746940	83752642	1	RIKEN cDNA 1100001G20 gene [Source:MGI Symbol;Acc:MGI:1913357]	9.43774	2.73354	78.7774	6.95167e-19	3.06139e-17
ENSMUSG00000028859	Csf3r	protein_coding	4	126024550	126044440	1	colony stimulating factor 3 receptor (granulocyte) [Source:MGI Symbol;Acc:MGI:1339755]	3.41669	6.04436	78.7622	7.00534e-19	3.07664e-17
ENSMUSG00000068874	Selenbp1	protein_coding	3	94933056	94944758	1	selenium binding protein 1 [Source:MGI Symbol;Acc:MGI:96825]	1.66334	5.03783	78.6005	7.60292e-19	3.33004e-17
ENSMUSG00000030147	Clec4b1	protein_coding	6	123049962	123071555	1	C-type lectin domain family 4, member b1 [Source:MGI Symbol;Acc:MGI:1917060]	5.79852	1.53167	78.408	8.38116e-19	3.66098e-17
ENSMUSG00000046245	Pilra	protein_coding	5	137821952	137836268	-1	paired immunoglobin-like type 2 receptor alpha [Source:MGI Symbol;Acc:MGI:2450529]	4.14777	4.35702	78.3837	8.48485e-19	3.69629e-17
ENSMUSG00000040264	Gbp5	protein_coding	3	142496934	142522344	1	guanylate binding protein 5 [Source:MGI Symbol;Acc:MGI:2429943]	2.50936	4.61486	78.3758	8.51886e-19	3.70112e-17
ENSMUSG00000021133	4933426M11Rik	protein_coding	12	80790532	80880832	1	RIKEN cDNA 4933426M11 gene [Source:MGI Symbol;Acc:MGI:2444661]	1.34978	6.10565	78.228	9.18091e-19	3.97807e-17
ENSMUSG00000017057	Il13ra1	protein_coding	X	36112110	36171259	1	interleukin 13 receptor, alpha 1 [Source:MGI Symbol;Acc:MGI:105052]	3.70849	2.88106	78.014	1.02312e-18	4.4213e-17
ENSMUSG00000018339	Gpx3	protein_coding	11	54902453	54910377	1	glutathione peroxidase 3 [Source:MGI Symbol;Acc:MGI:105102]	4.725	2.66133	78.0019	1.02944e-18	4.43674e-17
ENSMUSG00000009185	Ccl8	protein_coding	11	82115185	82116799	1	chemokine (C-C motif) ligand 8 [Source:MGI Symbol;Acc:MGI:101878]	6.67399	0.179791	77.8971	1.0855e-18	4.66593e-17
ENSMUSG00000031903	Pla2g15	protein_coding	8	106150399	106164713	1	phospholipase A2, group XV [Source:MGI Symbol;Acc:MGI:2178076]	2.1131	5.77351	77.8365	1.11935e-18	4.79865e-17
ENSMUSG00000050147	F2rl3	protein_coding	8	72761880	72763874	1	coagulation factor II (thrombin) receptor-like 3 [Source:MGI Symbol;Acc:MGI:1298207]	-1.95642	5.20721	77.7654	1.16036e-18	4.9613e-17
ENSMUSG00000024300	Myo1f	protein_coding	17	33555719	33607764	1	myosin IF [Source:MGI Symbol;Acc:MGI:107711]	2.65382	7.20914	77.723	1.18556e-18	5.05567e-17
ENSMUSG00000007891	Ctsd	protein_coding	7	142371148	142388038	-1	cathepsin D [Source:MGI Symbol;Acc:MGI:88562]	1.54829	9.40853	77.6963	1.20165e-18	5.11081e-17
ENSMUSG00000026395	Ptprc	protein_coding	1	138062861	138175305	-1	protein tyrosine phosphatase, receptor type, C [Source:MGI Symbol;Acc:MGI:97810]	1.8267	7.16541	77.6614	1.22311e-18	5.18842e-17
ENSMUSG00000027199	Gatm	protein_coding	2	122594467	122611303	-1	glycine amidinotransferase (L-arginine:glycine amidinotransferase) [Source:MGI Symbol;Acc:MGI:1914342]	3.95615	3.56615	77.4979	1.3286e-18	5.62118e-17
ENSMUSG00000079547	H2-DMb1	protein_coding	17	34153072	34160223	1	histocompatibility 2, class II, locus Mb1 [Source:MGI Symbol;Acc:MGI:95922]	3.00776	3.52054	77.3913	1.4023e-18	5.91747e-17
ENSMUSG00000024084	Qpct	protein_coding	17	79051906	79090243	1	glutaminyl-peptide cyclotransferase (glutaminyl cyclase) [Source:MGI Symbol;Acc:MGI:1917786]	6.1274	3.18096	77.3713	1.4166e-18	5.96228e-17
ENSMUSG00000021242	Npc2	protein_coding	12	84754560	84773112	-1	Niemann Pick type C2 [Source:MGI Symbol;Acc:MGI:1915213]	1.60544	7.48251	77.2027	1.54285e-18	6.47677e-17
ENSMUSG00000024065	Ehd3	protein_coding	17	73804841	73832093	1	EH-domain containing 3 [Source:MGI Symbol;Acc:MGI:1928900]	2.67594	3.57351	77.1017	1.62378e-18	6.79885e-17
ENSMUSG00000039852	Rere	protein_coding	4	150281646	150621966	1	arginine glutamic acid dipeptide (RE) repeats [Source:MGI Symbol;Acc:MGI:2683486]	1.50759	6.74119	77.0511	1.66592e-18	6.95728e-17
ENSMUSG00000032126	Hmbs	protein_coding	9	44336350	44344228	-1	hydroxymethylbilane synthase [Source:MGI Symbol;Acc:MGI:96112]	1.55151	6.03852	76.9579	1.74644e-18	7.27472e-17
ENSMUSG00000059326	Csf2ra	protein_coding	19	61224402	61228418	-1	colony stimulating factor 2 receptor, alpha, low-affinity (granulocyte-macrophage) [Source:MGI Symbol;Acc:MGI:1339754]	3.75743	6.04101	76.9211	1.77928e-18	7.39247e-17
ENSMUSG00000025427	Rnf165	protein_coding	18	77456113	77565136	-1	ring finger protein 165 [Source:MGI Symbol;Acc:MGI:2444521]	-4.60867	2.11098	76.875	1.82132e-18	7.54773e-17
ENSMUSG00000001156	Mxd1	protein_coding	6	86647044	86669159	-1	MAX dimerization protein 1 [Source:MGI Symbol;Acc:MGI:96908]	1.86544	4.71731	76.8228	1.87003e-18	7.72976e-17
ENSMUSG00000096108	AC073563.3	IG_LV_gene	12	114048241	114048704	-1		7.38841	6.62964	76.6469	2.04425e-18	8.42837e-17
ENSMUSG00000028460	Sit1	protein_coding	4	43482081	43483734	-1	suppression inducing transmembrane adaptor 1 [Source:MGI Symbol;Acc:MGI:1889342]	-3.62805	3.10344	76.4563	2.25141e-18	9.23535e-17
ENSMUSG00000029408	Abcb9	protein_coding	5	124061530	124095798	-1	ATP-binding cassette, sub-family B (MDR/TAP), member 9 [Source:MGI Symbol;Acc:MGI:1861729]	-1.70813	5.44884	76.4574	2.25017e-18	9.23535e-17
ENSMUSG00000037754	Ppp1r16b	protein_coding	2	158665398	158766334	1	protein phosphatase 1, regulatory (inhibitor) subunit 16B [Source:MGI Symbol;Acc:MGI:2151841]	-1.90184	5.48298	76.4168	2.29684e-18	9.39273e-17
ENSMUSG00000082066	Gm13904	pseudogene	2	107010938	107011774	1	predicted gene 13904 [Source:MGI Symbol;Acc:MGI:3651201]	-3.51245	2.72352	76.4129	2.3014e-18	9.39273e-17
ENSMUSG00000041895	Wipi1	protein_coding	11	109573331	109611967	-1	WD repeat domain, phosphoinositide interacting 1 [Source:MGI Symbol;Acc:MGI:1261864]	2.97282	3.84191	76.3583	2.36597e-18	9.63195e-17
ENSMUSG00000035493	Tgfbi	protein_coding	13	56609603	56639339	1	transforming growth factor, beta induced [Source:MGI Symbol;Acc:MGI:99959]	3.99635	4.73553	76.1218	2.66692e-18	1.08298e-16
ENSMUSG00000021823	Vcl	protein_coding	14	20929433	21033673	1	vinculin [Source:MGI Symbol;Acc:MGI:98927]	1.60612	6.14704	76.0831	2.71978e-18	1.10168e-16
ENSMUSG00000033688	1300017J02Rik	protein_coding	9	103250522	103305082	-1	RIKEN cDNA 1300017J02 gene [Source:MGI Symbol;Acc:MGI:1919025]	5.40883	0.952414	76.0605	2.75103e-18	1.11155e-16
ENSMUSG00000095127	GM16747	IG_LV_gene	12	115952538	115952831	-1	Putative uncharacterized protein [Source:UniProtKB/TrEMBL;Acc:Q9D9B8]	8.94151	3.42905	76.0178	2.81116e-18	1.13302e-16
ENSMUSG00000001270	Ckb	protein_coding	12	111669355	111672338	-1	creatine kinase, brain [Source:MGI Symbol;Acc:MGI:88407]	4.67679	2.48838	75.8663	3.03533e-18	1.22033e-16
ENSMUSG00000024610	Cd74	protein_coding	18	60803848	60812646	1	CD74 antigen (invariant polypeptide of major histocompatibility complex, class II antigen-associated) [Source:MGI Symbol;Acc:MGI:96534]	3.91914	6.19018	75.7614	3.20103e-18	1.28375e-16
ENSMUSG00000053158	Fes	protein_coding	7	80377758	80387946	-1	feline sarcoma oncogene [Source:MGI Symbol;Acc:MGI:95514]	3.50941	6.8727	75.522	3.61358e-18	1.44561e-16
ENSMUSG00000041911	Dlx1	protein_coding	2	71528113	71533981	1	distal-less homeobox 1 [Source:MGI Symbol;Acc:MGI:94901]	-2.46083	4.39081	75.438	3.77072e-18	1.50475e-16
ENSMUSG00000051618	Ubqln3	protein_coding	7	104140623	104143279	-1	ubiquilin 3 [Source:MGI Symbol;Acc:MGI:3045291]	-4.83921	0.803444	75.2806	4.08351e-18	1.62556e-16
ENSMUSG00000033295	Ptprf	protein_coding	4	118208213	118291405	-1	protein tyrosine phosphatase, receptor type, F [Source:MGI Symbol;Acc:MGI:102695]	-1.97966	5.96106	75.2532	4.14066e-18	1.64426e-16
ENSMUSG00000028524	Sgip1	protein_coding	4	102741297	102973628	1	SH3-domain GRB2-like (endophilin) interacting protein 1 [Source:MGI Symbol;Acc:MGI:1920344]	4.31812	3.4301	75.2433	4.16136e-18	1.64843e-16
ENSMUSG00000079037	Prnp	protein_coding	2	131909928	131938429	1	prion protein [Source:MGI Symbol;Acc:MGI:97769]	4.65153	2.80533	75.2364	4.17588e-18	1.65014e-16
ENSMUSG00000031447	Lamp1	protein_coding	8	13159135	13175338	1	lysosomal-associated membrane protein 1 [Source:MGI Symbol;Acc:MGI:96745]	1.50615	8.66299	75.2176	4.21597e-18	1.66192e-16
ENSMUSG00000028082	Sh3d19	protein_coding	3	86084434	86130522	1	SH3 domain protein D19 [Source:MGI Symbol;Acc:MGI:1350923]	2.73257	3.84459	75.1778	4.30186e-18	1.69165e-16
ENSMUSG00000076744	Tcrg-V7	IG_LV_gene	13	19178042	19178492	1	T cell receptor gamma, variable 7 [Source:MGI Symbol;Acc:MGI:98637]	-5.89025	1.28444	74.8285	5.13431e-18	2.0141e-16
ENSMUSG00000085786	Gm15987	antisense	6	128951204	128975029	-1	predicted gene 15987 [Source:MGI Symbol;Acc:MGI:3801849]	6.47025	2.31367	74.7786	5.26585e-18	2.06069e-16
ENSMUSG00000079017	Ifi27l2a	protein_coding	12	103442167	103443680	-1	interferon, alpha-inducible protein 27 like 2A [Source:MGI Symbol;Acc:MGI:1924183]	4.79327	1.98961	74.6456	5.63281e-18	2.19897e-16
ENSMUSG00000035105	Egln3	protein_coding	12	54178981	54203860	-1	EGL nine homolog 3 (C. elegans) [Source:MGI Symbol;Acc:MGI:1932288]	-2.19691	6.48629	74.5965	5.77444e-18	2.24883e-16
ENSMUSG00000001761	Smo	protein_coding	6	29735694	29761365	1	smoothened homolog (Drosophila) [Source:MGI Symbol;Acc:MGI:108075]	-2.6463	4.88092	74.1494	7.24249e-18	2.81378e-16
ENSMUSG00000032122	Slc37a2	protein_coding	9	37229149	37255738	-1	solute carrier family 37 (glycerol-3-phosphate transporter), member 2 [Source:MGI Symbol;Acc:MGI:1929693]	3.11271	3.73759	74.1411	7.273e-18	2.81885e-16
ENSMUSG00000041695	Kcnj2	protein_coding	11	111066164	111076821	1	potassium inwardly-rectifying channel, subfamily J, member 2 [Source:MGI Symbol;Acc:MGI:104744]	5.32384	2.79684	74.1292	7.31662e-18	2.82897e-16
ENSMUSG00000033066	Gas7	protein_coding	11	67455437	67688990	1	growth arrest specific 7 [Source:MGI Symbol;Acc:MGI:1202388]	3.54672	5.36058	74.0685	7.54509e-18	2.91035e-16
ENSMUSG00000071286	Sowahc	processed_pseudogene	10	59221953	59226431	1	sosondowah ankyrin repeat domain family member C [Source:MGI Symbol;Acc:MGI:3606051]	5.31643	3.738	73.6306	9.41929e-18	3.62463e-16
ENSMUSG00000055538	Zcchc24	protein_coding	14	25711640	25768856	-1	zinc finger, CCHC domain containing 24 [Source:MGI Symbol;Acc:MGI:1919168]	-1.9327	5.29201	73.5639	9.74293e-18	3.74027e-16
ENSMUSG00000020009	Ifngr1	protein_coding	10	19591949	19610229	1	interferon gamma receptor 1 [Source:MGI Symbol;Acc:MGI:107655]	-1.19992	8.73317	73.408	1.05437e-17	4.03809e-16
ENSMUSG00000031712	Il15	protein_coding	8	82331637	82403222	-1	interleukin 15 [Source:MGI Symbol;Acc:MGI:103014]	4.58608	1.22906	73.3579	1.08149e-17	4.13215e-16
ENSMUSG00000004655	Aqp1	protein_coding	6	55336432	55348555	1	aquaporin 1 [Source:MGI Symbol;Acc:MGI:103201]	5.9532	3.21926	73.2843	1.12255e-17	4.27894e-16
ENSMUSG00000040434	Gyltl1b	protein_coding	2	92365046	92374869	-1	glycosyltransferase-like 1B [Source:MGI Symbol;Acc:MGI:2443769]	-2.49583	3.77246	73.0739	1.24886e-17	4.74918e-16
ENSMUSG00000005087	Cd44	protein_coding	2	102811141	102901665	-1	CD44 antigen [Source:MGI Symbol;Acc:MGI:88338]	1.44061	6.96116	72.9938	1.30059e-17	4.9343e-16
ENSMUSG00000014786	Slc9a5	protein_coding	8	105348258	105369881	1	solute carrier family 9 (sodium/hydrogen exchanger), member 5 [Source:MGI Symbol;Acc:MGI:2685542]	-2.02383	4.35867	72.9477	1.33129e-17	5.03895e-16
ENSMUSG00000002602	Axl	protein_coding	7	25757273	25788705	-1	AXL receptor tyrosine kinase [Source:MGI Symbol;Acc:MGI:1347244]	2.56307	7.12374	72.8867	1.37312e-17	5.17565e-16
ENSMUSG00000044827	Tlr1	protein_coding	5	64924811	64932761	-1	toll-like receptor 1 [Source:MGI Symbol;Acc:MGI:1341295]	3.74671	3.68302	72.8857	1.37381e-17	5.17565e-16
ENSMUSG00000023274	Cd4	protein_coding	6	124864692	124888221	-1	CD4 antigen [Source:MGI Symbol;Acc:MGI:88335]	3.85282	3.64275	72.7954	1.43811e-17	5.4053e-16
ENSMUSG00000040950	Mgl2	protein_coding	11	70130329	70137550	1	macrophage galactose N-acetyl-galactosamine specific lectin 2 [Source:MGI Symbol;Acc:MGI:2385729]	6.71985	3.40058	72.6433	1.55334e-17	5.81136e-16
ENSMUSG00000042284	Itga1	protein_coding	13	114958079	115101964	-1	integrin alpha 1 [Source:MGI Symbol;Acc:MGI:96599]	4.85739	3.24546	72.6476	1.54996e-17	5.81136e-16
ENSMUSG00000041592	Sdk2	protein_coding	11	113776374	114067046	-1	sidekick homolog 2 (chicken) [Source:MGI Symbol;Acc:MGI:2443847]	-4.72672	2.37191	72.6199	1.57183e-17	5.86696e-16
ENSMUSG00000026782	Abi2	protein_coding	1	60409619	60481162	1	abl-interactor 2 [Source:MGI Symbol;Acc:MGI:106913]	3.74693	3.58152	72.5995	1.58818e-17	5.91432e-16
ENSMUSG00000032691	Nlrp3	protein_coding	11	59541568	59566956	1	NLR family, pyrin domain containing 3 [Source:MGI Symbol;Acc:MGI:2653833]	3.57939	3.16388	72.5923	1.59399e-17	5.92232e-16
ENSMUSG00000004709	Cd244	protein_coding	1	171559193	171585318	1	CD244 natural killer cell receptor 2B4 [Source:MGI Symbol;Acc:MGI:109294]	-2.0777	5.19657	72.435	1.72623e-17	6.39891e-16
ENSMUSG00000026880	Stom	protein_coding	2	35313986	35336976	-1	stomatin [Source:MGI Symbol;Acc:MGI:95403]	1.72971	7.7955	72.3268	1.82357e-17	6.74429e-16
ENSMUSG00000037242	Clic4	protein_coding	4	135213969	135272814	-1	chloride intracellular channel 4 (mitochondrial) [Source:MGI Symbol;Acc:MGI:1352754]	1.42549	6.63061	72.2444	1.90132e-17	7.01579e-16
ENSMUSG00000020300	Cpeb4	protein_coding	11	31872211	31935634	1	cytoplasmic polyadenylation element binding protein 4 [Source:MGI Symbol;Acc:MGI:1914829]	1.41557	5.59364	72.1884	1.956e-17	7.20112e-16
ENSMUSG00000056656	Apol8	protein_coding	15	77747799	77755229	-1	apolipoprotein L 8 [Source:MGI Symbol;Acc:MGI:2444921]	4.9042	2.55831	72.0983	2.04738e-17	7.52042e-16
ENSMUSG00000022623	Shank3	protein_coding	15	89499623	89560261	1	SH3/ankyrin domain gene 3 [Source:MGI Symbol;Acc:MGI:1930016]	-2.29945	6.53164	71.9598	2.19624e-17	8.04891e-16
ENSMUSG00000030268	Bcat1	protein_coding	6	144993835	145076184	-1	branched chain aminotransferase 1, cytosolic [Source:MGI Symbol;Acc:MGI:104861]	4.88165	3.28667	71.9165	2.245e-17	8.20898e-16
ENSMUSG00000039167	Eltd1	protein_coding	3	151437887	151545086	1	EGF, latrophilin seven transmembrane domain containing 1 [Source:MGI Symbol;Acc:MGI:2655562]	8.06002	0.70694	71.8119	2.36719e-17	8.63624e-16
ENSMUSG00000050335	Lgals3	protein_coding	14	47367751	47386160	1	lectin, galactose binding, soluble 3 [Source:MGI Symbol;Acc:MGI:96778]	3.31735	4.40052	71.7837	2.40131e-17	8.74098e-16
ENSMUSG00000034708	Grn	protein_coding	11	102430315	102437048	1	granulin [Source:MGI Symbol;Acc:MGI:95832]	1.64421	8.48801	71.6167	2.61339e-17	9.4916e-16
ENSMUSG00000091562	Gm9581	processed_transcript	16	59558013	59600886	-1	predicted gene 9581 [Source:MGI Symbol;Acc:MGI:3779989]	5.47938	1.94244	71.5964	2.64042e-17	9.56828e-16
ENSMUSG00000029322	Plac8	protein_coding	5	100553725	100572245	-1	placenta-specific 8 [Source:MGI Symbol;Acc:MGI:2445289]	2.47992	9.51109	71.5903	2.64856e-17	9.57628e-16
ENSMUSG00000038248	Sobp	protein_coding	10	43002501	43174530	-1	sine oculis-binding protein homolog (Drosophila) [Source:MGI Symbol;Acc:MGI:1924427]	-3.54106	3.00316	71.3275	3.02586e-17	1.09161e-15
ENSMUSG00000024737	Slc15a3	protein_coding	19	10839727	10859362	1	solute carrier family 15, member 3 [Source:MGI Symbol;Acc:MGI:1929691]	3.24948	3.71511	71.283	3.09495e-17	1.11268e-15
ENSMUSG00000094420	AC174597.1	IG_LV_gene	6	68631963	68632430	-1		4.20942	5.51005	71.281	3.09805e-17	1.11268e-15
ENSMUSG00000021868	Ppif	protein_coding	14	25694154	25700468	1	peptidylprolyl isomerase F (cyclophilin F) [Source:MGI Symbol;Acc:MGI:2145814]	-1.24567	6.7605	71.1969	3.23301e-17	1.15858e-15
ENSMUSG00000059479	B3gnt8	protein_coding	7	25627624	25629490	1	UDP-GlcNAc:betaGal beta-1,3-N-acetylglucosaminyltransferase 8 [Source:MGI Symbol;Acc:MGI:2385269]	3.84108	3.26341	70.9056	3.74733e-17	1.33992e-15
ENSMUSG00000048498	Cd300e	protein_coding	11	115051917	115062177	-1	CD300e antigen [Source:MGI Symbol;Acc:MGI:2387602]	6.82977	0.259173	70.8462	3.86179e-17	1.3778e-15
ENSMUSG00000070780	Rbm47	protein_coding	5	66016549	66173117	-1	RNA binding motif protein 47 [Source:MGI Symbol;Acc:MGI:2384294]	3.93548	3.05889	70.7689	4.01628e-17	1.42976e-15
ENSMUSG00000044103	Il1f9	protein_coding	2	24186476	24193568	1	interleukin 1 family, member 9 [Source:MGI Symbol;Acc:MGI:2449929]	7.14779	3.25313	70.7614	4.03155e-17	1.43204e-15
ENSMUSG00000020592	Sdc1	protein_coding	12	8771323	8793715	1	syndecan 1 [Source:MGI Symbol;Acc:MGI:1349162]	5.45598	2.7638	70.5852	4.40803e-17	1.56234e-15
ENSMUSG00000032740	Ccdc88a	protein_coding	11	29373658	29510808	1	coiled coil domain containing 88A [Source:MGI Symbol;Acc:MGI:1925177]	3.5867	3.14153	70.5344	4.52317e-17	1.59964e-15
ENSMUSG00000022496	Tnfrsf17	protein_coding	16	11313812	11320074	1	tumor necrosis factor receptor superfamily, member 17 [Source:MGI Symbol;Acc:MGI:1343050]	5.91844	0.478492	70.4452	4.7324e-17	1.66998e-15
ENSMUSG00000056737	Capg	protein_coding	6	72544391	72562983	1	capping protein (actin filament), gelsolin-like [Source:MGI Symbol;Acc:MGI:1098259]	2.61414	5.47591	70.4018	4.83749e-17	1.70334e-15
ENSMUSG00000030766	Arhgap17	protein_coding	7	123279150	123369915	-1	Rho GTPase activating protein 17 [Source:MGI Symbol;Acc:MGI:1917747]	1.77481	6.67212	70.1753	5.42626e-17	1.9065e-15
ENSMUSG00000028944	Prkag2	protein_coding	5	24862744	25100642	-1	protein kinase, AMP-activated, gamma 2 non-catalytic subunit [Source:MGI Symbol;Acc:MGI:1336153]	-1.44102	5.56435	70.1253	5.56545e-17	1.95117e-15
ENSMUSG00000055817	Mta3	protein_coding	17	83706163	83821516	1	metastasis associated 3 [Source:MGI Symbol;Acc:MGI:2151172]	-1.50858	6.87701	70.0586	5.75694e-17	2.01393e-15
ENSMUSG00000048120	Entpd1	protein_coding	19	40612366	40741602	1	ectonucleoside triphosphate diphosphohydrolase 1 [Source:MGI Symbol;Acc:MGI:102805]	3.21013	4.44048	69.9903	5.95978e-17	2.08039e-15
ENSMUSG00000000001	Gnai3	protein_coding	3	108107280	108146146	-1	guanine nucleotide binding protein (G protein), alpha inhibiting 3 [Source:MGI Symbol;Acc:MGI:95773]	-1.24105	8.85176	69.9645	6.03815e-17	2.1032e-15
ENSMUSG00000053279	Aldh1a1	protein_coding	19	20601961	20643462	1	aldehyde dehydrogenase family 1, subfamily A1 [Source:MGI Symbol;Acc:MGI:1353450]	5.21442	1.06117	69.8731	6.32457e-17	2.19823e-15
ENSMUSG00000027173	Depdc7	protein_coding	2	104721784	104742878	-1	DEP domain containing 7 [Source:MGI Symbol;Acc:MGI:2139258]	8.57618	0.668378	69.8611	6.36321e-17	2.20691e-15
ENSMUSG00000041444	Arhgap32	protein_coding	9	32116136	32268446	1	Rho GTPase activating protein 32 [Source:MGI Symbol;Acc:MGI:2450166]	-2.23012	5.11779	69.7118	6.86329e-17	2.37526e-15
ENSMUSG00000026014	Raph1	protein_coding	1	60483236	60567104	-1	Ras association (RalGDS/AF-6) and pleckstrin homology domains 1 [Source:MGI Symbol;Acc:MGI:1924550]	4.88797	2.13387	69.7013	6.90011e-17	2.3829e-15
ENSMUSG00000087006	Gm13889	processed_transcript	2	93955810	93957527	-1	predicted gene 13889 [Source:MGI Symbol;Acc:MGI:3652053]	-3.70107	3.05003	69.6602	7.04534e-17	2.42786e-15
ENSMUSG00000053101	Gpr141	protein_coding	13	19749682	19824257	-1	G protein-coupled receptor 141 [Source:MGI Symbol;Acc:MGI:2672983]	7.07253	2.13757	69.5477	7.45884e-17	2.56489e-15
ENSMUSG00000041329	Atp1b2	protein_coding	11	69599736	69605942	-1	ATPase, Na+/K+ transporting, beta 2 polypeptide [Source:MGI Symbol;Acc:MGI:88109]	3.14596	6.22768	69.446	7.85368e-17	2.69493e-15
ENSMUSG00000028328	Tmod1	protein_coding	4	46038935	46116032	1	tropomodulin 1 [Source:MGI Symbol;Acc:MGI:98775]	4.86832	1.32833	69.3926	8.06918e-17	2.76301e-15
ENSMUSG00000027177	Hipk3	protein_coding	2	104426481	104494446	-1	homeodomain interacting protein kinase 3 [Source:MGI Symbol;Acc:MGI:1314882]	1.62186	5.70089	69.3862	8.09549e-17	2.76616e-15
ENSMUSG00000052837	Junb	protein_coding	8	84976909	84978748	-1	Jun-B oncogene [Source:MGI Symbol;Acc:MGI:96647]	1.88621	6.35993	69.3562	8.21941e-17	2.80258e-15
ENSMUSG00000026271	Gpr35	protein_coding	1	92973119	92986391	1	G protein-coupled receptor 35 [Source:MGI Symbol;Acc:MGI:1929509]	4.47064	3.15363	69.3506	8.24259e-17	2.80456e-15
ENSMUSG00000021822	Plau	protein_coding	14	20836662	20843388	1	plasminogen activator, urokinase [Source:MGI Symbol;Acc:MGI:97611]	3.44687	3.33886	69.2166	8.82245e-17	2.9894e-15
ENSMUSG00000041831	Sytl3	protein_coding	17	6673458	6738042	1	synaptotagmin-like 3 [Source:MGI Symbol;Acc:MGI:1933367]	-2.97881	3.86732	69.2165	8.82281e-17	2.9894e-15
ENSMUSG00000025150	Cbr2	protein_coding	11	120729489	120732114	-1	carbonyl reductase 2 [Source:MGI Symbol;Acc:MGI:107200]	4.46807	1.02097	69.2075	8.86289e-17	2.9967e-15
ENSMUSG00000022864	D16Ertd472e	protein_coding	16	78544012	78576657	-1	DNA segment, Chr 16, ERATO Doi 472, expressed [Source:MGI Symbol;Acc:MGI:1196400]	-1.53595	6.19772	69.121	9.26033e-17	3.12454e-15
ENSMUSG00000036172	Cd200r3	protein_coding	16	44943678	44981380	1	CD200 receptor 3 [Source:MGI Symbol;Acc:MGI:1921853]	6.22816	0.915288	69.1125	9.30035e-17	3.1315e-15
ENSMUSG00000030189	Csda	protein_coding	6	131364858	131388450	-1	cold shock domain protein A [Source:MGI Symbol;Acc:MGI:2137670]	1.25287	8.47084	69.0851	9.43066e-17	3.16878e-15
ENSMUSG00000025140	Pycr1	protein_coding	11	120635712	120643769	-1	pyrroline-5-carboxylate reductase 1 [Source:MGI Symbol;Acc:MGI:2384795]	2.56223	4.88368	69.0289	9.70324e-17	3.2536e-15
ENSMUSG00000021118	Plek2	protein_coding	12	78888691	78906964	-1	pleckstrin 2 [Source:MGI Symbol;Acc:MGI:1351466]	4.92234	0.8284	68.8772	1.04792e-16	3.50652e-15
ENSMUSG00000040943	Tet2	protein_coding	3	133463679	133544390	-1	tet methylcytosine dioxygenase 2 [Source:MGI Symbol;Acc:MGI:2443298]	1.82868	5.49874	68.8509	1.06195e-16	3.54612e-15
ENSMUSG00000021322	Aoah	protein_coding	13	20794119	21024252	1	acyloxyacyl hydrolase [Source:MGI Symbol;Acc:MGI:1350928]	4.35204	3.64837	68.5762	1.22067e-16	4.06773e-15
ENSMUSG00000052688	5430435G22Rik	protein_coding	1	131688695	131713542	1	RIKEN cDNA 5430435G22 gene [Source:MGI Symbol;Acc:MGI:2442295]	5.02982	3.80394	68.4074	1.32979e-16	4.42223e-15
ENSMUSG00000039616	Mocos	protein_coding	18	24653691	24701556	1	molybdenum cofactor sulfurase [Source:MGI Symbol;Acc:MGI:1915841]	4.30595	2.64249	68.3109	1.39646e-16	4.63441e-15
ENSMUSG00000031586	Rbpms	protein_coding	8	33782644	33929841	-1	RNA binding protein gene with multiple splicing [Source:MGI Symbol;Acc:MGI:1334446]	-2.3593	5.12257	68.1785	1.49348e-16	4.94624e-15
ENSMUSG00000031974	Abcb10	protein_coding	8	123952459	123983122	-1	ATP-binding cassette, sub-family B (MDR/TAP), member 10 [Source:MGI Symbol;Acc:MGI:1860508]	1.28412	6.2833	68.0916	1.56075e-16	5.15847e-15
ENSMUSG00000032053	Pou2af1	protein_coding	9	51213690	51240079	1	POU domain, class 2, associating factor 1 [Source:MGI Symbol;Acc:MGI:105086]	4.0183	4.3076	68.0195	1.61885e-16	5.33958e-15
ENSMUSG00000030729	Pgm2l1	protein_coding	7	100227394	100278868	1	phosphoglucomutase 2-like 1 [Source:MGI Symbol;Acc:MGI:1918224]	2.75243	3.68723	67.9069	1.714e-16	5.6419e-15
ENSMUSG00000022040	Ephx2	protein_coding	14	66084377	66124500	-1	epoxide hydrolase 2, cytoplasmic [Source:MGI Symbol;Acc:MGI:99500]	6.59351	2.94401	67.821	1.79029e-16	5.88104e-15
ENSMUSG00000063856	Gpx1	protein_coding	9	108339080	108340338	1	glutathione peroxidase 1 [Source:MGI Symbol;Acc:MGI:104887]	1.44047	9.56647	67.5688	2.03467e-16	6.67025e-15
ENSMUSG00000042106	6230427J02Rik	protein_coding	9	107984227	107985879	-1	RIKEN cDNA 6230427J02 gene [Source:MGI Symbol;Acc:MGI:1915426]	-1.86899	4.84609	67.3842	2.23437e-16	7.3101e-15
ENSMUSG00000041707	1810011H11Rik	protein_coding	14	32785963	32817968	1	RIKEN cDNA 1810011H11 gene [Source:MGI Symbol;Acc:MGI:1916319]	4.23279	2.63211	67.213	2.43704e-16	7.95706e-15
ENSMUSG00000057069	Ero1lb	protein_coding	13	12565883	12609526	1	ERO1-like beta (S. cerevisiae) [Source:MGI Symbol;Acc:MGI:1914725]	1.69923	5.54219	67.1794	2.47889e-16	8.0774e-15
ENSMUSG00000024424	Ttc39c	protein_coding	18	12599926	12737050	1	tetratricopeptide repeat domain 39C [Source:MGI Symbol;Acc:MGI:1919997]	5.57281	2.72058	67.1248	2.54855e-16	8.28765e-15
ENSMUSG00000034761	Map4k5	protein_coding	12	69803750	69893200	-1	mitogen-activated protein kinase kinase kinase kinase 5 [Source:MGI Symbol;Acc:MGI:1925503]	3.34609	2.96234	67.1081	2.57018e-16	8.34123e-15
ENSMUSG00000009681	Bcr	protein_coding	10	75060896	75184923	1	breakpoint cluster region [Source:MGI Symbol;Acc:MGI:88141]	-1.4079	6.86597	67.0099	2.70142e-16	8.74958e-15
ENSMUSG00000042599	Jhdm1d	protein_coding	6	39136623	39206789	-1	jumonji C domain-containing histone demethylase 1 homolog D (S. cerevisiae) [Source:MGI Symbol;Acc:MGI:2443388]	1.52061	5.60086	66.8812	2.88376e-16	9.32147e-15
ENSMUSG00000095753	AC153615.2	IG_LV_gene	6	69648824	69649115	-1		10.4024	2.95339	66.8555	2.92158e-16	9.42485e-15
ENSMUSG00000002365	Snx9	protein_coding	17	5841328	5931033	1	sorting nexin 9 [Source:MGI Symbol;Acc:MGI:1913866]	2.77336	3.73448	66.8089	2.99149e-16	9.63115e-15
ENSMUSG00000025854	Fam20c	protein_coding	5	138754514	138810077	1	family with sequence similarity 20, member C [Source:MGI Symbol;Acc:MGI:2136853]	3.89422	3.76614	66.7647	3.05926e-16	9.82977e-15
ENSMUSG00000031927	1700012B09Rik	protein_coding	9	14758200	14771030	-1	RIKEN cDNA 1700012B09 gene [Source:MGI Symbol;Acc:MGI:1916575]	5.90617	2.48971	66.7108	3.14403e-16	1.00821e-14
ENSMUSG00000076501	Igkv2-137	IG_LV_gene	6	67555636	67556216	1	immunoglobulin kappa chain variable 2-137 [Source:MGI Symbol;Acc:MGI:4439879]	7.96101	2.3193	66.6312	3.2736e-16	1.04768e-14
ENSMUSG00000050994	9130014G24Rik	protein_coding	10	10335703	10472326	-1	RIKEN cDNA 9130014G24 gene [Source:MGI Symbol;Acc:MGI:3605549]	6.77195	0.615846	66.6108	3.30771e-16	1.05651e-14
ENSMUSG00000021665	Hexb	protein_coding	13	97176332	97198357	-1	hexosaminidase B [Source:MGI Symbol;Acc:MGI:96074]	1.75322	5.89936	66.5609	3.39246e-16	1.08144e-14
ENSMUSG00000031785	Gpr56	protein_coding	8	94977109	95014208	1	G protein-coupled receptor 56 [Source:MGI Symbol;Acc:MGI:1340051]	-1.98732	9.34353	66.4303	3.62481e-16	1.15323e-14
ENSMUSG00000028494	Plin2	protein_coding	4	86648386	86670060	-1	perilipin 2 [Source:MGI Symbol;Acc:MGI:87920]	1.39565	6.60958	66.3751	3.72781e-16	1.18367e-14
ENSMUSG00000031377	Bmx	protein_coding	X	164192842	164258193	-1	BMX non-receptor tyrosine kinase [Source:MGI Symbol;Acc:MGI:1101778]	4.46652	2.95713	66.3335	3.80735e-16	1.20656e-14
ENSMUSG00000076530	Igkv19-93	IG_V_gene	6	68736297	68736764	-1	immunoglobulin kappa chain variable 19-93 [Source:MGI Symbol;Acc:MGI:107617]	13.1194	5.66988	66.3076	3.85772e-16	1.22013e-14
ENSMUSG00000091649	Gm4902	protein_coding	14	59320964	59341330	-1	predicted gene 4902 [Source:MGI Symbol;Acc:MGI:3645789]	4.01054	1.25072	66.2694	3.93326e-16	1.24159e-14
ENSMUSG00000023018	Smarcd1	protein_coding	15	99702287	99713995	1	SWI/SNF related, matrix associated, actin dependent regulator of chromatin, subfamily d, member 1 [Source:MGI Symbol;Acc:MGI:1933623]	-1.25133	6.4671	66.2505	3.9711e-16	1.25109e-14
ENSMUSG00000040249	Lrp1	protein_coding	10	127538161	127621148	-1	low density lipoprotein receptor-related protein 1 [Source:MGI Symbol;Acc:MGI:96828]	2.87816	7.79324	66.1758	4.12449e-16	1.29689e-14
ENSMUSG00000071042	Rasgrp3	protein_coding	17	75435905	75529043	1	RAS, guanyl releasing protein 3 [Source:MGI Symbol;Acc:MGI:3028579]	6.1615	1.4171	66.1337	4.21346e-16	1.32229e-14
ENSMUSG00000025743	Sdc3	protein_coding	4	130792537	130826319	1	syndecan 3 [Source:MGI Symbol;Acc:MGI:1349163]	3.79645	6.56514	66.0597	4.37476e-16	1.3676e-14
ENSMUSG00000027447	Cst3	protein_coding	2	148871722	148875692	-1	cystatin C [Source:MGI Symbol;Acc:MGI:102519]	1.71185	7.41708	66.0619	4.36982e-16	1.3676e-14
ENSMUSG00000030162	Olr1	protein_coding	6	129485246	129507165	-1	oxidized low density lipoprotein (lectin-like) receptor 1 [Source:MGI Symbol;Acc:MGI:1261434]	4.09382	4.10523	65.9551	4.61309e-16	1.43932e-14
ENSMUSG00000025491	Ifitm1	protein_coding	7	140967221	140969825	1	interferon induced transmembrane protein 1 [Source:MGI Symbol;Acc:MGI:1915963]	2.28568	4.64902	65.9161	4.70538e-16	1.46055e-14
ENSMUSG00000035042	Ccl5	protein_coding	11	83525778	83530518	-1	chemokine (C-C motif) ligand 5 [Source:MGI Symbol;Acc:MGI:98262]	3.8768	2.60795	65.9171	4.70296e-16	1.46055e-14
ENSMUSG00000041235	Chd7	protein_coding	4	8690406	8867659	1	chromodomain helicase DNA binding protein 7 [Source:MGI Symbol;Acc:MGI:2444748]	2.18271	4.60843	65.9149	4.70823e-16	1.46055e-14
ENSMUSG00000017167	Cntnap1	protein_coding	11	101170523	101190724	1	contactin associated protein-like 1 [Source:MGI Symbol;Acc:MGI:1858201]	2.64441	3.92822	65.8996	4.74482e-16	1.46907e-14
ENSMUSG00000022636	Alcam	protein_coding	16	52248996	52454074	-1	activated leukocyte cell adhesion molecule [Source:MGI Symbol;Acc:MGI:1313266]	4.40976	1.75674	65.8497	4.86656e-16	1.50389e-14
ENSMUSG00000054843	Atrnl1	protein_coding	19	57611034	58133338	1	attractin like 1 [Source:MGI Symbol;Acc:MGI:2147749]	6.25687	1.90826	65.841	4.88801e-16	1.50763e-14
ENSMUSG00000016239	Lonrf3	protein_coding	X	36328353	36362341	1	LON peptidase N-terminal domain and ring finger 3 [Source:MGI Symbol;Acc:MGI:1921615]	5.87257	2.8073	65.7784	5.04587e-16	1.55336e-14
ENSMUSG00000055546	Timd4	protein_coding	11	46810800	46844332	1	T cell immunoglobulin and mucin domain containing 4 [Source:MGI Symbol;Acc:MGI:2445125]	4.31811	2.04322	65.6549	5.37199e-16	1.65061e-14
ENSMUSG00000049109	Themis	protein_coding	10	28668360	28883818	1	thymocyte selection associated [Source:MGI Symbol;Acc:MGI:2443552]	-1.55124	6.3188	65.5612	5.63358e-16	1.7277e-14
ENSMUSG00000003418	St8sia6	protein_coding	2	13651020	13793808	-1	ST8 alpha-N-acetyl-neuraminide alpha-2,8-sialyltransferase 6 [Source:MGI Symbol;Acc:MGI:2386797]	5.25046	3.16922	65.5283	5.72842e-16	1.75346e-14
ENSMUSG00000032462	Pik3cb	protein_coding	9	99038402	99140621	-1	phosphatidylinositol 3-kinase, catalytic, beta polypeptide [Source:MGI Symbol;Acc:MGI:1922019]	2.7326	4.04825	65.4766	5.88071e-16	1.79594e-14
ENSMUSG00000058881	Zfp516	protein_coding	18	82910879	83005314	1	zinc finger protein 516 [Source:MGI Symbol;Acc:MGI:2443957]	3.11656	4.16427	65.4737	5.88942e-16	1.79594e-14
ENSMUSG00000049871	Nlrc3	protein_coding	16	3945007	3976632	-1	NLR family, CARD domain containing 3 [Source:MGI Symbol;Acc:MGI:2444070]	-2.07291	5.73546	65.4307	6.01934e-16	1.8321e-14
ENSMUSG00000040562	Gstm2	protein_coding	3	107981702	107986453	-1	glutathione S-transferase, mu 2 [Source:MGI Symbol;Acc:MGI:95861]	-3.84265	3.52244	65.4151	6.06727e-16	1.84322e-14
ENSMUSG00000060429	Sntb1	protein_coding	15	55638843	55906949	-1	syntrophin, basic 1 [Source:MGI Symbol;Acc:MGI:101781]	5.0918	2.89308	65.3966	6.12441e-16	1.85709e-14
ENSMUSG00000026520	Pycr2	protein_coding	1	180904274	180908087	1	pyrroline-5-carboxylate reductase family, member 2 [Source:MGI Symbol;Acc:MGI:1277956]	-1.21861	6.88135	65.3917	6.13959e-16	1.8582e-14
ENSMUSG00000022469	Rapgef3	protein_coding	15	97744770	97767972	-1	Rap guanine nucleotide exchange factor (GEF) 3 [Source:MGI Symbol;Acc:MGI:2441741]	-1.9286	5.73263	65.3466	6.28196e-16	1.89774e-14
ENSMUSG00000030616	Sytl2	protein_coding	7	90348699	90410438	1	synaptotagmin-like 2 [Source:MGI Symbol;Acc:MGI:1933366]	-2.7545	6.65666	65.3223	6.3599e-16	1.91542e-14
ENSMUSG00000076498	Trbc2	IG_C_gene	6	41546730	41548181	1	T cell receptor beta, constant 2 [Source:MGI Symbol;Acc:MGI:4835227]	-1.94809	6.28126	65.3209	6.36418e-16	1.91542e-14
ENSMUSG00000031608	Galnt7	protein_coding	8	57523828	57653032	-1	UDP-N-acetyl-alpha-D-galactosamine: polypeptide N-acetylgalactosaminyltransferase 7 [Source:MGI Symbol;Acc:MGI:1349449]	3.24898	4.20639	65.1469	6.95193e-16	2.08842e-14
ENSMUSG00000021540	Smad5	protein_coding	13	56703010	56742377	1	SMAD family member 5 [Source:MGI Symbol;Acc:MGI:1328787]	-1.13493	6.73192	65.0901	7.15517e-16	2.14549e-14
ENSMUSG00000024680	Ms4a2	protein_coding	19	11616957	11623719	-1	membrane-spanning 4-domains, subfamily A, member 2 [Source:MGI Symbol;Acc:MGI:95495]	6.05563	2.40048	65.0815	7.18625e-16	2.15082e-14
ENSMUSG00000016028	Celsr1	protein_coding	15	85898758	86033777	-1	cadherin, EGF LAG seven-pass G-type receptor 1 (flamingo homolog, Drosophila) [Source:MGI Symbol;Acc:MGI:1100883]	-1.35279	7.2341	64.9621	7.63508e-16	2.28093e-14
ENSMUSG00000023034	Nr4a1	protein_coding	15	101266846	101274792	1	nuclear receptor subfamily 4, group A, member 1 [Source:MGI Symbol;Acc:MGI:1352454]	2.73356	3.55923	64.941	7.71734e-16	2.30125e-14
ENSMUSG00000052102	Gnpda1	protein_coding	18	38327558	38339003	-1	glucosamine-6-phosphate deaminase 1 [Source:MGI Symbol;Acc:MGI:1347054]	1.37491	5.4944	64.816	8.22271e-16	2.44743e-14
ENSMUSG00000019699	Akt3	protein_coding	1	177020073	177258203	-1	thymoma viral proto-oncogene 3 [Source:MGI Symbol;Acc:MGI:1345147]	3.46753	4.80346	64.803	8.27744e-16	2.45919e-14
ENSMUSG00000004451	Ralb	protein_coding	1	119470305	119504794	-1	v-ral simian leukemia viral oncogene homolog B (ras related) [Source:MGI Symbol;Acc:MGI:1927244]	2.23977	4.96265	64.7645	8.44041e-16	2.49842e-14
ENSMUSG00000032359	Ctsh	protein_coding	9	90054152	90076089	1	cathepsin H [Source:MGI Symbol;Acc:MGI:107285]	2.28262	5.46898	64.7653	8.43738e-16	2.49842e-14
ENSMUSG00000070056	Mfhas1	protein_coding	8	35587798	35679449	1	malignant fibrous histiocytoma amplified sequence 1 [Source:MGI Symbol;Acc:MGI:1098644]	4.66891	1.80901	64.3701	1.03111e-15	3.04659e-14
ENSMUSG00000032413	Rasa2	protein_coding	9	96539300	96631617	-1	RAS p21 protein activator 2 [Source:MGI Symbol;Acc:MGI:2149960]	-1.38054	5.40609	64.3495	1.04195e-15	3.073e-14
ENSMUSG00000022463	Srebf2	protein_coding	15	82147266	82205376	1	sterol regulatory element binding factor 2 [Source:MGI Symbol;Acc:MGI:107585]	-1.13254	8.34765	64.3279	1.05346e-15	3.10128e-14
ENSMUSG00000027398	Il1b	protein_coding	2	129364570	129371139	-1	interleukin 1 beta [Source:MGI Symbol;Acc:MGI:96543]	6.0623	0.18583	64.2587	1.09107e-15	3.20615e-14
ENSMUSG00000076937	Iglc2	protein_coding	16	19198401	19200351	-1	immunoglobulin lambda constant 2 [Source:MGI Symbol;Acc:MGI:99547]	4.3744	5.0097	64.2279	1.10827e-15	3.25079e-14
ENSMUSG00000059089	Fcgr4	protein_coding	1	171018920	171029761	1	Fc receptor, IgG, low affinity IV [Source:MGI Symbol;Acc:MGI:2179523]	3.89281	3.14558	64.2171	1.11439e-15	3.26282e-14
ENSMUSG00000095771	AC140374.3	IG_LV_gene	6	68256404	68256869	1	Ig kappa chain V-V region L6 [Source:UniProtKB/Swiss-Prot;Acc:P01638]	4.70372	4.52304	64.1859	1.13216e-15	3.30885e-14
ENSMUSG00000008496	Pou2f2	protein_coding	7	25091909	25159922	-1	POU domain, class 2, transcription factor 2 [Source:MGI Symbol;Acc:MGI:101897]	2.38252	4.50023	64.0144	1.23513e-15	3.60327e-14
ENSMUSG00000068735	Trp53i11	protein_coding	2	93187548	93201759	1	transformation related protein 53 inducible protein 11 [Source:MGI Symbol;Acc:MGI:2670995]	-1.68374	5.84486	63.8113	1.36926e-15	3.98738e-14
ENSMUSG00000008843	Cldn13	protein_coding	5	134914249	134915526	-1	claudin 13 [Source:MGI Symbol;Acc:MGI:1913102]	4.49465	3.62627	63.6642	1.47544e-15	4.28887e-14
ENSMUSG00000020766	Galk1	protein_coding	11	116008457	116012719	-1	galactokinase 1 [Source:MGI Symbol;Acc:MGI:95730]	-1.14252	6.55533	63.6286	1.50233e-15	4.35919e-14
ENSMUSG00000026360	Rgs2	protein_coding	1	143999338	144004161	-1	regulator of G-protein signaling 2 [Source:MGI Symbol;Acc:MGI:1098271]	1.98796	6.216	63.5915	1.5309e-15	4.43413e-14
ENSMUSG00000054364	Rhob	protein_coding	12	8497763	8499985	-1	ras homolog gene family, member B [Source:MGI Symbol;Acc:MGI:107949]	1.73638	7.17399	63.5753	1.5435e-15	4.46262e-14
ENSMUSG00000039208	Metrnl	protein_coding	11	121701544	121716306	1	meteorin, glial cell differentiation regulator-like [Source:MGI Symbol;Acc:MGI:2384806]	3.36863	2.4266	63.5543	1.56009e-15	4.50252e-14
ENSMUSG00000030413	Pglyrp1	protein_coding	7	18884690	18890438	1	peptidoglycan recognition protein 1 [Source:MGI Symbol;Acc:MGI:1345092]	3.1365	4.6252	63.5259	1.58274e-15	4.55498e-14
ENSMUSG00000047821	Trim16	protein_coding	11	62820231	62850808	1	tripartite motif-containing 16 [Source:MGI Symbol;Acc:MGI:2137356]	-1.17503	6.06125	63.5244	1.5839e-15	4.55498e-14
ENSMUSG00000020829	Slc46a1	protein_coding	11	78465697	78472059	1	solute carrier family 46, member 1 [Source:MGI Symbol;Acc:MGI:1098733]	4.88094	1.1433	63.4856	1.61546e-15	4.63749e-14
ENSMUSG00000069830	Nlrp1a	protein_coding	11	71092236	71144704	-1	NLR family, pyrin domain containing 1A [Source:MGI Symbol;Acc:MGI:2684861]	4.51537	3.56388	63.371	1.71217e-15	4.90639e-14
ENSMUSG00000032718	Mansc1	protein_coding	6	134609210	134632488	-1	MANSC domain containing 1 [Source:MGI Symbol;Acc:MGI:1914979]	5.47483	2.85876	63.3173	1.7595e-15	5.0331e-14
ENSMUSG00000031443	F7	protein_coding	8	13026034	13035809	1	coagulation factor VII [Source:MGI Symbol;Acc:MGI:109325]	2.91064	5.79603	63.2808	1.79247e-15	5.11837e-14
ENSMUSG00000096581	Bcl2a1d	protein_coding	9	88723288	88731850	-1	B cell leukemia/lymphoma 2 related protein A1d [Source:MGI Symbol;Acc:MGI:1278325]	9.09885	0.0968928	63.27	1.80226e-15	5.13724e-14
ENSMUSG00000020490	Btnl10	protein_coding	11	58917908	58927158	1	butyrophilin-like 10 [Source:MGI Symbol;Acc:MGI:2182073]	4.58608	3.60166	63.2496	1.82104e-15	5.18163e-14
ENSMUSG00000041323	Ak7	protein_coding	12	105705982	105782447	1	adenylate kinase 7 [Source:MGI Symbol;Acc:MGI:1926051]	-2.3891	3.59389	63.2337	1.83584e-15	5.21457e-14
ENSMUSG00000024027	Glp1r	protein_coding	17	30901867	30936510	1	glucagon-like peptide 1 receptor [Source:MGI Symbol;Acc:MGI:99571]	-3.95236	3.07959	63.2283	1.8408e-15	5.21948e-14
ENSMUSG00000020375	Rufy1	protein_coding	11	50389286	50431125	-1	RUN and FYVE domain containing 1 [Source:MGI Symbol;Acc:MGI:2429762]	2.18789	5.24195	63.2015	1.86604e-15	5.28179e-14
ENSMUSG00000001542	Ell2	protein_coding	13	75707484	75772356	1	elongation factor RNA polymerase II 2 [Source:MGI Symbol;Acc:MGI:2183438]	5.07054	2.67381	63.0171	2.04919e-15	5.79004e-14
ENSMUSG00000005686	Ampd3	protein_coding	7	110768206	110812405	1	adenosine monophosphate deaminase 3 [Source:MGI Symbol;Acc:MGI:1096344]	3.75133	3.32526	62.9886	2.07903e-15	5.8641e-14
ENSMUSG00000056290	Ms4a4b	protein_coding	19	11443553	11463549	1	membrane-spanning 4-domains, subfamily A, member 4B [Source:MGI Symbol;Acc:MGI:1913083]	3.93564	2.54621	62.9792	2.08902e-15	5.88202e-14
ENSMUSG00000027360	Hdc	protein_coding	2	126593667	126619299	-1	histidine decarboxylase [Source:MGI Symbol;Acc:MGI:96062]	2.56997	4.58778	62.928	2.14407e-15	6.0265e-14
ENSMUSG00000094345	AC140385.1	IG_LV_gene	6	67896177	67896642	1	Uncharacterized protein [Source:UniProtKB/TrEMBL;Acc:I6L9E1]	7.52446	7.05458	62.9142	2.1591e-15	6.05821e-14
ENSMUSG00000021451	Sema4d	protein_coding	13	51701246	51793747	-1	sema domain, immunoglobulin domain (Ig), transmembrane domain (TM) and short cytoplasmic domain, (semaphorin) 4D [Source:MGI Symbol;Acc:MGI:109244]	-1.18668	7.47337	62.8949	2.1804e-15	6.1074e-14
ENSMUSG00000042506	Usp22	protein_coding	11	61151785	61175055	-1	ubiquitin specific peptidase 22 [Source:MGI Symbol;Acc:MGI:2144157]	-1.14461	6.86951	62.8366	2.24588e-15	6.27992e-14
ENSMUSG00000024222	Fkbp5	protein_coding	17	28399095	28517524	-1	FK506 binding protein 5 [Source:MGI Symbol;Acc:MGI:104670]	-1.3356	7.32087	62.793	2.29609e-15	6.40922e-14
ENSMUSG00000025993	Slc40a1	protein_coding	1	45908070	45925594	-1	solute carrier family 40 (iron-regulated transporter), member 1 [Source:MGI Symbol;Acc:MGI:1315204]	3.84935	6.93711	62.7602	2.33474e-15	6.50587e-14
ENSMUSG00000022836	Mylk	protein_coding	16	34745210	35002420	1	myosin, light polypeptide kinase [Source:MGI Symbol;Acc:MGI:894806]	5.69117	0.545792	62.5833	2.55405e-15	7.10473e-14
ENSMUSG00000055172	C1ra	protein_coding	6	124512632	124523440	1	complement component 1, r subcomponent A [Source:MGI Symbol;Acc:MGI:1355313]	3.54654	2.37964	62.5732	2.56727e-15	7.12925e-14
ENSMUSG00000028610	Dmrtb1	protein_coding	4	107676290	107684230	-1	DMRT-like family B with proline-rich C-terminal, 1 [Source:MGI Symbol;Acc:MGI:1927125]	6.63495	1.70608	62.5211	2.63607e-15	7.30774e-14
ENSMUSG00000095130	AC079181.3	IG_LV_gene	12	114914599	114915032	-1		6.51388	2.43298	62.516	2.64295e-15	7.31428e-14
ENSMUSG00000032540	Abhd5	protein_coding	9	122351608	122381524	1	abhydrolase domain containing 5 [Source:MGI Symbol;Acc:MGI:1914719]	2.20313	4.8679	62.4101	2.78892e-15	7.70504e-14
ENSMUSG00000038650	Rnh1	protein_coding	7	141160328	141172851	-1	ribonuclease/angiogenin inhibitor 1 [Source:MGI Symbol;Acc:MGI:1195456]	1.20911	6.46846	62.3948	2.81068e-15	7.75192e-14
ENSMUSG00000030137	Tuba8	protein_coding	6	121210734	121226854	1	tubulin, alpha 8 [Source:MGI Symbol;Acc:MGI:1858225]	-1.72273	6.22717	62.3624	2.85723e-15	7.8535e-14
ENSMUSG00000060671	Atp8b2	protein_coding	3	89939481	89963508	-1	ATPase, class I, type 8B, member 2 [Source:MGI Symbol;Acc:MGI:1859660]	-1.27008	7.07342	62.3633	2.85598e-15	7.8535e-14
ENSMUSG00000072825	AW555464	protein_coding	12	112722174	112746591	1	expressed sequence AW555464 [Source:MGI Symbol;Acc:MGI:2145043]	-1.6931	4.81654	62.2464	3.03064e-15	8.316e-14
ENSMUSG00000036896	C1qc	protein_coding	4	136889804	136893065	-1	complement component 1, q subcomponent, C chain [Source:MGI Symbol;Acc:MGI:88225]	3.44717	5.92411	62.2318	3.05311e-15	8.36345e-14
ENSMUSG00000064254	Ethe1	protein_coding	7	24587543	24608925	1	ethylmalonic encephalopathy 1 [Source:MGI Symbol;Acc:MGI:1913321]	2.25479	4.82413	62.1862	3.12464e-15	8.54492e-14
ENSMUSG00000072596	Ear2	protein_coding	14	44102654	44103534	1	eosinophil-associated, ribonuclease A family, member 2 [Source:MGI Symbol;Acc:MGI:108020]	3.94059	3.40383	62.1542	3.17594e-15	8.67052e-14
ENSMUSG00000022957	Itsn1	protein_coding	16	91729281	91920597	1	intersectin 1 (SH3 domain protein 1A) [Source:MGI Symbol;Acc:MGI:1338069]	4.20178	3.59735	61.9897	3.45252e-15	9.40973e-14
ENSMUSG00000037519	Ppfia1	protein_coding	7	144476755	144553729	-1	protein tyrosine phosphatase, receptor type, f polypeptide (PTPRF), interacting protein (liprin), alpha 1 [Source:MGI Symbol;Acc:MGI:1924750]	-1.24665	7.37573	61.6863	4.02773e-15	1.0959e-13
ENSMUSG00000025400	Tac2	protein_coding	10	127724478	127731767	1	tachykinin 2 [Source:MGI Symbol;Acc:MGI:98476]	5.45166	2.19957	61.6393	4.12512e-15	1.12051e-13
ENSMUSG00000002500	Rpl3l	protein_coding	17	24727829	24736149	1	ribosomal protein L3-like [Source:MGI Symbol;Acc:MGI:1913461]	-2.3319	4.41373	61.5998	4.20854e-15	1.14125e-13
ENSMUSG00000039691	Tspan10	protein_coding	11	120442644	120446950	1	tetraspanin 10 [Source:MGI Symbol;Acc:MGI:2384781]	5.02352	0.919595	61.588	4.23391e-15	1.1462e-13
ENSMUSG00000021608	Lpcat1	protein_coding	13	73467197	73516422	1	lysophosphatidylcholine acyltransferase 1 [Source:MGI Symbol;Acc:MGI:2384812]	1.70232	5.22002	61.5522	4.31167e-15	1.1653e-13
ENSMUSG00000025492	Ifitm3	protein_coding	7	141009586	141010770	-1	interferon induced transmembrane protein 3 [Source:MGI Symbol;Acc:MGI:1913391]	1.36347	6.43045	61.4587	4.52122e-15	1.2199e-13
ENSMUSG00000056258	Kcnq3	protein_coding	15	65995171	66286224	-1	potassium voltage-gated channel, subfamily Q, member 3 [Source:MGI Symbol;Acc:MGI:1336181]	6.63577	1.57448	61.3561	4.76307e-15	1.28301e-13
ENSMUSG00000031799	Tpm4	protein_coding	8	72134975	72153142	1	tropomyosin 4 [Source:MGI Symbol;Acc:MGI:2449202]	2.76794	5.39552	61.2203	5.10326e-15	1.37236e-13
ENSMUSG00000046668	Cxxc5	protein_coding	18	35829818	35861687	1	CXXC finger 5 [Source:MGI Symbol;Acc:MGI:1914643]	-1.87303	6.23485	61.1715	5.23124e-15	1.40444e-13
ENSMUSG00000006519	Cyba	protein_coding	8	122424772	122432940	-1	cytochrome b-245, alpha polypeptide [Source:MGI Symbol;Acc:MGI:1316658]	1.18985	6.71033	61.0168	5.65892e-15	1.51674e-13
ENSMUSG00000029847	2010107G12Rik	protein_coding	6	34945278	34979054	-1	RIKEN cDNA 2010107G12 gene [Source:MGI Symbol;Acc:MGI:1917272]	-2.23372	3.70636	60.9832	5.75652e-15	1.54035e-13
ENSMUSG00000043251	Exoc3l	protein_coding	8	105289924	105296098	-1	exocyst complex component 3-like [Source:MGI Symbol;Acc:MGI:3041195]	-1.52952	4.92791	60.8943	6.02227e-15	1.60879e-13
ENSMUSG00000030761	Myo7a	protein_coding	7	98051060	98119524	-1	myosin VIIA [Source:MGI Symbol;Acc:MGI:104510]	2.72465	6.14165	60.8822	6.05941e-15	1.61604e-13
ENSMUSG00000040447	Spns2	protein_coding	11	72451638	72489904	-1	spinster homolog 2 [Source:MGI Symbol;Acc:MGI:2384936]	-1.59944	7.00394	60.8146	6.27109e-15	1.66974e-13
ENSMUSG00000026712	Mrc1	protein_coding	2	14229414	14332057	1	mannose receptor, C type 1 [Source:MGI Symbol;Acc:MGI:97142]	3.14961	6.33968	60.7945	6.33548e-15	1.68411e-13
ENSMUSG00000037138	Aff3	protein_coding	1	38177326	38664955	-1	AF4/FMR2 family, member 3 [Source:MGI Symbol;Acc:MGI:106927]	-1.85093	6.94687	60.791	6.34686e-15	1.68437e-13
ENSMUSG00000066682	Pilrb2	protein_coding	5	137865829	137871758	-1	paired immunoglobin-like type 2 receptor beta 2 [Source:MGI Symbol;Acc:MGI:2450535]	3.79506	2.48135	60.7663	6.42695e-15	1.70283e-13
ENSMUSG00000051439	Cd14	protein_coding	18	36725074	36726736	-1	CD14 antigen [Source:MGI Symbol;Acc:MGI:88318]	3.7219	3.93575	60.7455	6.49512e-15	1.71807e-13
ENSMUSG00000016494	Cd34	protein_coding	1	194938821	194961292	1	CD34 antigen [Source:MGI Symbol;Acc:MGI:88329]	2.44414	5.61827	60.6527	6.8087e-15	1.79726e-13
ENSMUSG00000035615	Frmpd1	protein_coding	4	45184875	45285936	1	FERM and PDZ domain containing 1 [Source:MGI Symbol;Acc:MGI:2446274]	-3.51679	2.79523	60.6504	6.81673e-15	1.79726e-13
ENSMUSG00000073491	Pydc4	protein_coding	1	173566284	173599274	-1	pyrin domain containing 4 [Source:MGI Symbol;Acc:MGI:3695276]	4.38214	2.24978	60.5875	7.03801e-15	1.85258e-13
ENSMUSG00000028152	Tspan5	protein_coding	3	138742195	138904433	1	tetraspanin 5 [Source:MGI Symbol;Acc:MGI:1928096]	2.97879	4.39797	60.3905	7.77876e-15	2.04423e-13
ENSMUSG00000056888	Glipr1	protein_coding	10	111985448	112002631	-1	GLI pathogenesis-related 1 (glioma) [Source:MGI Symbol;Acc:MGI:1920940]	1.74818	7.2579	60.3271	8.03347e-15	2.10774e-13
ENSMUSG00000067767	Clec4b2	protein_coding	6	123172893	123204671	1	C-type lectin domain family 4, member b2 [Source:MGI Symbol;Acc:MGI:3588267]	8.17663	2.00838	60.2642	8.29423e-15	2.17263e-13
ENSMUSG00000006273	Atp6v1b2	protein_coding	8	69088646	69113711	1	ATPase, H+ transporting, lysosomal V1 subunit B2 [Source:MGI Symbol;Acc:MGI:109618]	1.52429	7.72308	60.1313	8.87362e-15	2.32064e-13
ENSMUSG00000078122	F630028O10Rik	antisense	X	96239942	96243636	1	RIKEN cDNA F630028O10 gene [Source:MGI Symbol;Acc:MGI:3641813]	3.23558	4.7352	60.1031	9.00162e-15	2.35031e-13
ENSMUSG00000059588	Calcrl	protein_coding	2	84330626	84425411	-1	calcitonin receptor-like [Source:MGI Symbol;Acc:MGI:1926944]	-1.57963	5.87976	60.0741	9.13522e-15	2.38135e-13
ENSMUSG00000043505	Gimap5	protein_coding	6	48746197	48754210	1	GTPase, IMAP family member 5 [Source:MGI Symbol;Acc:MGI:2442232]	-2.43337	5.05168	60.066	9.17311e-15	2.38737e-13
ENSMUSG00000093861	AC140374.1	IG_LV_gene	6	68270527	68271267	1		5.0801	4.9263	60.0072	9.45099e-15	2.45574e-13
ENSMUSG00000049130	C5ar1	protein_coding	7	16246743	16259540	-1	complement component 5a receptor 1 [Source:MGI Symbol;Acc:MGI:88232]	4.19277	0.944552	59.9899	9.53445e-15	2.47345e-13
ENSMUSG00000049971	Glt1d1	protein_coding	5	127632262	127708754	1	glycosyltransferase 1 domain containing 1 [Source:MGI Symbol;Acc:MGI:2442755]	8.59162	1.72433	59.9627	9.6671e-15	2.50384e-13
ENSMUSG00000074874	Ctla2b	protein_coding	13	60895351	60897447	-1	cytotoxic T lymphocyte-associated protein 2 beta [Source:MGI Symbol;Acc:MGI:88555]	-2.93886	3.52211	59.8786	1.00895e-14	2.60906e-13
ENSMUSG00000003545	Fosb	protein_coding	7	19302721	19310045	-1	FBJ osteosarcoma oncogene B [Source:MGI Symbol;Acc:MGI:95575]	1.69724	6.62945	59.706	1.10143e-14	2.84365e-13
ENSMUSG00000039153	Runx2	protein_coding	17	44495987	44814797	-1	runt related transcription factor 2 [Source:MGI Symbol;Acc:MGI:99829]	-1.53984	6.54255	59.6876	1.11177e-14	2.86578e-13
ENSMUSG00000070348	Ccnd1	protein_coding	7	144929931	144939869	-1	cyclin D1 [Source:MGI Symbol;Acc:MGI:88313]	3.1333	3.33508	59.6656	1.12424e-14	2.89331e-13
ENSMUSG00000039693	5730528L13Rik	protein_coding	4	48539935	48561919	1	RIKEN cDNA 5730528L13 gene [Source:MGI Symbol;Acc:MGI:1913915]	5.66544	3.25891	59.5811	1.17357e-14	3.01545e-13
ENSMUSG00000026458	Ppfia4	protein_coding	1	134296783	134332928	-1	protein tyrosine phosphatase, receptor type, f polypeptide (PTPRF), interacting protein (liprin), alpha 4 [Source:MGI Symbol;Acc:MGI:1915757]	4.46068	2.4779	59.5311	1.20379e-14	3.08821e-13
ENSMUSG00000072720	Myo18b	protein_coding	5	112688876	112896362	-1	myosin XVIIIb [Source:MGI Symbol;Acc:MGI:1921626]	2.88548	3.31837	59.5167	1.21263e-14	3.10594e-13
ENSMUSG00000072553	Gm525	protein_coding	11	89073841	89093040	1	predicted gene 525 [Source:MGI Symbol;Acc:MGI:2685371]	-2.51475	5.37982	59.449	1.25503e-14	3.20947e-13
ENSMUSG00000091956	C2cd4b	protein_coding	9	67759437	67760929	1	C2 calcium-dependent domain containing 4B [Source:MGI Symbol;Acc:MGI:1922947]	-2.62165	3.19397	59.4426	1.25912e-14	3.21484e-13
ENSMUSG00000030774	Pak1	protein_coding	7	97842935	97912381	1	p21 protein (Cdc42/Rac)-activated kinase 1 [Source:MGI Symbol;Acc:MGI:1339975]	3.85469	2.44844	59.4129	1.27826e-14	3.25854e-13
ENSMUSG00000028161	Ppp3ca	protein_coding	3	136670124	136937727	1	protein phosphatase 3, catalytic subunit, alpha isoform [Source:MGI Symbol;Acc:MGI:107164]	1.25002	6.39636	59.4077	1.28168e-14	3.26212e-13
ENSMUSG00000019917	Sept10	protein_coding	10	59164113	59221847	-1	septin 10 [Source:MGI Symbol;Acc:MGI:1918110]	5.48603	1.56777	59.3036	1.3513e-14	3.43391e-13
ENSMUSG00000045411	2410002F23Rik	protein_coding	7	44246722	44262720	1	RIKEN cDNA 2410002F23 gene [Source:MGI Symbol;Acc:MGI:1914226]	-1.05218	7.02513	59.2793	1.36809e-14	3.47114e-13
ENSMUSG00000023571	Fam132a	protein_coding	4	155962318	155966629	1	family with sequence similarity 132, member A [Source:MGI Symbol;Acc:MGI:1914639]	1.66193	5.15152	59.2759	1.37045e-14	3.47167e-13
ENSMUSG00000030223	Ptpro	protein_coding	6	137252299	137464629	1	protein tyrosine phosphatase, receptor type, O [Source:MGI Symbol;Acc:MGI:1097152]	4.15151	1.13254	59.251	1.38792e-14	3.51041e-13
ENSMUSG00000045312	Lhfpl2	protein_coding	13	94057796	94195409	1	lipoma HMGIC fusion partner-like 2 [Source:MGI Symbol;Acc:MGI:2145236]	3.55296	4.46737	59.2285	1.40387e-14	3.5452e-13
ENSMUSG00000037661	Gpr160	protein_coding	3	30855950	30897192	1	G protein-coupled receptor 160 [Source:MGI Symbol;Acc:MGI:1919112]	3.04232	4.74675	59.1783	1.44014e-14	3.63112e-13
ENSMUSG00000067336	Bmpr2	protein_coding	1	59764279	59870549	1	bone morphogenetic protein receptor, type II (serine/threonine kinase) [Source:MGI Symbol;Acc:MGI:1095407]	3.96351	0.954837	59.0862	1.50911e-14	3.79911e-13
ENSMUSG00000018377	Vezf1	protein_coding	11	88068279	88084729	1	vascular endothelial zinc finger 1 [Source:MGI Symbol;Acc:MGI:1313291]	-1.17581	7.12201	59.051	1.53636e-14	3.86169e-13
ENSMUSG00000040118	Cacna2d1	protein_coding	5	15934691	16374511	1	calcium channel, voltage-dependent, alpha2/delta subunit 1 [Source:MGI Symbol;Acc:MGI:88295]	-5.38242	2.60064	58.9421	1.6238e-14	4.07513e-13
ENSMUSG00000032353	Tmed3	protein_coding	9	89699203	89705043	-1	transmembrane emp24 domain containing 3 [Source:MGI Symbol;Acc:MGI:1913361]	1.46212	6.01388	58.9106	1.65001e-14	4.1345e-13
ENSMUSG00000070476	9030418K01Rik	protein_coding	2	178414524	178424428	1	RIKEN cDNA 9030418K01 gene [Source:MGI Symbol;Acc:MGI:1918782]	5.02806	1.90042	58.8978	1.66074e-14	4.15493e-13
ENSMUSG00000076674	Ighv3-8	IG_LV_gene	12	114322374	114322801	-1	immunoglobulin heavy variable V3-8 [Source:MGI Symbol;Acc:MGI:3645298]	11.3956	2.14533	58.8879	1.66914e-14	4.1695e-13
ENSMUSG00000096653	Trav15d-1-dv6d-1	TR_V_gene	14	52863299	52863935	1	T cell receptor alpha variable 15D-1-DV6D-1 [Source:MGI Symbol;Acc:MGI:3651288]	-2.13389	5.07299	58.8422	1.70839e-14	4.26097e-13
ENSMUSG00000025986	Slc39a10	protein_coding	1	46807544	46854046	-1	solute carrier family 39 (zinc transporter), member 10 [Source:MGI Symbol;Acc:MGI:1914515]	-1.22832	5.82981	58.7974	1.74771e-14	4.35231e-13
ENSMUSG00000042724	Map3k9	protein_coding	12	81714950	81781170	-1	mitogen-activated protein kinase kinase kinase 9 [Source:MGI Symbol;Acc:MGI:2449952]	5.17413	0.281335	58.7928	1.75182e-14	4.35583e-13
ENSMUSG00000014905	Dnajb9	protein_coding	12	44205897	44210068	-1	DnaJ (Hsp40) homolog, subfamily B, member 9 [Source:MGI Symbol;Acc:MGI:1351618]	1.55419	5.09736	58.7716	1.77077e-14	4.39619e-13
ENSMUSG00000036352	Ubac1	protein_coding	2	25998543	26021747	-1	ubiquitin associated domain containing 1 [Source:MGI Symbol;Acc:MGI:1920995]	1.31531	5.78641	58.7643	1.77736e-14	4.40578e-13
ENSMUSG00000037419	Endod1	protein_coding	9	14353990	14381242	-1	endonuclease domain containing 1 [Source:MGI Symbol;Acc:MGI:1919196]	1.72463	4.6035	58.7381	1.80118e-14	4.45799e-13
ENSMUSG00000039196	Orm1	protein_coding	4	63344560	63348163	1	orosomucoid 1 [Source:MGI Symbol;Acc:MGI:97443]	6.0944	2.43412	58.6745	1.8604e-14	4.59753e-13
ENSMUSG00000032554	Trf	protein_coding	9	103204001	103230444	-1	transferrin [Source:MGI Symbol;Acc:MGI:98821]	1.86968	6.98333	58.5262	2.00604e-14	4.94988e-13
ENSMUSG00000066684	Pilrb1	protein_coding	5	137852147	137858049	-1	paired immunoglobin-like type 2 receptor beta 1 [Source:MGI Symbol;Acc:MGI:2450532]	4.17944	2.58271	58.4487	2.08664e-14	5.14089e-13
ENSMUSG00000034959	5031414D18Rik	protein_coding	14	75016027	75052532	1	RIKEN cDNA 5031414D18 gene [Source:MGI Symbol;Acc:MGI:2685590]	3.34292	1.81914	58.238	2.32254e-14	5.71338e-13
ENSMUSG00000033377	Palmd	protein_coding	3	116918256	116968987	-1	palmdelphin [Source:MGI Symbol;Acc:MGI:2148896]	-2.75549	4.69832	58.1449	2.43499e-14	5.9809e-13
ENSMUSG00000022964	Tmem50b	protein_coding	16	91574503	91597800	-1	transmembrane protein 50B [Source:MGI Symbol;Acc:MGI:1925225]	1.96862	5.12166	58.1027	2.48789e-14	6.10156e-13
ENSMUSG00000003283	Hck	protein_coding	2	153108468	153151441	1	hemopoietic cell kinase [Source:MGI Symbol;Acc:MGI:96052]	3.50935	3.24142	58.0898	2.50419e-14	6.13224e-13
ENSMUSG00000045094	Arhgef37	protein_coding	18	61493794	61536536	-1	Rho guanine nucleotide exchange factor (GEF) 37 [Source:MGI Symbol;Acc:MGI:3045339]	8.42547	-0.0378244	57.984	2.64255e-14	6.46125e-13
ENSMUSG00000044258	Ctla2a	protein_coding	13	60934155	60936625	-1	cytotoxic T lymphocyte-associated protein 2 alpha [Source:MGI Symbol;Acc:MGI:88554]	-2.59304	6.2558	57.88	2.7861e-14	6.80196e-13
ENSMUSG00000047907	Tshz2	protein_coding	2	169633013	170071816	1	teashirt zinc finger family member 2 [Source:MGI Symbol;Acc:MGI:2153084]	-3.48798	5.61079	57.8693	2.8013e-14	6.82875e-13
ENSMUSG00000019998	Stx7	protein_coding	10	24149317	24188959	1	syntaxin 7 [Source:MGI Symbol;Acc:MGI:1858210]	1.70206	5.85696	57.8498	2.82917e-14	6.88631e-13
ENSMUSG00000038692	Hoxb4	protein_coding	11	96316684	96321638	1	homeobox B4 [Source:MGI Symbol;Acc:MGI:96185]	2.89731	3.14889	57.8307	2.85681e-14	6.94312e-13
ENSMUSG00000068129	Cst7	protein_coding	2	150570415	150578944	1	cystatin F (leukocystatin) [Source:MGI Symbol;Acc:MGI:1298217]	-1.17434	7.18501	57.7869	2.92106e-14	7.08861e-13
ENSMUSG00000096334	Sh2d1b1	protein_coding	1	170277376	170285662	1	SH2 domain protein 1B1 [Source:MGI Symbol;Acc:MGI:1349420]	3.38223	2.64166	57.7157	3.02872e-14	7.33887e-13
ENSMUSG00000042156	Dzip1	protein_coding	14	118875520	118925314	-1	DAZ interacting protein 1 [Source:MGI Symbol;Acc:MGI:1914311]	-2.17747	4.58058	57.6952	3.06045e-14	7.40463e-13
ENSMUSG00000027297	Ltk	protein_coding	2	119751320	119760431	-1	leukocyte tyrosine kinase [Source:MGI Symbol;Acc:MGI:96840]	-4.57627	0.218041	57.6384	3.15013e-14	7.61023e-13
ENSMUSG00000039652	Cpeb3	protein_coding	19	37021291	37208601	-1	cytoplasmic polyadenylation element binding protein 3 [Source:MGI Symbol;Acc:MGI:2443075]	4.63591	1.24046	57.5575	3.2824e-14	7.91792e-13
ENSMUSG00000029370	Rassf6	protein_coding	5	90603076	90640487	-1	Ras association (RalGDS/AF-6) domain family member 6 [Source:MGI Symbol;Acc:MGI:1920496]	-4.08731	1.13345	57.506	3.3695e-14	8.11592e-13
ENSMUSG00000039202	Abhd2	protein_coding	7	79273201	79365508	1	abhydrolase domain containing 2 [Source:MGI Symbol;Acc:MGI:1914344]	-1.17186	7.79923	57.5001	3.37962e-14	8.12819e-13
ENSMUSG00000015476	Prrt1	protein_coding	17	34629533	34633126	1	proline-rich transmembrane protein 1 [Source:MGI Symbol;Acc:MGI:1932118]	-2.20594	4.44092	57.4928	3.39226e-14	8.14647e-13
ENSMUSG00000021751	Acox2	protein_coding	14	8225511	8259353	-1	acyl-Coenzyme A oxidase 2, branched chain [Source:MGI Symbol;Acc:MGI:1934852]	-2.43697	4.24285	57.3933	3.56824e-14	8.55636e-13
ENSMUSG00000023800	Tiam2	protein_coding	17	3326573	3519397	1	T cell lymphoma invasion and metastasis 2 [Source:MGI Symbol;Acc:MGI:1344338]	3.1174	2.33478	57.378	3.59601e-14	8.59068e-13
ENSMUSG00000030257	Srgap3	protein_coding	6	112717971	112947266	-1	SLIT-ROBO Rho GTPase activating protein 3 [Source:MGI Symbol;Acc:MGI:2152938]	-1.55704	5.14737	57.3786	3.59491e-14	8.59068e-13
ENSMUSG00000034570	Inpp5j	protein_coding	11	3494375	3504821	-1	inositol polyphosphate 5-phosphatase J [Source:MGI Symbol;Acc:MGI:2158663]	8.14715	0.786529	57.3767	3.5985e-14	8.59068e-13
ENSMUSG00000026285	Pdcd1	protein_coding	1	94038307	94052553	-1	programmed cell death 1 [Source:MGI Symbol;Acc:MGI:104879]	-2.34473	4.27882	57.35	3.64771e-14	8.69531e-13
ENSMUSG00000005583	Mef2c	protein_coding	13	83504034	83667079	1	myocyte enhancer factor 2C [Source:MGI Symbol;Acc:MGI:99458]	2.71742	5.54267	57.2164	3.90401e-14	9.29257e-13
ENSMUSG00000042331	Specc1	protein_coding	11	61956779	62223013	1	sperm antigen with calponin homology and coiled-coil domains 1 [Source:MGI Symbol;Acc:MGI:2442356]	2.86637	4.94241	57.2119	3.91291e-14	9.30007e-13
ENSMUSG00000030170	Wnt5b	protein_coding	6	119432531	119544347	-1	wingless-related MMTV integration site 5B [Source:MGI Symbol;Acc:MGI:98959]	-2.80914	2.47648	57.1931	3.95059e-14	9.36209e-13
ENSMUSG00000051910	Sox6	protein_coding	7	115471344	116038744	-1	SRY-box containing gene 6 [Source:MGI Symbol;Acc:MGI:98368]	4.3304	2.42949	57.1944	3.94796e-14	9.36209e-13
ENSMUSG00000069607	Cd300lh	protein_coding	11	115042131	115048409	-1	CD300 antigen like family member H [Source:MGI Symbol;Acc:MGI:2687214]	4.90858	0.68448	57.1866	3.96364e-14	9.37926e-13
ENSMUSG00000096422	AC155333.4	IG_LV_gene	6	69814631	69815100	-1		7.74659	4.59777	57.0844	4.17497e-14	9.86489e-13
ENSMUSG00000052396	Mogat2	protein_coding	7	99219084	99238619	-1	monoacylglycerol O-acyltransferase 2 [Source:MGI Symbol;Acc:MGI:2663253]	8.76368	2.02519	57.0186	4.31699e-14	1.01856e-12
ENSMUSG00000057606	Colq	protein_coding	14	31523082	31591343	-1	collagen-like tail subunit (single strand of homotrimer) of asymmetric acetylcholinesterase [Source:MGI Symbol;Acc:MGI:1338761]	-2.68834	3.55704	56.9325	4.51036e-14	1.06263e-12
ENSMUSG00000031167	Rbm3	protein_coding	X	8138975	8145880	-1	RNA binding motif protein 3 [Source:MGI Symbol;Acc:MGI:1099460]	-1.0777	9.20779	56.8506	4.70218e-14	1.10621e-12
ENSMUSG00000036887	C1qa	protein_coding	4	136895917	136898803	-1	complement component 1, q subcomponent, alpha polypeptide [Source:MGI Symbol;Acc:MGI:88223]	3.64366	5.93505	56.8196	4.77688e-14	1.12215e-12
ENSMUSG00000030671	Pde3b	protein_coding	7	114415281	114539251	1	phosphodiesterase 3B, cGMP-inhibited [Source:MGI Symbol;Acc:MGI:1333863]	-1.44475	7.61761	56.6951	5.0891e-14	1.19376e-12
ENSMUSG00000029304	Spp1	protein_coding	5	104435118	104441050	1	secreted phosphoprotein 1 [Source:MGI Symbol;Acc:MGI:98389]	4.81622	0.524978	56.6903	5.10137e-14	1.1949e-12
ENSMUSG00000025584	Pde8a	protein_coding	7	81213596	81334533	1	phosphodiesterase 8A [Source:MGI Symbol;Acc:MGI:1277116]	-1.97161	4.23324	56.6082	5.31898e-14	1.24407e-12
ENSMUSG00000031714	Gab1	protein_coding	8	80764434	80880479	-1	growth factor receptor bound protein 2-associated protein 1 [Source:MGI Symbol;Acc:MGI:108088]	3.63865	2.13284	56.5717	5.41862e-14	1.26554e-12
ENSMUSG00000046027	Stard5	protein_coding	7	83631959	83653127	1	StAR-related lipid transfer (START) domain containing 5 [Source:MGI Symbol;Acc:MGI:2156765]	1.87227	4.50484	56.497	5.62831e-14	1.31262e-12
ENSMUSG00000029925	Tbxas1	protein_coding	6	38875404	39084585	1	thromboxane A synthase 1, platelet [Source:MGI Symbol;Acc:MGI:98497]	2.41697	4.47884	56.4789	5.6805e-14	1.32222e-12
ENSMUSG00000096210	H1f0	protein_coding	15	79028212	79030498	1	H1 histone family, member 0 [Source:MGI Symbol;Acc:MGI:95893]	-1.74281	7.06403	56.477	5.68582e-14	1.32222e-12
ENSMUSG00000024427	Spry4	protein_coding	18	38586268	38601268	-1	sprouty homolog 4 (Drosophila) [Source:MGI Symbol;Acc:MGI:1345144]	-4.4182	1.60741	56.4501	5.76425e-14	1.33853e-12
ENSMUSG00000056643	Chst13	protein_coding	6	90308351	90325185	-1	carbohydrate (chondroitin 4) sulfotransferase 13 [Source:MGI Symbol;Acc:MGI:1919047]	4.99225	2.52806	56.4274	5.83125e-14	1.35215e-12
ENSMUSG00000053687	Dpep2	protein_coding	8	105984944	105996423	-1	dipeptidase 2 [Source:MGI Symbol;Acc:MGI:2442042]	4.60251	1.22459	56.4128	5.8746e-14	1.36025e-12
ENSMUSG00000053897	Slc39a8	protein_coding	3	135825279	135888572	1	solute carrier family 39 (metal ion transporter), member 8 [Source:MGI Symbol;Acc:MGI:1914797]	2.11724	4.20786	56.3631	6.02516e-14	1.39311e-12
ENSMUSG00000068323	Slc4a5	protein_coding	6	83219828	83304945	1	solute carrier family 4, sodium bicarbonate cotransporter, member 5 [Source:MGI Symbol;Acc:MGI:2443220]	2.17334	3.80376	56.3172	6.16728e-14	1.42394e-12
ENSMUSG00000037583	Nr0b2	protein_coding	4	133553376	133556536	1	nuclear receptor subfamily 0, group B, member 2 [Source:MGI Symbol;Acc:MGI:1346344]	6.74624	1.00647	56.2969	6.23128e-14	1.43666e-12
ENSMUSG00000036825	Ssx2ip	protein_coding	3	146404642	146440139	1	synovial sarcoma, X breakpoint 2 interacting protein [Source:MGI Symbol;Acc:MGI:2139150]	2.2181	4.67395	56.1196	6.81937e-14	1.57001e-12
ENSMUSG00000039501	Znfx1	protein_coding	2	167035793	167063015	-1	zinc finger, NFX1-type containing 1 [Source:MGI Symbol;Acc:MGI:2138982]	1.27275	6.09358	56.0944	6.90748e-14	1.58803e-12
ENSMUSG00000041220	Elovl6	protein_coding	3	129532386	129638495	1	ELOVL family member 6, elongation of long chain fatty acids (yeast) [Source:MGI Symbol;Acc:MGI:2156528]	-1.14695	6.35832	56.051	7.06164e-14	1.62117e-12
ENSMUSG00000060703	Cd302	protein_coding	2	60251993	60284488	-1	CD302 antigen [Source:MGI Symbol;Acc:MGI:1913455]	3.25786	2.96363	56.0034	7.23463e-14	1.65853e-12
ENSMUSG00000029544	Cabp1	protein_coding	5	115168689	115194381	-1	calcium binding protein 1 [Source:MGI Symbol;Acc:MGI:1352750]	-3.41472	2.08656	55.9859	7.29909e-14	1.67093e-12
ENSMUSG00000026773	Pfkfb3	protein_coding	2	11471430	11502101	-1	6-phosphofructo-2-kinase/fructose-2,6-biphosphatase 3 [Source:MGI Symbol;Acc:MGI:2181202]	-1.05846	6.87875	55.964	7.38097e-14	1.68729e-12
ENSMUSG00000027808	Serp1	protein_coding	3	58521969	58525873	-1	stress-associated endoplasmic reticulum protein 1 [Source:MGI Symbol;Acc:MGI:92638]	1.10328	8.25853	55.8992	7.62853e-14	1.74142e-12
ENSMUSG00000028184	Lphn2	protein_coding	3	148815586	148989316	-1	latrophilin 2 [Source:MGI Symbol;Acc:MGI:2139714]	5.46389	0.860336	55.7489	8.23437e-14	1.87706e-12
ENSMUSG00000031543	Ank1	protein_coding	8	22974844	23150497	1	ankyrin 1, erythroid [Source:MGI Symbol;Acc:MGI:88024]	5.03249	5.12222	55.7153	8.37622e-14	1.90671e-12
ENSMUSG00000027646	Src	protein_coding	2	157418444	157471862	1	Rous sarcoma oncogene [Source:MGI Symbol;Acc:MGI:98397]	4.26044	1.15568	55.6706	8.56892e-14	1.94783e-12
ENSMUSG00000032322	Pstpip1	protein_coding	9	56089962	56128888	1	proline-serine-threonine phosphatase-interacting protein 1 [Source:MGI Symbol;Acc:MGI:1321396]	2.09448	5.78416	55.624	8.77452e-14	1.99177e-12
ENSMUSG00000076940	Iglv2	IG_LV_gene	16	19260401	19260844	-1	immunoglobulin lambda variable 2 [Source:MGI Symbol;Acc:MGI:99548]	4.30405	4.11795	55.6187	8.79839e-14	1.99438e-12
ENSMUSG00000025823	Pdia4	protein_coding	6	47796142	47813512	-1	protein disulfide isomerase associated 4 [Source:MGI Symbol;Acc:MGI:104864]	1.18744	7.74513	55.5408	9.15374e-14	2.07203e-12
ENSMUSG00000041390	Mdfic	protein_coding	6	15720661	15802165	1	MyoD family inhibitor domain containing [Source:MGI Symbol;Acc:MGI:104611]	2.77868	3.59558	55.5271	9.21787e-14	2.08362e-12
ENSMUSG00000091455	Otogl	protein_coding	10	107762310	107912134	-1	otogelin-like [Source:MGI Symbol;Acc:MGI:3647600]	3.36016	2.77372	55.4425	9.62346e-14	2.17227e-12
ENSMUSG00000017830	Dhx58	protein_coding	11	100694884	100704271	-1	DEXH (Asp-Glu-X-His) box polypeptide 58 [Source:MGI Symbol;Acc:MGI:1931560]	1.59731	5.38098	55.4265	9.7018e-14	2.1869e-12
ENSMUSG00000022390	Zc3h7b	protein_coding	15	81744848	81796269	1	zinc finger CCCH type containing 7B [Source:MGI Symbol;Acc:MGI:1328310]	-1.08794	7.67418	55.379	9.93932e-14	2.23732e-12
ENSMUSG00000036533	Cdc42ep3	protein_coding	17	79334025	79355091	-1	CDC42 effector protein (Rho GTPase binding) 3 [Source:MGI Symbol;Acc:MGI:2384718]	1.21719	5.5182	55.3706	9.98162e-14	2.24371e-12
ENSMUSG00000053063	Clec12a	protein_coding	6	129342691	129365303	1	C-type lectin domain family 12, member a [Source:MGI Symbol;Acc:MGI:3040968]	2.47699	7.72723	55.3124	1.02819e-13	2.308e-12
ENSMUSG00000013089	Etv5	protein_coding	16	22381309	22439719	-1	ets variant gene 5 [Source:MGI Symbol;Acc:MGI:1096867]	-2.72221	4.9861	55.2504	1.06113e-13	2.37863e-12
ENSMUSG00000081535	Gm15453	pseudogene	1	150264925	150266056	-1	predicted gene 15453 [Source:MGI Symbol;Acc:MGI:3642874]	-1.12808	6.47953	55.208	1.08427e-13	2.42715e-12
ENSMUSG00000030560	Ctsc	protein_coding	7	88278085	88310888	1	cathepsin C [Source:MGI Symbol;Acc:MGI:109553]	1.69185	7.44552	55.1844	1.09735e-13	2.45303e-12
ENSMUSG00000074743	Thbd	protein_coding	2	148404471	148408188	-1	thrombomodulin [Source:MGI Symbol;Acc:MGI:98736]	2.19943	4.4553	55.1613	1.11031e-13	2.47857e-12
ENSMUSG00000028860	Sytl1	protein_coding	4	133253090	133263113	-1	synaptotagmin-like 1 [Source:MGI Symbol;Acc:MGI:1933365]	-1.89425	4.83341	55.0598	1.1692e-13	2.60643e-12
ENSMUSG00000029189	Sel1l3	protein_coding	5	53107084	53213452	-1	sel-1 suppressor of lin-12-like 3 (C. elegans) [Source:MGI Symbol;Acc:MGI:1916941]	-3.97789	2.4659	55.0368	1.18294e-13	2.63342e-12
ENSMUSG00000031239	Itm2a	protein_coding	X	107397099	107403376	-1	integral membrane protein 2A [Source:MGI Symbol;Acc:MGI:107706]	-1.957	4.53824	54.9459	1.23894e-13	2.75431e-12
ENSMUSG00000095007	AC155333.3	IG_LV_gene	6	69858420	69858884	-1	Ig kappa chain V-V region K2 [Source:UniProtKB/Swiss-Prot;Acc:P01635]	7.82211	3.91449	54.9105	1.26146e-13	2.80051e-12
ENSMUSG00000024677	Ms4a6b	protein_coding	19	11516512	11531256	1	membrane-spanning 4-domains, subfamily A, member 6B [Source:MGI Symbol;Acc:MGI:1917024]	2.37799	6.1771	54.857	1.29623e-13	2.87375e-12
ENSMUSG00000030149	Klrk1	protein_coding	6	129610323	129623864	-1	killer cell lectin-like receptor subfamily K, member 1 [Source:MGI Symbol;Acc:MGI:1196250]	4.41442	2.81275	54.8245	1.31789e-13	2.91778e-12
ENSMUSG00000082433	Gm9025	pseudogene	13	111882393	111884177	-1	predicted gene 9025 [Source:MGI Symbol;Acc:MGI:3646679]	3.25399	3.43285	54.6577	1.43463e-13	3.17189e-12
ENSMUSG00000056399	Prss34	protein_coding	17	25298394	25300161	1	protease, serine, 34 [Source:MGI Symbol;Acc:MGI:2681414]	2.04244	5.63815	54.6475	1.44204e-13	3.18392e-12
ENSMUSG00000028716	Pdzk1ip1	protein_coding	4	115088708	115093899	1	PDZK1 interacting protein 1 [Source:MGI Symbol;Acc:MGI:1914432]	4.85159	0.531799	54.5852	1.48853e-13	3.28209e-12
ENSMUSG00000079227	Ccr5	protein_coding	9	124121543	124147699	1	chemokine (C-C motif) receptor 5 [Source:MGI Symbol;Acc:MGI:107182]	3.74365	1.0457	54.5709	1.4994e-13	3.30154e-12
ENSMUSG00000055980	Irs1	protein_coding	1	82233101	82291416	-1	insulin receptor substrate 1 [Source:MGI Symbol;Acc:MGI:99454]	-2.42799	4.97296	54.5153	1.54242e-13	3.39164e-12
ENSMUSG00000029059	2810405K02Rik	protein_coding	4	154895504	154899135	-1	RIKEN cDNA 2810405K02 gene [Source:MGI Symbol;Acc:MGI:1913719]	4.39089	2.11487	54.4145	1.62363e-13	3.56538e-12
ENSMUSG00000004933	Matk	protein_coding	10	81252935	81263365	1	megakaryocyte-associated tyrosine kinase [Source:MGI Symbol;Acc:MGI:99259]	2.77605	4.03753	54.402	1.63397e-13	3.58321e-12
ENSMUSG00000007950	Abhd8	protein_coding	8	71456700	71463657	-1	abhydrolase domain containing 8 [Source:MGI Symbol;Acc:MGI:1918946]	-1.34438	5.34214	54.3825	1.65028e-13	3.61408e-12
ENSMUSG00000026249	Serpine2	protein_coding	1	79794197	79858696	-1	serine (or cysteine) peptidase inhibitor, clade E, member 2 [Source:MGI Symbol;Acc:MGI:101780]	-1.92048	6.83298	54.3642	1.66571e-13	3.64293e-12
ENSMUSG00000018659	Pnpo	protein_coding	11	96937825	96943986	-1	pyridoxine 5-phosphate oxidase [Source:MGI Symbol;Acc:MGI:2144151]	1.20723	5.93113	54.3488	1.6788e-13	3.66659e-12
ENSMUSG00000030084	Plxna1	protein_coding	6	89316316	89362613	-1	plexin A1 [Source:MGI Symbol;Acc:MGI:107685]	2.50206	4.9248	54.3205	1.70314e-13	3.71472e-12
ENSMUSG00000052187	Hbb-y	protein_coding	7	103851745	103853240	-1	hemoglobin Y, beta-like embryonic chain [Source:MGI Symbol;Acc:MGI:96027]	4.62372	2.42823	54.2581	1.75813e-13	3.8295e-12
ENSMUSG00000025597	Klhl4	protein_coding	X	114474333	114560829	1	kelch-like 4 (Drosophila) [Source:MGI Symbol;Acc:MGI:2442829]	-4.61264	1.42826	54.2065	1.80491e-13	3.92611e-12
ENSMUSG00000041112	Elmo1	protein_coding	13	20090507	20608353	1	engulfment and cell motility 1 [Source:MGI Symbol;Acc:MGI:2153044]	-1.15312	6.98454	54.1661	1.84242e-13	4.00231e-12
ENSMUSG00000035517	Tdrd7	protein_coding	4	45965334	46034761	1	tudor domain containing 7 [Source:MGI Symbol;Acc:MGI:2140279]	2.44541	3.59469	54.1428	1.86436e-13	4.04454e-12
ENSMUSG00000026938	Fcna	protein_coding	2	25624666	25628030	-1	ficolin A [Source:MGI Symbol;Acc:MGI:1340905]	3.4237	5.87046	54.0753	1.92956e-13	4.18036e-12
ENSMUSG00000044708	Kcnj10	protein_coding	1	172341210	172374085	1	potassium inwardly-rectifying channel, subfamily J, member 10 [Source:MGI Symbol;Acc:MGI:1194504]	3.66707	3.91807	54.0046	2.00019e-13	4.32759e-12
ENSMUSG00000002104	Rapsn	protein_coding	2	91035620	91045729	1	receptor-associated protein of the synapse [Source:MGI Symbol;Acc:MGI:99422]	-2.22064	4.04808	53.8802	2.13099e-13	4.60441e-12
ENSMUSG00000024679	Ms4a6d	protein_coding	19	11586604	11604849	-1	membrane-spanning 4-domains, subfamily A, member 6D [Source:MGI Symbol;Acc:MGI:1916024]	4.21836	3.61597	53.7898	2.23132e-13	4.81476e-12
ENSMUSG00000022148	Fyb	protein_coding	15	6579871	6663313	1	FYN binding protein [Source:MGI Symbol;Acc:MGI:1346327]	-1.21232	7.94292	53.7853	2.23643e-13	4.81935e-12
ENSMUSG00000026893	Gca	protein_coding	2	62664285	62694109	1	grancalcin [Source:MGI Symbol;Acc:MGI:1918521]	4.2862	2.13822	53.769	2.25498e-13	4.84641e-12
ENSMUSG00000039126	Prune2	protein_coding	19	16956118	17223932	1	prune homolog 2 (Drosophila) [Source:MGI Symbol;Acc:MGI:1925004]	-2.39481	4.64348	53.7706	2.25317e-13	4.84641e-12
ENSMUSG00000026090	2010300C02Rik	protein_coding	1	37611677	37720085	-1	RIKEN cDNA 2010300C02 gene [Source:MGI Symbol;Acc:MGI:1919347]	-2.31959	4.02054	53.7118	2.32159e-13	4.98294e-12
ENSMUSG00000029122	Evc	protein_coding	5	37289098	37336894	-1	Ellis van Creveld gene syndrome [Source:MGI Symbol;Acc:MGI:1890596]	6.2381	0.224889	53.6435	2.40377e-13	5.15247e-12
ENSMUSG00000053318	Slamf8	protein_coding	1	172581377	172590568	-1	SLAM family member 8 [Source:MGI Symbol;Acc:MGI:1921998]	6.21578	-0.114887	53.6333	2.41629e-13	5.17247e-12
ENSMUSG00000022235	Cmbl	protein_coding	15	31568791	31590119	1	carboxymethylenebutenolidase-like (Pseudomonas) [Source:MGI Symbol;Acc:MGI:1916824]	4.18461	1.27262	53.6035	2.45319e-13	5.2445e-12
ENSMUSG00000048897	Zfp710	protein_coding	7	80024814	80092751	1	zinc finger protein 710 [Source:MGI Symbol;Acc:MGI:1921747]	1.49994	6.00605	53.5902	2.46991e-13	5.27328e-12
ENSMUSG00000038058	Nod1	protein_coding	6	54923942	54972612	-1	nucleotide-binding oligomerization domain containing 1 [Source:MGI Symbol;Acc:MGI:1341839]	3.93738	3.84973	53.5846	2.47699e-13	5.28141e-12
ENSMUSG00000024053	Emilin2	protein_coding	17	71252176	71310965	-1	elastin microfibril interfacer 2 [Source:MGI Symbol;Acc:MGI:2389136]	1.41234	7.00455	53.5736	2.49085e-13	5.30396e-12
ENSMUSG00000033379	Atp6v0b	protein_coding	4	117884326	117887333	-1	ATPase, H+ transporting, lysosomal V0 subunit B [Source:MGI Symbol;Acc:MGI:1890510]	1.24759	6.28172	53.5583	2.51036e-13	5.33848e-12
ENSMUSG00000034664	Itga2b	protein_coding	11	102453297	102470122	-1	integrin alpha 2b [Source:MGI Symbol;Acc:MGI:96601]	-2.10314	7.26606	53.5171	2.56346e-13	5.44423e-12
ENSMUSG00000045322	Tlr9	protein_coding	9	106222598	106226876	1	toll-like receptor 9 [Source:MGI Symbol;Acc:MGI:1932389]	4.07688	2.92857	53.5114	2.57102e-13	5.45086e-12
ENSMUSG00000079597	Gm5483	protein_coding	16	36184212	36188111	1	predicted gene 5483 [Source:MGI Symbol;Acc:MGI:3645124]	6.68367	0.073182	53.5096	2.57333e-13	5.45086e-12
ENSMUSG00000001943	Vsig2	protein_coding	9	37539255	37544205	1	V-set and immunoglobulin domain containing 2 [Source:MGI Symbol;Acc:MGI:1928009]	-3.71477	1.62448	53.4663	2.63064e-13	5.56496e-12
ENSMUSG00000054091	1810037I17Rik	protein_coding	3	122924362	122926193	1	RIKEN cDNA 1810037I17 gene [Source:MGI Symbol;Acc:MGI:1914954]	1.39612	5.09228	53.4594	2.63992e-13	5.57731e-12
ENSMUSG00000030742	Lat	protein_coding	7	126363832	126369543	-1	linker for activation of T cells [Source:MGI Symbol;Acc:MGI:1342293]	-2.12784	7.13691	53.4552	2.64561e-13	5.58204e-12
ENSMUSG00000070392	Gm20634	processed_transcript	3	96245554	96248509	1	predicted gene 20634 [Source:MGI Symbol;Acc:MGI:5313081]	4.79378	1.26588	53.4482	2.65499e-13	5.59451e-12
ENSMUSG00000025969	Nrp2	protein_coding	1	62703285	62818695	1	neuropilin 2 [Source:MGI Symbol;Acc:MGI:1100492]	3.86898	1.57901	53.4208	2.69236e-13	5.66587e-12
ENSMUSG00000069919	Hba-a1	protein_coding	11	32283511	32284465	1	hemoglobin alpha, adult chain 1 [Source:MGI Symbol;Acc:MGI:96015]	4.82599	7.02257	53.396	2.72652e-13	5.7303e-12
ENSMUSG00000021708	Rasgrf2	protein_coding	13	91880400	92131656	-1	RAS protein-specific guanine nucleotide-releasing factor 2 [Source:MGI Symbol;Acc:MGI:109137]	-1.56434	4.99553	53.3819	2.74615e-13	5.76246e-12
ENSMUSG00000032690	Oas2	protein_coding	5	120730333	120749853	-1	2-5 oligoadenylate synthetase 2 [Source:MGI Symbol;Acc:MGI:2180852]	3.35394	3.48845	53.3799	2.74895e-13	5.76246e-12
ENSMUSG00000073400	Trim10	protein_coding	17	36869574	36877825	1	tripartite motif-containing 10 [Source:MGI Symbol;Acc:MGI:1338757]	4.98131	2.80524	53.2881	2.88048e-13	6.03036e-12
ENSMUSG00000032131	Abcg4	protein_coding	9	44273188	44288615	-1	ATP-binding cassette, sub-family G (WHITE), member 4 [Source:MGI Symbol;Acc:MGI:1890594]	3.35619	3.00027	53.2681	2.90997e-13	6.0842e-12
ENSMUSG00000076523	Igkv15-103	IG_LV_gene	6	68437468	68437925	1	immunoglobulin kappa chain variable 15-103 [Source:MGI Symbol;Acc:MGI:96513]	4.69342	4.78752	53.152	3.08715e-13	6.44632e-12
ENSMUSG00000000958	Slc7a7	protein_coding	14	54369444	54409472	-1	solute carrier family 7 (cationic amino acid transporter, y+ system), member 7 [Source:MGI Symbol;Acc:MGI:1337120]	2.38252	3.65977	53.0799	3.20249e-13	6.67853e-12
ENSMUSG00000068154	Insm1	protein_coding	2	146221921	146225016	1	insulinoma-associated 1 [Source:MGI Symbol;Acc:MGI:1859980]	-3.35924	1.98503	53.0675	3.22278e-13	6.71218e-12
ENSMUSG00000062939	Stat4	protein_coding	1	51987148	52107188	1	signal transducer and activator of transcription 4 [Source:MGI Symbol;Acc:MGI:103062]	-1.45906	4.74618	53.0555	3.24258e-13	6.74474e-12
ENSMUSG00000009356	Lpo	protein_coding	11	87806428	87828289	-1	lactoperoxidase [Source:MGI Symbol;Acc:MGI:1923363]	5.95559	1.73669	53.0112	3.31652e-13	6.88966e-12
ENSMUSG00000047293	Gpr15	protein_coding	16	58717435	58718724	-1	G protein-coupled receptor 15 [Source:MGI Symbol;Acc:MGI:1918473]	5.69104	0.39116	52.996	3.34221e-13	6.93412e-12
ENSMUSG00000029313	Aff1	protein_coding	5	103692374	103855322	1	AF4/FMR2 family, member 1 [Source:MGI Symbol;Acc:MGI:1100819]	1.22582	6.80598	52.9644	3.39654e-13	7.03443e-12
ENSMUSG00000076752	Tcrg-C2	IG_C_gene	13	19305060	19307551	-1	T-cell receptor gamma, constant 2 [Source:MGI Symbol;Acc:MGI:98626]	-2.24312	6.42655	52.9628	3.39926e-13	7.03443e-12
ENSMUSG00000094198	AC074329.2	IG_LV_gene	12	115119748	115120180	-1		14.0996	4.81076	52.8908	3.52623e-13	7.28784e-12
ENSMUSG00000037892	Pcdh18	protein_coding	3	49743296	49757316	-1	protocadherin 18 [Source:MGI Symbol;Acc:MGI:1920423]	5.7967	2.77227	52.8672	3.56886e-13	7.36652e-12
ENSMUSG00000026986	Hnmt	protein_coding	2	24002910	24049394	-1	histamine N-methyltransferase [Source:MGI Symbol;Acc:MGI:2153181]	7.55789	0.334841	52.7611	3.76682e-13	7.76522e-12
ENSMUSG00000029530	Ccr9	protein_coding	9	123678439	123783457	1	chemokine (C-C motif) receptor 9 [Source:MGI Symbol;Acc:MGI:1341902]	3.38687	2.5102	52.7579	3.77308e-13	7.76822e-12
ENSMUSG00000000248	Clec2g	protein_coding	6	128934381	128984707	1	C-type lectin domain family 2, member g [Source:MGI Symbol;Acc:MGI:1918059]	6.5298	0.246776	52.7368	3.81376e-13	7.84198e-12
ENSMUSG00000043102	Qrfp	protein_coding	2	31806166	31810580	-1	pyroglutamylated RFamide peptide [Source:MGI Symbol;Acc:MGI:3630329]	-2.75219	3.19314	52.6352	4.01628e-13	8.24792e-12
ENSMUSG00000026278	Bok	protein_coding	1	93685694	93695762	1	BCL2-related ovarian killer protein [Source:MGI Symbol;Acc:MGI:1858494]	-3.93039	1.89039	52.6283	4.03032e-13	8.26624e-12
ENSMUSG00000028121	Bcar3	protein_coding	3	122419780	122530180	1	breast cancer anti-estrogen resistance 3 [Source:MGI Symbol;Acc:MGI:1352501]	4.6024	0.749867	52.5754	4.14036e-13	8.48118e-12
ENSMUSG00000036905	C1qb	protein_coding	4	136880129	136886187	-1	complement component 1, q subcomponent, beta polypeptide [Source:MGI Symbol;Acc:MGI:88224]	3.31503	5.85824	52.512	4.27635e-13	8.74865e-12
ENSMUSG00000024132	Eci1	protein_coding	17	24426683	24439316	1	enoyl-Coenzyme A delta isomerase 1 [Source:MGI Symbol;Acc:MGI:94871]	3.18895	3.05265	52.4786	4.34962e-13	8.8873e-12
ENSMUSG00000040268	Plekha1	protein_coding	7	130865756	130913312	1	pleckstrin homology domain containing, family A (phosphoinositide binding specific) member 1 [Source:MGI Symbol;Acc:MGI:2442213]	3.5676	2.19247	52.4542	4.40408e-13	8.97657e-12
ENSMUSG00000089929	Bcl2a1b	protein_coding	9	89199209	89207827	1	B cell leukemia/lymphoma 2 related protein A1b [Source:MGI Symbol;Acc:MGI:1278326]	4.60909	1.69174	52.454	4.40442e-13	8.97657e-12
ENSMUSG00000028207	Asph	protein_coding	4	9448069	9669344	-1	aspartate-beta-hydroxylase [Source:MGI Symbol;Acc:MGI:1914186]	3.53601	2.52986	52.4279	4.46336e-13	9.08525e-12
ENSMUSG00000044393	Dsg2	protein_coding	18	20558074	20604521	1	desmoglein 2 [Source:MGI Symbol;Acc:MGI:1196466]	8.1035	1.58544	52.3995	4.52833e-13	9.20589e-12
ENSMUSG00000020589	Fam49a	protein_coding	12	12262139	12376359	1	family with sequence similarity 49, member A [Source:MGI Symbol;Acc:MGI:1261783]	1.83106	4.86838	52.3439	4.65835e-13	9.45833e-12
ENSMUSG00000015854	Cd5l	protein_coding	3	87357881	87371074	1	CD5 antigen-like [Source:MGI Symbol;Acc:MGI:1334419]	2.79855	5.51469	52.1867	5.04657e-13	1.02337e-11
ENSMUSG00000053040	Aph1c	protein_coding	9	66814994	66834726	-1	anterior pharynx defective 1c homolog (C. elegans) [Source:MGI Symbol;Acc:MGI:1915568]	3.40726	1.79888	52.1326	5.1877e-13	1.05067e-11
ENSMUSG00000001930	Vwf	protein_coding	6	125546774	125686679	1	Von Willebrand factor homolog [Source:MGI Symbol;Acc:MGI:98941]	3.49428	1.62614	52.1052	5.2606e-13	1.0641e-11
ENSMUSG00000052305	Hbb-b1	protein_coding	7	103826534	103828096	-1	hemoglobin, beta adult major chain [Source:MGI Symbol;Acc:MGI:96021]	4.83267	7.8826	52.1007	5.2727e-13	1.06522e-11
ENSMUSG00000018001	Cyth3	protein_coding	5	143622447	143710250	1	cytohesin 3 [Source:MGI Symbol;Acc:MGI:1335107]	2.05231	3.8471	52.0129	5.51374e-13	1.11252e-11
ENSMUSG00000022425	Enpp2	protein_coding	15	54838898	54920146	-1	ectonucleotide pyrophosphatase/phosphodiesterase 2 [Source:MGI Symbol;Acc:MGI:1321390]	8.50666	-0.522106	51.9685	5.63992e-13	1.13656e-11
ENSMUSG00000017639	Rab11fip4	protein_coding	11	79591212	79698023	1	RAB11 family interacting protein 4 (class II) [Source:MGI Symbol;Acc:MGI:2442920]	2.97385	3.54395	51.9018	5.83477e-13	1.17437e-11
ENSMUSG00000070327	Rnf213	protein_coding	11	119393100	119487418	1	ring finger protein 213 [Source:MGI Symbol;Acc:MGI:1289196]	1.23788	8.84342	51.8727	5.9217e-13	1.19038e-11
ENSMUSG00000074417	Gm14548	protein_coding	7	3884242	3898120	-1	predicted gene 14548 [Source:MGI Symbol;Acc:MGI:3709645]	5.83874	0.984277	51.8605	5.95865e-13	1.19632e-11
ENSMUSG00000030313	Dennd5b	protein_coding	6	148988071	149101680	-1	DENN/MADD domain containing 5B [Source:MGI Symbol;Acc:MGI:2444273]	4.52476	2.38697	51.8441	6.00865e-13	1.20486e-11
ENSMUSG00000060904	Arl1	protein_coding	10	88730858	88744094	1	ADP-ribosylation factor-like 1 [Source:MGI Symbol;Acc:MGI:99436]	-1.06065	7.00384	51.7703	6.23884e-13	1.24947e-11
ENSMUSG00000047507	Baiap3	protein_coding	17	25243489	25256364	-1	BAI1-associated protein 3 [Source:MGI Symbol;Acc:MGI:2685783]	-2.0942	3.74137	51.7453	6.31876e-13	1.26391e-11
ENSMUSG00000030970	Ctbp2	protein_coding	7	132987563	133124354	-1	C-terminal binding protein 2 [Source:MGI Symbol;Acc:MGI:1201686]	3.86264	2.01154	51.7127	6.42467e-13	1.2835e-11
ENSMUSG00000028088	Fmo5	protein_coding	3	97628804	97655282	1	flavin containing monooxygenase 5 [Source:MGI Symbol;Acc:MGI:1310004]	2.88178	2.33841	51.5851	6.85593e-13	1.36797e-11
ENSMUSG00000029998	Pcyox1	protein_coding	6	86386006	86397150	-1	prenylcysteine oxidase 1 [Source:MGI Symbol;Acc:MGI:1914131]	1.31646	6.4924	51.5513	6.97517e-13	1.39005e-11
ENSMUSG00000054672	5830411N06Rik	protein_coding	7	140247301	140299791	1	RIKEN cDNA 5830411N06 gene [Source:MGI Symbol;Acc:MGI:2443685]	4.50049	0.522115	51.5127	7.11352e-13	1.41587e-11
ENSMUSG00000046080	Clec9a	protein_coding	6	129408862	129424764	1	C-type lectin domain family 9, member a [Source:MGI Symbol;Acc:MGI:2444608]	4.42695	1.85294	51.4555	7.32368e-13	1.45591e-11
ENSMUSG00000085037	4933421O10Rik	lincRNA	4	33027142	33031323	-1	RIKEN cDNA 4933421O10 gene [Source:MGI Symbol;Acc:MGI:1918323]	3.87876	0.593031	51.3857	7.58911e-13	1.50682e-11
ENSMUSG00000018427	Ypel2	protein_coding	11	86936425	86993707	-1	yippee-like 2 (Drosophila) [Source:MGI Symbol;Acc:MGI:1925114]	2.4996	4.00955	51.3473	7.7387e-13	1.53464e-11
ENSMUSG00000036634	Mag	protein_coding	7	30899183	30914327	-1	myelin-associated glycoprotein [Source:MGI Symbol;Acc:MGI:96912]	4.77522	2.26653	51.2267	8.22911e-13	1.62989e-11
ENSMUSG00000038023	Atp6v0a2	protein_coding	5	124629067	124722144	1	ATPase, H+ transporting, lysosomal V0 subunit A2 [Source:MGI Symbol;Acc:MGI:104855]	-1.13222	6.10852	51.2227	8.24607e-13	1.63125e-11
ENSMUSG00000078783	Gm9733	protein_coding	3	15296551	15332302	-1	predicted gene 9733 [Source:MGI Symbol;Acc:MGI:3780136]	8.26166	0.249623	51.0259	9.11546e-13	1.80103e-11
ENSMUSG00000044927	H1fx	protein_coding	6	87980422	87981482	-1	H1 histone family, member X [Source:MGI Symbol;Acc:MGI:2685307]	-2.32237	3.60805	50.9943	9.26327e-13	1.828e-11
ENSMUSG00000059495	Arhgef12	protein_coding	9	42963842	43105718	-1	Rho guanine nucleotide exchange factor (GEF) 12 [Source:MGI Symbol;Acc:MGI:1916882]	2.51456	3.89375	50.9902	9.28302e-13	1.82966e-11
ENSMUSG00000032324	Tspan3	protein_coding	9	56135885	56161070	-1	tetraspanin 3 [Source:MGI Symbol;Acc:MGI:1928098]	3.30709	3.14626	50.9196	9.62286e-13	1.89433e-11
ENSMUSG00000018169	Mfng	protein_coding	15	78755882	78773475	-1	MFNG O-fucosylpeptide 3-beta-N-acetylglucosaminyltransferase [Source:MGI Symbol;Acc:MGI:1095404]	-1.07108	6.04761	50.8694	9.87216e-13	1.93869e-11
ENSMUSG00000021361	Tmem14c	protein_coding	13	41016250	41022575	1	transmembrane protein 14C [Source:MGI Symbol;Acc:MGI:1913404]	1.10973	6.55596	50.8711	9.86357e-13	1.93869e-11
ENSMUSG00000076665	Ighv7-3	IG_LV_gene	12	113896410	113896946	-1	immunoglobulin heavy variable 7-3 [Source:MGI Symbol;Acc:MGI:4439766]	4.55358	4.64563	50.8453	9.9938e-13	1.96019e-11
ENSMUSG00000021360	Gcnt2	protein_coding	13	40859768	40960891	1	glucosaminyl (N-acetyl) transferase 2, I-branching enzyme [Source:MGI Symbol;Acc:MGI:1100870]	4.34622	1.00444	50.8409	1.00165e-12	1.96227e-11
ENSMUSG00000002808	Epdr1	protein_coding	13	19591709	19619830	-1	ependymin related protein 1 (zebrafish) [Source:MGI Symbol;Acc:MGI:2145369]	4.70112	0.431147	50.8368	1.00375e-12	1.964e-11
ENSMUSG00000021880	Rnase6	protein_coding	14	51129068	51131122	1	ribonuclease, RNase A family, 6 [Source:MGI Symbol;Acc:MGI:1925666]	4.49101	0.950691	50.8274	1.00855e-12	1.97101e-11
ENSMUSG00000076754	Trgv2	IG_LV_gene	13	19336573	19337026	-1	T cell receptor gamma variable 2 [Source:MGI Symbol;Acc:MGI:98632]	-2.24296	5.51359	50.7526	1.04773e-12	2.0451e-11
ENSMUSG00000028766	Alpl	protein_coding	4	137741733	137796384	-1	alkaline phosphatase, liver/bone/kidney [Source:MGI Symbol;Acc:MGI:87983]	5.84336	-0.111015	50.6967	1.07802e-12	2.10169e-11
ENSMUSG00000047641	Krt83	protein_coding	15	101431490	101438804	-1	keratin 83 [Source:MGI Symbol;Acc:MGI:3665486]	-6.57434	-0.561201	50.643	1.10791e-12	2.15735e-11
ENSMUSG00000074896	Ifit3	protein_coding	19	34583531	34588731	1	interferon-induced protein with tetratricopeptide repeats 3 [Source:MGI Symbol;Acc:MGI:1101055]	4.1218	3.20977	50.6387	1.11036e-12	2.15953e-11
ENSMUSG00000037095	Lrg1	protein_coding	17	56119680	56121946	-1	leucine-rich alpha-2-glycoprotein 1 [Source:MGI Symbol;Acc:MGI:1924155]	4.71203	3.01308	50.6105	1.1264e-12	2.18809e-11
ENSMUSG00000027253	Lrp4	protein_coding	2	91457511	91513779	1	low density lipoprotein receptor-related protein 4 [Source:MGI Symbol;Acc:MGI:2442252]	4.85994	2.32517	50.5849	1.14118e-12	2.21413e-11
ENSMUSG00000039474	Wfs1	protein_coding	5	36966104	36988982	-1	Wolfram syndrome 1 homolog (human) [Source:MGI Symbol;Acc:MGI:1328355]	2.53755	2.84481	50.5417	1.16658e-12	2.2607e-11
ENSMUSG00000076676	Ighv12-3	IG_LV_gene	12	114366526	114366954	-1	immunoglobulin heavy variable V12-3 [Source:MGI Symbol;Acc:MGI:3646760]	4.90991	0.752736	50.536	1.17001e-12	2.26463e-11
ENSMUSG00000021756	Il6st	protein_coding	13	112475008	112506860	1	interleukin 6 signal transducer [Source:MGI Symbol;Acc:MGI:96560]	2.15744	6.20806	50.5199	1.17963e-12	2.28052e-11
ENSMUSG00000031639	Tlr3	protein_coding	8	45395665	45410608	-1	toll-like receptor 3 [Source:MGI Symbol;Acc:MGI:2156367]	5.07823	0.0773302	50.5006	1.19128e-12	2.3003e-11
ENSMUSG00000034248	Slc25a37	protein_coding	14	69241851	69285103	-1	solute carrier family 25, member 37 [Source:MGI Symbol;Acc:MGI:1914962]	1.23214	6.58755	50.3596	1.28003e-12	2.46872e-11
ENSMUSG00000073643	Wdfy1	protein_coding	1	79702262	79776143	-1	WD repeat and FYVE domain containing 1 [Source:MGI Symbol;Acc:MGI:1916618]	-0.991795	6.51002	50.2303	1.36723e-12	2.63375e-11
ENSMUSG00000059108	Ifitm6	protein_coding	7	141015812	141016892	-1	interferon induced transmembrane protein 6 [Source:MGI Symbol;Acc:MGI:2686976]	4.79475	1.5333	50.2224	1.37275e-12	2.64123e-11
ENSMUSG00000034947	Tmem106a	protein_coding	11	101582242	101591788	1	transmembrane protein 106A [Source:MGI Symbol;Acc:MGI:1922056]	2.28606	3.85878	50.1342	1.4358e-12	2.75927e-11
ENSMUSG00000076749	Tcrg-C1	IG_C_gene	13	19214103	19216618	1	T cell receptor gamma, constant 1 [Source:MGI Symbol;Acc:MGI:98625]	-2.0612	5.04253	50.1047	1.45759e-12	2.79782e-11
ENSMUSG00000070304	Scn2b	protein_coding	9	45117876	45130070	1	sodium channel, voltage-gated, type II, beta [Source:MGI Symbol;Acc:MGI:106921]	-2.50322	3.316	50.0802	1.47587e-12	2.82953e-11
ENSMUSG00000004768	Rab23	protein_coding	1	33719882	33742564	1	RAB23, member RAS oncogene family [Source:MGI Symbol;Acc:MGI:99833]	4.28981	0.771704	50.0263	1.51697e-12	2.90488e-11
ENSMUSG00000048332	Lhfp	protein_coding	3	53041528	53261679	1	lipoma HMGIC fusion partner [Source:MGI Symbol;Acc:MGI:1920048]	7.19186	1.7763	50.0082	1.53108e-12	2.92844e-11
ENSMUSG00000000782	Tcf7	protein_coding	11	52252371	52283014	-1	transcription factor 7, T cell specific [Source:MGI Symbol;Acc:MGI:98507]	-2.11609	8.27888	49.9719	1.55967e-12	2.97959e-11
ENSMUSG00000025702	March8	protein_coding	6	116338024	116409540	1	membrane-associated ring finger (C3HC4) 8 [Source:MGI Symbol;Acc:MGI:1919029]	1.44475	5.87828	49.8975	1.6199e-12	3.091e-11
ENSMUSG00000036390	Gadd45a	protein_coding	6	67035096	67037457	-1	growth arrest and DNA-damage-inducible 45 alpha [Source:MGI Symbol;Acc:MGI:107799]	1.5315	4.78358	49.8725	1.64071e-12	3.12702e-11
ENSMUSG00000040722	Scamp5	protein_coding	9	57441328	57468024	-1	secretory carrier membrane protein 5 [Source:MGI Symbol;Acc:MGI:1928948]	3.48157	3.15849	49.8695	1.64316e-12	3.128e-11
ENSMUSG00000097769	AC121821.1	lincRNA	18	35553410	35558316	1		-1.36505	5.0003	49.8529	1.65713e-12	3.1509e-11
ENSMUSG00000044465	Fam160a2	protein_coding	7	105371211	105400054	-1	family with sequence similarity 160, member A2 [Source:MGI Symbol;Acc:MGI:1921599]	1.15138	5.67474	49.848	1.6613e-12	3.15511e-11
ENSMUSG00000045216	Hs6st1	protein_coding	1	36068400	36106446	1	heparan sulfate 6-O-sulfotransferase 1 [Source:MGI Symbol;Acc:MGI:1354958]	1.38119	5.43891	49.6891	1.8014e-12	3.41716e-11
ENSMUSG00000022969	Il10rb	protein_coding	16	91406164	91425834	1	interleukin 10 receptor, beta [Source:MGI Symbol;Acc:MGI:109380]	1.37892	5.037	49.6859	1.80435e-12	3.41875e-11
ENSMUSG00000032026	Rexo2	protein_coding	9	48468514	48480611	-1	REX2, RNA exonuclease 2 homolog (S. cerevisiae) [Source:MGI Symbol;Acc:MGI:1888981]	1.05516	5.96188	49.6765	1.81308e-12	3.43127e-11
ENSMUSG00000051166	Eml5	protein_coding	12	98786604	98901484	-1	echinoderm microtubule associated protein like 5 [Source:MGI Symbol;Acc:MGI:2442513]	-1.21537	6.62857	49.6358	1.85101e-12	3.49828e-11
ENSMUSG00000063931	Pepd	protein_coding	7	34912379	35044710	1	peptidase D [Source:MGI Symbol;Acc:MGI:97542]	-1.00551	6.14668	49.6339	1.85282e-12	3.49828e-11
ENSMUSG00000027474	BC020535	protein_coding	2	153065955	153081735	1	cDNA sequence BC020535 [Source:MGI Symbol;Acc:MGI:2385159]	4.45858	1.89768	49.6308	1.85575e-12	3.49972e-11
ENSMUSG00000025135	Anapc11	protein_coding	11	120598421	120608198	1	anaphase promoting complex subunit 11 [Source:MGI Symbol;Acc:MGI:1913406]	1.2624	6.27034	49.5812	1.90327e-12	3.58515e-11
ENSMUSG00000019966	Kitl	protein_coding	10	100015630	100100413	1	kit ligand [Source:MGI Symbol;Acc:MGI:96974]	5.11373	1.71571	49.5471	1.93663e-12	3.64376e-11
ENSMUSG00000034903	Cobll1	protein_coding	2	65088339	65239403	-1	Cobl-like 1 [Source:MGI Symbol;Acc:MGI:2442894]	-2.001	4.28652	49.4733	2.01085e-12	3.779e-11
ENSMUSG00000050549	5730508B09Rik	protein_coding	3	127869688	127896323	-1	RIKEN cDNA 5730508B09 gene [Source:MGI Symbol;Acc:MGI:1917867]	1.1811	5.40684	49.3153	2.1796e-12	4.09136e-11
ENSMUSG00000026928	Card9	protein_coding	2	26352176	26360918	-1	caspase recruitment domain family, member 9 [Source:MGI Symbol;Acc:MGI:2685628]	2.45617	5.78152	49.1131	2.4162e-12	4.53023e-11
ENSMUSG00000020638	Cmpk2	protein_coding	12	26469204	26479835	1	cytidine monophosphate (UMP-CMP) kinase 2, mitochondrial [Source:MGI Symbol;Acc:MGI:99830]	1.24384	5.42376	49.0805	2.45668e-12	4.6008e-11
ENSMUSG00000045087	S1pr5	protein_coding	9	21242912	21248443	-1	sphingosine-1-phosphate receptor 5 [Source:MGI Symbol;Acc:MGI:2150641]	4.17006	0.264519	48.9982	2.56201e-12	4.7925e-11
ENSMUSG00000013698	Pea15a	protein_coding	1	172196728	172206804	-1	phosphoprotein enriched in astrocytes 15A [Source:MGI Symbol;Acc:MGI:104799]	1.72495	4.38745	48.9471	2.62959e-12	4.91323e-11
ENSMUSG00000000085	Scmh1	protein_coding	4	120405281	120530186	1	sex comb on midleg homolog 1 [Source:MGI Symbol;Acc:MGI:1352762]	3.10917	3.05769	48.9363	2.64415e-12	4.93474e-11
ENSMUSG00000021591	Glrx	protein_coding	13	75839868	75850151	1	glutaredoxin [Source:MGI Symbol;Acc:MGI:2135625]	1.71177	6.45566	48.9233	2.66168e-12	4.96171e-11
ENSMUSG00000032661	Oas3	protein_coding	5	120753098	120777661	-1	2-5 oligoadenylate synthetase 3 [Source:MGI Symbol;Acc:MGI:2180850]	2.01978	4.99324	48.9051	2.68658e-12	5.00236e-11
ENSMUSG00000049493	Pls1	protein_coding	9	95752642	95845311	-1	plastin 1 (I-isoform) [Source:MGI Symbol;Acc:MGI:104809]	4.55558	1.1896	48.8644	2.74281e-12	5.10118e-11
ENSMUSG00000010048	Ifrd2	protein_coding	9	107587718	107593038	1	interferon-related developmental regulator 2 [Source:MGI Symbol;Acc:MGI:1316708]	1.05294	6.37528	48.8501	2.76292e-12	5.13268e-11
ENSMUSG00000050966	Lin28a	protein_coding	4	134003330	134018841	-1	lin-28 homolog A (C. elegans) [Source:MGI Symbol;Acc:MGI:1890546]	4.78873	2.5283	48.7239	2.94651e-12	5.46746e-11
ENSMUSG00000022818	Cyp2ab1	protein_coding	16	20308387	20323065	-1	cytochrome P450, family 2, subfamily ab, polypeptide 1 [Source:MGI Symbol;Acc:MGI:3644957]	8.15686	-0.816499	48.7201	2.95219e-12	5.47171e-11
ENSMUSG00000021281	Tnfaip2	protein_coding	12	111442469	111455018	1	tumor necrosis factor, alpha-induced protein 2 [Source:MGI Symbol;Acc:MGI:104960]	1.7055	6.06299	48.5874	3.15894e-12	5.84821e-11
ENSMUSG00000024548	Setbp1	protein_coding	18	78750380	79109391	-1	SET binding protein 1 [Source:MGI Symbol;Acc:MGI:1933199]	5.4989	-0.0604954	48.579	3.17251e-12	5.86661e-11
ENSMUSG00000035914	Cd276	protein_coding	9	58524300	58555132	-1	CD276 antigen [Source:MGI Symbol;Acc:MGI:2183926]	-2.31215	5.13057	48.5748	3.17926e-12	5.87237e-11
ENSMUSG00000021556	Golm1	protein_coding	13	59634996	59675784	-1	golgi membrane protein 1 [Source:MGI Symbol;Acc:MGI:1917329]	3.32743	3.10711	48.5632	3.19818e-12	5.90057e-11
ENSMUSG00000016756	Cmah	protein_coding	13	24327420	24477285	1	cytidine monophospho-N-acetylneuraminic acid hydroxylase [Source:MGI Symbol;Acc:MGI:103227]	3.57079	3.50623	48.5566	3.20887e-12	5.91355e-11
ENSMUSG00000020823	Sec14l1	protein_coding	11	117115168	117159268	1	SEC14-like 1 (S. cerevisiae) [Source:MGI Symbol;Acc:MGI:1921386]	1.08436	6.72225	48.4975	3.30703e-12	6.0875e-11
ENSMUSG00000040661	Rad54l2	protein_coding	9	106688082	106789213	-1	RAD54 like 2 (S. cerevisiae) [Source:MGI Symbol;Acc:MGI:1933196]	-0.983202	6.60242	48.4391	3.407e-12	6.26438e-11
ENSMUSG00000040522	Tlr8	protein_coding	X	167242696	167264329	-1	toll-like receptor 8 [Source:MGI Symbol;Acc:MGI:2176887]	3.85073	2.72695	48.4046	3.46761e-12	6.36858e-11
ENSMUSG00000038151	Prdm1	protein_coding	10	44437177	44528501	-1	PR domain containing 1, with ZNF domain [Source:MGI Symbol;Acc:MGI:99655]	4.28671	2.36879	48.3172	3.62561e-12	6.65121e-11
ENSMUSG00000032470	Mras	protein_coding	9	99385422	99436881	-1	muscle and microspikes RAS [Source:MGI Symbol;Acc:MGI:1100856]	4.04098	1.51597	48.2452	3.76126e-12	6.89224e-11
ENSMUSG00000021263	Degs2	protein_coding	12	108686792	108702306	-1	degenerative spermatocyte homolog 2 (Drosophila), lipid desaturase [Source:MGI Symbol;Acc:MGI:1917309]	3.1935	2.16162	48.1544	3.93948e-12	7.21063e-11
ENSMUSG00000032688	Malt1	protein_coding	18	65430963	65478823	1	mucosa associated lymphoid tissue lymphoma translocation gene 1 [Source:MGI Symbol;Acc:MGI:2445027]	1.24997	5.3554	48.0995	4.05128e-12	7.40687e-11
ENSMUSG00000075705	Msrb1	protein_coding	17	24736642	24742778	1	methionine sulfoxide reductase B1 [Source:MGI Symbol;Acc:MGI:1351642]	1.99722	6.55465	48.0206	4.21758e-12	7.7022e-11
ENSMUSG00000021061	Spnb1	protein_coding	12	76580488	76710547	-1	spectrin beta 1 [Source:MGI Symbol;Acc:MGI:98387]	3.89908	5.39591	48.0125	4.23518e-12	7.72563e-11
ENSMUSG00000020473	Aebp1	protein_coding	11	5861947	5872088	1	AE binding protein 1 [Source:MGI Symbol;Acc:MGI:1197012]	-2.97501	1.05133	47.9464	4.38031e-12	7.98134e-11
ENSMUSG00000026532	Spna1	protein_coding	1	174172776	174248450	1	spectrin alpha 1 [Source:MGI Symbol;Acc:MGI:98385]	3.32481	4.68882	47.9348	4.40626e-12	8.0196e-11
ENSMUSG00000028523	Tctex1d1	protein_coding	4	102986379	103005594	1	Tctex1 domain containing 1 [Source:MGI Symbol;Acc:MGI:1914594]	6.20221	1.03459	47.9195	4.44077e-12	8.07331e-11
ENSMUSG00000027776	Il12a	protein_coding	3	68690644	68698547	1	interleukin 12a [Source:MGI Symbol;Acc:MGI:96539]	-1.71243	4.24981	47.8681	4.55876e-12	8.27851e-11
ENSMUSG00000040616	Tmem51	protein_coding	4	142030992	142084304	-1	transmembrane protein 51 [Source:MGI Symbol;Acc:MGI:2384874]	3.28082	2.46433	47.8291	4.65041e-12	8.43545e-11
ENSMUSG00000040046	Tph1	protein_coding	7	46647130	46672537	-1	tryptophan hydroxylase 1 [Source:MGI Symbol;Acc:MGI:98796]	12.4002	4.97018	47.8182	4.67627e-12	8.47286e-11
ENSMUSG00000004105	Angptl2	protein_coding	2	33216069	33247717	1	angiopoietin-like 2 [Source:MGI Symbol;Acc:MGI:1347002]	-1.28046	5.31704	47.6881	4.99717e-12	9.04415e-11
ENSMUSG00000007097	Atp1a2	protein_coding	1	172271709	172298064	-1	ATPase, Na+/K+ transporting, alpha 2 polypeptide [Source:MGI Symbol;Acc:MGI:88106]	-3.37844	2.14206	47.6756	5.0291e-12	9.09175e-11
ENSMUSG00000024588	Fech	protein_coding	18	64456550	64489066	-1	ferrochelatase [Source:MGI Symbol;Acc:MGI:95513]	1.08197	6.26378	47.6379	5.12679e-12	9.25802e-11
ENSMUSG00000032860	P2ry2	protein_coding	7	100996572	101011991	-1	purinergic receptor P2Y, G-protein coupled 2 [Source:MGI Symbol;Acc:MGI:105107]	3.09304	3.68761	47.6216	5.1695e-12	9.32471e-11
ENSMUSG00000029797	Sspo	protein_coding	6	48448229	48501250	1	SCO-spondin [Source:MGI Symbol;Acc:MGI:2674311]	5.98829	1.07234	47.6019	5.22165e-12	9.40829e-11
ENSMUSG00000002012	Pnck	protein_coding	X	73655994	73660117	-1	pregnancy upregulated non-ubiquitously expressed CaM kinase [Source:MGI Symbol;Acc:MGI:1347357]	-2.9778	2.21264	47.5557	5.34621e-12	9.61204e-11
ENSMUSG00000028890	Mtf1	protein_coding	4	124802104	124849800	1	metal response element binding transcription factor 1 [Source:MGI Symbol;Acc:MGI:101786]	1.10042	5.52751	47.5556	5.34663e-12	9.61204e-11
ENSMUSG00000025270	Alas2	protein_coding	X	150547375	150570638	1	aminolevulinic acid synthase 2, erythroid [Source:MGI Symbol;Acc:MGI:87990]	4.73156	4.30787	47.544	5.37845e-12	9.6585e-11
ENSMUSG00000028217	Cdh17	protein_coding	4	11758147	11817895	1	cadherin 17 [Source:MGI Symbol;Acc:MGI:1095414]	-4.08997	6.68824	47.5187	5.44812e-12	9.77275e-11
ENSMUSG00000036961	Wnt8b	protein_coding	19	44493472	44514273	1	wingless related MMTV integration site 8b [Source:MGI Symbol;Acc:MGI:109485]	-2.69095	2.55922	47.4848	5.54323e-12	9.93235e-11
ENSMUSG00000006574	Slc4a1	protein_coding	11	102348824	102366203	-1	solute carrier family 4 (anion exchanger), member 1 [Source:MGI Symbol;Acc:MGI:109393]	5.22925	6.70955	47.377	5.85658e-12	1.04822e-10
ENSMUSG00000081966	Gm13900	pseudogene	2	107000748	107001245	1	predicted gene 13900 [Source:MGI Symbol;Acc:MGI:3652334]	-5.40325	-0.226489	47.3629	5.89891e-12	1.05463e-10
ENSMUSG00000042333	Tnfrsf14	protein_coding	4	154922210	154928563	-1	tumor necrosis factor receptor superfamily, member 14 (herpesvirus entry mediator) [Source:MGI Symbol;Acc:MGI:2675303]	1.91785	4.28746	47.3296	5.99985e-12	1.07149e-10
ENSMUSG00000031367	Ap1s2	protein_coding	X	163909017	163933666	1	adaptor-related protein complex 1, sigma 2 subunit [Source:MGI Symbol;Acc:MGI:1889383]	1.92855	5.84896	47.2929	6.11344e-12	1.09057e-10
ENSMUSG00000034640	Tiparp	protein_coding	3	65528410	65555145	1	TCDD-inducible poly(ADP-ribose) polymerase [Source:MGI Symbol;Acc:MGI:2159210]	1.84406	4.05852	47.2213	6.34092e-12	1.1299e-10
ENSMUSG00000026068	Il18rap	protein_coding	1	40515362	40551705	1	interleukin 18 receptor accessory protein [Source:MGI Symbol;Acc:MGI:1338888]	-1.41372	5.36124	47.1961	6.42278e-12	1.14323e-10
ENSMUSG00000022433	Csnk1e	protein_coding	15	79417856	79443919	-1	casein kinase 1, epsilon [Source:MGI Symbol;Acc:MGI:1351660]	-0.972517	6.31746	47.1743	6.4948e-12	1.15477e-10
ENSMUSG00000037573	Tob1	protein_coding	11	94211454	94215495	1	transducer of ErbB-2.1 [Source:MGI Symbol;Acc:MGI:1349721]	2.38325	2.83542	47.058	6.89166e-12	1.22399e-10
ENSMUSG00000076861	Trav18	TR_V_gene	14	53831105	53831826	1	T cell receptor alpha variable 18 [Source:MGI Symbol;Acc:MGI:3649382]	-3.19391	0.814977	46.9757	7.1873e-12	1.27509e-10
ENSMUSG00000035448	Ccr3	protein_coding	9	124021971	124031689	1	chemokine (C-C motif) receptor 3 [Source:MGI Symbol;Acc:MGI:104616]	3.70239	3.96463	46.8726	7.5753e-12	1.34246e-10
ENSMUSG00000036585	Fgf1	protein_coding	18	38838673	38929404	-1	fibroblast growth factor 1 [Source:MGI Symbol;Acc:MGI:95515]	4.59984	-0.067147	46.8681	7.59295e-12	1.34411e-10
ENSMUSG00000038068	Rnf144b	protein_coding	13	47122720	47247991	1	ring finger protein 144B [Source:MGI Symbol;Acc:MGI:2384986]	2.54087	4.09396	46.8204	7.77999e-12	1.37571e-10
ENSMUSG00000024339	Tap2	protein_coding	17	34203527	34216321	1	transporter 2, ATP-binding cassette, sub-family B (MDR/TAP) [Source:MGI Symbol;Acc:MGI:98484]	-1.21751	8.11271	46.7964	7.87588e-12	1.39115e-10
ENSMUSG00000040760	Appl1	protein_coding	14	26918988	26971232	-1	adaptor protein, phosphotyrosine interaction, PH domain and leucine zipper containing 1 [Source:MGI Symbol;Acc:MGI:1920243]	-0.967116	6.20965	46.7688	7.98766e-12	1.40935e-10
ENSMUSG00000026919	Lcn4	protein_coding	2	26667674	26671282	-1	lipocalin 4 [Source:MGI Symbol;Acc:MGI:102668]	-2.5499	3.72803	46.6658	8.41875e-12	1.48232e-10
ENSMUSG00000028717	Tal1	protein_coding	4	115056426	115071755	1	T cell acute lymphocytic leukemia 1 [Source:MGI Symbol;Acc:MGI:98480]	1.45558	4.97564	46.6656	8.41955e-12	1.48232e-10
ENSMUSG00000027611	Procr	protein_coding	2	155751117	155755471	1	protein C receptor, endothelial [Source:MGI Symbol;Acc:MGI:104596]	4.41667	0.40725	46.5438	8.95911e-12	1.57559e-10
ENSMUSG00000005339	Fcer1a	protein_coding	1	173221271	173227229	-1	Fc receptor, IgE, high affinity I, alpha polypeptide [Source:MGI Symbol;Acc:MGI:95494]	5.79958	1.06454	46.531	9.01798e-12	1.58422e-10
ENSMUSG00000028413	B4galt1	protein_coding	4	40804602	40854005	-1	UDP-Gal:betaGlcNAc beta 1,4- galactosyltransferase, polypeptide 1 [Source:MGI Symbol;Acc:MGI:95705]	1.10546	6.42803	46.4777	9.2667e-12	1.62608e-10
ENSMUSG00000034707	Gns	protein_coding	10	121365090	121397245	1	glucosamine (N-acetyl)-6-sulfatase [Source:MGI Symbol;Acc:MGI:1922862]	1.29842	6.26692	46.4757	9.27638e-12	1.62608e-10
ENSMUSG00000037443	Ccdc21	protein_coding	4	134129858	134187112	-1	coiled-coil domain containing 21 [Source:MGI Symbol;Acc:MGI:1917262]	1.1014	8.00662	46.4558	9.37069e-12	1.64083e-10
ENSMUSG00000037466	4930427A07Rik	protein_coding	12	113156421	113165456	1	RIKEN cDNA 4930427A07 gene [Source:MGI Symbol;Acc:MGI:2144738]	-1.03695	5.77698	46.3715	9.78285e-12	1.71115e-10
ENSMUSG00000024910	Ctsw	protein_coding	19	5465240	5468498	-1	cathepsin W [Source:MGI Symbol;Acc:MGI:1338045]	-2.36876	3.47581	46.3609	9.83569e-12	1.71853e-10
ENSMUSG00000027775	Mfsd1	protein_coding	3	67582768	67604231	1	major facilitator superfamily domain containing 1 [Source:MGI Symbol;Acc:MGI:1914118]	1.1892	6.83394	46.3494	9.89393e-12	1.72684e-10
ENSMUSG00000033837	Foxh1	protein_coding	15	76668284	76669948	-1	forkhead box H1 [Source:MGI Symbol;Acc:MGI:1347465]	3.55975	1.52809	46.292	1.01881e-11	1.77627e-10
ENSMUSG00000054000	Tusc1	protein_coding	4	93334148	93335511	-1	tumor suppressor candidate 1 [Source:MGI Symbol;Acc:MGI:2684283]	1.92293	4.09324	46.2561	1.03763e-11	1.80714e-10
ENSMUSG00000051339	2900026A02Rik	protein_coding	5	113086323	113163351	-1	RIKEN cDNA 2900026A02 gene [Source:MGI Symbol;Acc:MGI:1920194]	-1.59681	4.83872	46.2451	1.04345e-11	1.81531e-10
ENSMUSG00000032737	Inppl1	protein_coding	7	101822633	101838226	-1	inositol polyphosphate phosphatase-like 1 [Source:MGI Symbol;Acc:MGI:1333787]	3.7879	2.16424	46.1996	1.06799e-11	1.85601e-10
ENSMUSG00000027636	Sla2	protein_coding	2	156872457	156887192	-1	Src-like-adaptor 2 [Source:MGI Symbol;Acc:MGI:1925049]	-1.79474	6.19487	46.1866	1.0751e-11	1.86503e-10
ENSMUSG00000045374	Wdr81	protein_coding	11	75440944	75454717	-1	WD repeat domain 81 [Source:MGI Symbol;Acc:MGI:2681828]	1.02885	6.36087	46.1859	1.07549e-11	1.86503e-10
ENSMUSG00000044052	Ccr10	protein_coding	11	101172997	101175443	-1	chemokine (C-C motif) receptor 10 [Source:MGI Symbol;Acc:MGI:1096320]	4.53089	0.983057	46.1622	1.08858e-11	1.88571e-10
ENSMUSG00000023022	Lima1	protein_coding	15	99778470	99875428	-1	LIM domain and actin binding 1 [Source:MGI Symbol;Acc:MGI:1920992]	3.70593	2.56737	46.1401	1.10089e-11	1.90499e-10
ENSMUSG00000028041	Adam15	protein_coding	3	89338542	89349996	-1	a disintegrin and metallopeptidase domain 15 (metargidin) [Source:MGI Symbol;Acc:MGI:1333882]	2.89908	4.73524	46.1379	1.10215e-11	1.90512e-10
ENSMUSG00000026180	Cxcr2	protein_coding	1	74153989	74161238	1	chemokine (C-X-C motif) receptor 2 [Source:MGI Symbol;Acc:MGI:105303]	2.76447	2.67711	46.0957	1.12615e-11	1.94453e-10
ENSMUSG00000041362	4930506M07Rik	protein_coding	19	58973358	59076069	-1	RIKEN cDNA 4930506M07 gene [Source:MGI Symbol;Acc:MGI:1918903]	3.89671	0.54758	46.0773	1.13677e-11	1.96077e-10
ENSMUSG00000075592	Nynrin	protein_coding	14	55854036	55874735	1	NYN domain and retroviral integrase containing [Source:MGI Symbol;Acc:MGI:2652872]	-1.45432	5.26335	46.0467	1.1547e-11	1.98958e-10
ENSMUSG00000060147	Serpinb6a	protein_coding	13	33917918	34002794	-1	serine (or cysteine) peptidase inhibitor, clade B, member 6a [Source:MGI Symbol;Acc:MGI:103123]	1.78979	4.65502	46.0345	1.16191e-11	1.99987e-10
ENSMUSG00000068245	D14Ertd668e	protein_coding	14	59347407	59365470	-1	DNA segment, Chr 14, ERATO Doi 668, expressed [Source:MGI Symbol;Acc:MGI:1277133]	3.51958	1.67441	46.0236	1.16836e-11	2.00883e-10
ENSMUSG00000028497	Ptplad2	protein_coding	4	88396144	88438928	-1	protein tyrosine phosphatase-like A domain containing 2 [Source:MGI Symbol;Acc:MGI:1914025]	3.39722	2.32037	46.0154	1.17327e-11	2.01467e-10
ENSMUSG00000038143	Stox2	protein_coding	8	47180048	47352348	-1	storkhead box 2 [Source:MGI Symbol;Acc:MGI:1918319]	3.46558	1.49083	46.0138	1.17425e-11	2.01467e-10
ENSMUSG00000036469	March1	protein_coding	8	65617900	66471637	1	membrane-associated ring finger (C3HC4) 1 [Source:MGI Symbol;Acc:MGI:1920175]	3.00505	2.92699	46.0001	1.18248e-11	2.02664e-10
ENSMUSG00000039270	Megf9	protein_coding	4	70427065	70534995	-1	multiple EGF-like-domains 9 [Source:MGI Symbol;Acc:MGI:1918264]	1.42104	5.645	45.962	1.20567e-11	2.0642e-10
ENSMUSG00000015947	Fcgr1	protein_coding	3	96282909	96293969	-1	Fc receptor, IgG, high affinity I [Source:MGI Symbol;Acc:MGI:95498]	4.12705	2.82632	45.9207	1.23136e-11	2.10373e-10
ENSMUSG00000029810	Tmem176b	protein_coding	6	48833811	48841374	-1	transmembrane protein 176B [Source:MGI Symbol;Acc:MGI:1916348]	-0.933264	7.15033	45.9208	1.23129e-11	2.10373e-10
ENSMUSG00000047592	Nxpe5	protein_coding	5	138225898	138253363	1	neurexophilin and PC-esterase domain family, member 5 [Source:MGI Symbol;Acc:MGI:3584036]	2.14871	4.1908	45.9045	1.24159e-11	2.11897e-10
ENSMUSG00000045509	Gpr150	protein_coding	13	76054867	76056996	-1	G protein-coupled receptor 150 [Source:MGI Symbol;Acc:MGI:2441872]	3.33197	1.40768	45.8794	1.25759e-11	2.144e-10
ENSMUSG00000053886	Sh2d4a	protein_coding	8	68276567	68347694	1	SH2 domain containing 4A [Source:MGI Symbol;Acc:MGI:1919531]	5.76903	-0.515094	45.6266	1.43082e-11	2.43677e-10
ENSMUSG00000042379	Esm1	protein_coding	13	113209659	113218098	1	endothelial cell-specific molecule 1 [Source:MGI Symbol;Acc:MGI:1918940]	-2.95693	3.59844	45.5579	1.48196e-11	2.5212e-10
ENSMUSG00000084844	Hoxb3os	antisense	11	96345481	96354691	-1	homeobox B3, opposite strand transcript [Source:MGI Symbol;Acc:MGI:103211]	4.39688	0.230989	45.5249	1.50711e-11	2.5613e-10
ENSMUSG00000023009	Nckap5l	protein_coding	15	99422035	99457748	-1	NCK-associated protein 5-like [Source:MGI Symbol;Acc:MGI:3609653]	-1.20857	5.26779	45.4371	1.57618e-11	2.67587e-10
ENSMUSG00000025355	Mmp19	protein_coding	10	128790953	128800824	1	matrix metallopeptidase 19 [Source:MGI Symbol;Acc:MGI:1927899]	2.56787	4.13053	45.4285	1.58316e-11	2.68489e-10
ENSMUSG00000055675	Kbtbd11	protein_coding	8	15011025	15033330	1	kelch repeat and BTB (POZ) domain containing 11 [Source:MGI Symbol;Acc:MGI:1922151]	-1.81687	4.84428	45.4186	1.59115e-11	2.69562e-10
ENSMUSG00000025795	Rassf3	protein_coding	10	121410350	121476250	-1	Ras association (RalGDS/AF-6) domain family member 3 [Source:MGI Symbol;Acc:MGI:2179722]	1.67455	5.09986	45.3768	1.62548e-11	2.75089e-10
ENSMUSG00000042066	Tmcc2	protein_coding	1	132356315	132391281	-1	transmembrane and coiled-coil domains 2 [Source:MGI Symbol;Acc:MGI:1916125]	3.10299	4.32311	45.3724	1.6291e-11	2.75414e-10
ENSMUSG00000026770	Il2ra	protein_coding	2	11642792	11693191	1	interleukin 2 receptor, alpha chain [Source:MGI Symbol;Acc:MGI:96549]	-2.7814	5.15594	45.3685	1.63237e-11	2.75678e-10
ENSMUSG00000055435	Maf	protein_coding	8	115682942	115707794	-1	avian musculoaponeurotic fibrosarcoma (v-maf) AS42 oncogene homolog [Source:MGI Symbol;Acc:MGI:96909]	3.34864	4.77697	45.3453	1.65188e-11	2.78681e-10
ENSMUSG00000056069	Fam105a	protein_coding	15	27655071	27681542	-1	family with sequence similarity 105, member A [Source:MGI Symbol;Acc:MGI:2687281]	1.17351	5.52842	45.2535	1.73112e-11	2.91745e-10
ENSMUSG00000075415	Fnbp1	protein_coding	2	31026206	31142008	-1	formin binding protein 1 [Source:MGI Symbol;Acc:MGI:109606]	-0.939746	7.81834	45.2256	1.75591e-11	2.95614e-10
ENSMUSG00000048612	Myof	protein_coding	19	37899036	38043577	-1	myoferlin [Source:MGI Symbol;Acc:MGI:1919192]	3.63658	2.57064	45.2173	1.76343e-11	2.96572e-10
ENSMUSG00000028073	Pear1	protein_coding	3	87747890	87824306	-1	platelet endothelial aggregation receptor 1 [Source:MGI Symbol;Acc:MGI:1920432]	-1.90765	4.90438	45.1803	1.797e-11	3.01903e-10
ENSMUSG00000031504	Rab20	protein_coding	8	11453392	11478638	-1	RAB20, member RAS oncogene family [Source:MGI Symbol;Acc:MGI:102789]	3.67313	0.774749	45.165	1.8111e-11	3.03956e-10
ENSMUSG00000030865	2010110P09Rik	protein_coding	7	122219496	122222824	1	RIKEN cDNA 2010110P09 gene [Source:MGI Symbol;Acc:MGI:1917511]	4.78607	1.45963	45.1388	1.83552e-11	3.07735e-10
ENSMUSG00000022747	St3gal6	protein_coding	16	58468125	58524243	-1	ST3 beta-galactoside alpha-2,3-sialyltransferase 6 [Source:MGI Symbol;Acc:MGI:1888707]	3.6704	3.08123	45.0903	1.88151e-11	3.15119e-10
ENSMUSG00000060166	Zdhhc8	protein_coding	16	18220754	18235136	-1	zinc finger, DHHC domain containing 8 [Source:MGI Symbol;Acc:MGI:1338012]	-0.963685	5.92534	45.0666	1.90447e-11	3.18634e-10
ENSMUSG00000000804	Usp32	protein_coding	11	84984442	85140161	-1	ubiquitin specific peptidase 32 [Source:MGI Symbol;Acc:MGI:2144475]	1.21191	5.52386	45.0404	1.93016e-11	3.22598e-10
ENSMUSG00000028132	Tmem56	protein_coding	3	121201761	121283098	-1	transmembrane protein 56 [Source:MGI Symbol;Acc:MGI:1923195]	4.41073	4.28869	45.0281	1.94223e-11	3.2428e-10
ENSMUSG00000036186	Fam69b	protein_coding	2	26628457	26636497	1	family with sequence similarity 69, member B [Source:MGI Symbol;Acc:MGI:1927576]	-2.09289	3.2615	45.0148	1.95548e-11	3.26156e-10
ENSMUSG00000003382	Etv3	protein_coding	3	87525407	87540156	1	ets variant gene 3 [Source:MGI Symbol;Acc:MGI:1350926]	-1.11155	6.40015	44.9742	1.99644e-11	3.32644e-10
ENSMUSG00000021678	F2rl1	protein_coding	13	95511732	95525240	-1	coagulation factor II (thrombin) receptor-like 1 [Source:MGI Symbol;Acc:MGI:101910]	6.2483	-0.505544	44.8794	2.09554e-11	3.48796e-10
ENSMUSG00000024013	Fgd2	protein_coding	17	29360914	29379660	1	FYVE, RhoGEF and PH domain containing 2 [Source:MGI Symbol;Acc:MGI:1347084]	2.43032	5.31883	44.8324	2.14641e-11	3.56895e-10
ENSMUSG00000039981	Zc3h12d	protein_coding	10	7832470	7870397	1	zinc finger CCCH type containing 12D [Source:MGI Symbol;Acc:MGI:3045313]	2.50737	2.56373	44.8248	2.15479e-11	3.5792e-10
ENSMUSG00000075702	Selm	protein_coding	11	3514684	3517351	1	selenoprotein M [Source:MGI Symbol;Acc:MGI:2149786]	2.66344	3.62757	44.7815	2.20298e-11	3.65551e-10
ENSMUSG00000019302	Atp6v0a1	protein_coding	11	101009452	101063719	1	ATPase, H+ transporting, lysosomal V0 subunit A1 [Source:MGI Symbol;Acc:MGI:103286]	1.31598	5.88798	44.7589	2.22853e-11	3.6941e-10
ENSMUSG00000015968	Cacna1d	protein_coding	14	30039949	30491156	-1	calcium channel, voltage-dependent, L type, alpha 1D subunit [Source:MGI Symbol;Acc:MGI:88293]	3.06036	1.32453	44.7229	2.26988e-11	3.75879e-10
ENSMUSG00000020400	Tnip1	protein_coding	11	54910785	54962917	-1	TNFAIP3 interacting protein 1 [Source:MGI Symbol;Acc:MGI:1926194]	1.04212	6.15433	44.7127	2.28169e-11	3.77448e-10
ENSMUSG00000034235	Usp54	protein_coding	14	20548912	20618354	-1	ubiquitin specific peptidase 54 [Source:MGI Symbol;Acc:MGI:1926037]	-1.36852	5.06764	44.7085	2.28666e-11	3.77884e-10
ENSMUSG00000003575	Crtc1	protein_coding	8	70382355	70439579	-1	CREB regulated transcription coactivator 1 [Source:MGI Symbol;Acc:MGI:2142523]	-1.06293	5.97752	44.6788	2.32155e-11	3.83258e-10
ENSMUSG00000000127	Fer	protein_coding	17	63896018	64139494	1	fer (fms/fps related) protein kinase [Source:MGI Symbol;Acc:MGI:105917]	5.17982	-0.660788	44.6725	2.32911e-11	3.84113e-10
ENSMUSG00000024900	Cpt1a	protein_coding	19	3323301	3385732	1	carnitine palmitoyltransferase 1a, liver [Source:MGI Symbol;Acc:MGI:1098296]	-0.989066	7.42799	44.5636	2.46225e-11	4.05656e-10
ENSMUSG00000055994	Nod2	protein_coding	8	88647315	88688474	1	nucleotide-binding oligomerization domain containing 2 [Source:MGI Symbol;Acc:MGI:2429397]	4.39459	2.04371	44.5433	2.48788e-11	4.09461e-10
ENSMUSG00000033805	Ephx4	protein_coding	5	107402736	107430035	1	epoxide hydrolase 4 [Source:MGI Symbol;Acc:MGI:2686228]	-4.19132	-0.263988	44.4975	2.54677e-11	4.18728e-10
ENSMUSG00000032046	Abhd12	protein_coding	2	150832493	150904741	-1	abhydrolase domain containing 12 [Source:MGI Symbol;Acc:MGI:1923442]	1.3014	5.4227	44.4641	2.59065e-11	4.25509e-10
ENSMUSG00000020484	Xbp1	protein_coding	11	5520659	5525893	1	X-box binding protein 1 [Source:MGI Symbol;Acc:MGI:98970]	1.16354	7.88298	44.4528	2.60568e-11	4.27456e-10
ENSMUSG00000079550	Mpp4	protein_coding	1	59120936	59163389	-1	membrane protein, palmitoylated 4 (MAGUK p55 subfamily member 4) [Source:MGI Symbol;Acc:MGI:2386681]	-2.43338	3.4355	44.4512	2.60779e-11	4.27456e-10
ENSMUSG00000022591	Gm9747	protein_coding	1	82233112	82235933	1	predicted gene 9747 [Source:MGI Symbol;Acc:MGI:3710571]	-2.7648	3.19817	44.4459	2.61489e-11	4.28184e-10
ENSMUSG00000024066	Xdh	protein_coding	17	73883908	73950182	-1	xanthine dehydrogenase [Source:MGI Symbol;Acc:MGI:98973]	1.37958	6.58157	44.4006	2.67606e-11	4.37757e-10
ENSMUSG00000035186	Ubd	protein_coding	17	37193892	37196095	1	ubiquitin D [Source:MGI Symbol;Acc:MGI:1344410]	5.12694	-0.163401	44.3617	2.72977e-11	4.46092e-10
ENSMUSG00000001986	Gria3	protein_coding	X	41400854	41678601	1	glutamate receptor, ionotropic, AMPA3 (alpha 3) [Source:MGI Symbol;Acc:MGI:95810]	2.42943	7.15721	44.2546	2.88319e-11	4.70688e-10
ENSMUSG00000031134	Rbmx	protein_coding	X	57383530	57393036	-1	RNA binding motif protein, X chromosome [Source:MGI Symbol;Acc:MGI:1343044]	-1.06801	6.42517	44.2122	2.94638e-11	4.80519e-10
ENSMUSG00000059182	Skap2	protein_coding	6	51859166	52012549	-1	src family associated phosphoprotein 2 [Source:MGI Symbol;Acc:MGI:1889206]	1.49279	5.91262	44.1005	3.11944e-11	5.0823e-10
ENSMUSG00000072769	Gm10419	protein_coding	5	108369858	108378239	1	predicted gene 10419 [Source:MGI Symbol;Acc:MGI:3642823]	-5.37157	-0.263309	44.0387	3.21945e-11	5.23996e-10
ENSMUSG00000030283	St8sia1	protein_coding	6	142821545	142964452	-1	ST8 alpha-N-acetyl-neuraminide alpha-2,8-sialyltransferase 1 [Source:MGI Symbol;Acc:MGI:106011]	-2.0426	4.58404	43.9715	3.33198e-11	5.41764e-10
ENSMUSG00000070337	Gpr179	protein_coding	11	97332109	97352077	-1	G protein-coupled receptor 179 [Source:MGI Symbol;Acc:MGI:2443409]	-2.12711	3.42426	43.9642	3.34433e-11	5.43226e-10
ENSMUSG00000020282	Rhbdf1	protein_coding	11	32209585	32222300	-1	rhomboid family 1 (Drosophila) [Source:MGI Symbol;Acc:MGI:104328]	4.2876	-0.00144667	43.9589	3.35337e-11	5.44149e-10
ENSMUSG00000033767	D930015E06Rik	protein_coding	3	83898287	84040161	-1	RIKEN cDNA D930015E06 gene [Source:MGI Symbol;Acc:MGI:2443399]	-0.982667	6.96017	43.9118	3.43507e-11	5.56846e-10
ENSMUSG00000030214	Plbd1	protein_coding	6	136612070	136661928	-1	phospholipase B domain containing 1 [Source:MGI Symbol;Acc:MGI:1914107]	3.46536	3.60778	43.9026	3.45127e-11	5.58911e-10
ENSMUSG00000028644	Ermap	protein_coding	4	119175457	119190011	-1	erythroblast membrane-associated protein [Source:MGI Symbol;Acc:MGI:1349816]	2.98478	5.97888	43.8642	3.51963e-11	5.69412e-10
ENSMUSG00000031842	Pde4c	protein_coding	8	70723720	70751186	1	phosphodiesterase 4C, cAMP specific [Source:MGI Symbol;Acc:MGI:99556]	-2.74835	2.62466	43.8107	3.61729e-11	5.84626e-10
ENSMUSG00000036622	Atp13a2	protein_coding	4	140986873	141007330	1	ATPase type 13A2 [Source:MGI Symbol;Acc:MGI:1922022]	-0.99984	8.10778	43.7908	3.65419e-11	5.9e-10
ENSMUSG00000029086	Prom1	protein_coding	5	43993625	44102032	-1	prominin 1 [Source:MGI Symbol;Acc:MGI:1100886]	5.38573	1.71389	43.7311	3.76732e-11	6.07659e-10
ENSMUSG00000050965	Prkca	protein_coding	11	107933387	108343928	-1	protein kinase C, alpha [Source:MGI Symbol;Acc:MGI:97595]	-1.592	6.88835	43.5511	4.13033e-11	6.65548e-10
ENSMUSG00000020788	Atp2a3	protein_coding	11	72961169	72993044	1	ATPase, Ca++ transporting, ubiquitous [Source:MGI Symbol;Acc:MGI:1194503]	-1.05193	9.21139	43.5422	4.14916e-11	6.67916e-10
ENSMUSG00000004846	Plod3	protein_coding	5	136987019	136996648	1	procollagen-lysine, 2-oxoglutarate 5-dioxygenase 3 [Source:MGI Symbol;Acc:MGI:1347008]	1.24061	6.50406	43.5363	4.16177e-11	6.69279e-10
ENSMUSG00000078942	Naip6	protein_coding	13	100281121	100317674	-1	NLR family, apoptosis inhibitory protein 6 [Source:MGI Symbol;Acc:MGI:1298222]	1.5287	5.18058	43.5146	4.20817e-11	6.76068e-10
ENSMUSG00000006281	Tep1	protein_coding	14	50824062	50870560	-1	telomerase associated protein 1 [Source:MGI Symbol;Acc:MGI:109573]	1.31869	5.6254	43.488	4.26557e-11	6.83929e-10
ENSMUSG00000043832	Clec4a3	protein_coding	6	122952515	122969875	1	C-type lectin domain family 4, member a3 [Source:MGI Symbol;Acc:MGI:1920399]	3.65	2.3685	43.4883	4.26509e-11	6.83929e-10
ENSMUSG00000032011	Thy1	protein_coding	9	44043384	44048579	1	thymus cell antigen 1, theta [Source:MGI Symbol;Acc:MGI:98747]	-1.63402	7.31042	43.4098	4.43963e-11	7.11132e-10
ENSMUSG00000008398	Elk3	protein_coding	10	93247414	93311135	-1	ELK3, member of ETS oncogene family [Source:MGI Symbol;Acc:MGI:101762]	-1.0096	5.79578	43.3862	4.4935e-11	7.19048e-10
ENSMUSG00000016487	Ppfibp1	protein_coding	6	146888487	147032025	1	PTPRF interacting protein, binding protein 1 (liprin beta 1) [Source:MGI Symbol;Acc:MGI:1914783]	3.22779	0.790745	43.3718	4.52662e-11	7.23632e-10
ENSMUSG00000030921	Trim30a	protein_coding	7	104409025	104465193	-1	tripartite motif-containing 30A [Source:MGI Symbol;Acc:MGI:98178]	1.00271	6.71631	43.2842	4.73393e-11	7.56026e-10
ENSMUSG00000000157	Itgb2l	protein_coding	16	96422288	96443619	-1	integrin beta 2-like [Source:MGI Symbol;Acc:MGI:1277979]	8.15588	-0.283615	43.269	4.77072e-11	7.61149e-10
ENSMUSG00000037887	Dusp8	protein_coding	7	142079490	142095843	-1	dual specificity phosphatase 8 [Source:MGI Symbol;Acc:MGI:106626]	3.75886	0.671841	43.2323	4.86106e-11	7.74798e-10
ENSMUSG00000096020	AC160473.3	IG_LV_gene	12	115833950	115834396	-1		8.7687	2.30442	43.1689	5.02112e-11	7.99521e-10
ENSMUSG00000034471	Caskin2	protein_coding	11	115799183	115813639	-1	CASK-interacting protein 2 [Source:MGI Symbol;Acc:MGI:2157062]	2.21021	4.81132	43.1261	5.13235e-11	8.16428e-10
ENSMUSG00000026009	Icos	protein_coding	1	60977927	61000320	1	inducible T cell co-stimulator [Source:MGI Symbol;Acc:MGI:1858745]	6.18432	-0.879117	43.1092	5.17686e-11	8.22697e-10
ENSMUSG00000039959	Hip1	protein_coding	5	135406523	135545122	-1	huntingtin interacting protein 1 [Source:MGI Symbol;Acc:MGI:1099804]	1.46033	5.2526	43.0951	5.21432e-11	8.27837e-10
ENSMUSG00000031610	Scrg1	protein_coding	8	57455923	57477585	1	scrapie responsive gene 1 [Source:MGI Symbol;Acc:MGI:1328308]	-6.74963	-0.500058	43.0871	5.23573e-11	8.30421e-10
ENSMUSG00000027215	Cd82	protein_coding	2	93419111	93463140	-1	CD82 antigen [Source:MGI Symbol;Acc:MGI:104651]	1.20278	5.74494	43.0682	5.28655e-11	8.37659e-10
ENSMUSG00000030659	Nucb2	protein_coding	7	116504374	116540584	1	nucleobindin 2 [Source:MGI Symbol;Acc:MGI:1858179]	4.07419	3.01928	43.0655	5.29382e-11	8.37989e-10
ENSMUSG00000022221	Ripk3	protein_coding	14	55784996	55788857	-1	receptor-interacting serine-threonine kinase 3 [Source:MGI Symbol;Acc:MGI:2154952]	-0.902256	6.72703	43.0571	5.31666e-11	8.40781e-10
ENSMUSG00000029919	Hpgds	protein_coding	6	65117293	65144908	-1	hematopoietic prostaglandin D synthase [Source:MGI Symbol;Acc:MGI:1859384]	3.39238	3.06275	43.0551	5.32187e-11	8.40782e-10
ENSMUSG00000028550	Atg4c	protein_coding	4	99193934	99259787	1	autophagy related 4C, cysteine peptidase [Source:MGI Symbol;Acc:MGI:2651854]	4.69122	-0.0714348	43.0467	5.34474e-11	8.43571e-10
ENSMUSG00000062515	Fabp4	protein_coding	3	10204347	10208576	-1	fatty acid binding protein 4, adipocyte [Source:MGI Symbol;Acc:MGI:88038]	3.33296	2.81423	43.0258	5.40238e-11	8.51838e-10
ENSMUSG00000027878	Notch2	protein_coding	3	98013538	98150367	1	notch 2 [Source:MGI Symbol;Acc:MGI:97364]	1.03955	6.99127	42.9863	5.51241e-11	8.68339e-10
ENSMUSG00000003585	Sec14l2	protein_coding	11	4097039	4123415	-1	SEC14-like 2 (S. cerevisiae) [Source:MGI Symbol;Acc:MGI:1915065]	2.5956	2.74941	42.9348	5.65956e-11	8.89785e-10
ENSMUSG00000032656	March3	protein_coding	18	56761716	56925548	-1	membrane-associated ring finger (C3HC4) 3 [Source:MGI Symbol;Acc:MGI:2443667]	3.34597	0.469968	42.9357	5.65682e-11	8.89785e-10
ENSMUSG00000046985	Tapt1	protein_coding	5	44175164	44226606	-1	transmembrane anterior posterior transformation 1 [Source:MGI Symbol;Acc:MGI:2683537]	-1.01586	6.86339	42.92	5.70241e-11	8.9565e-10
ENSMUSG00000069917	Hba-a2	protein_coding	11	32296489	32297298	1	hemoglobin alpha, adult chain 2 [Source:MGI Symbol;Acc:MGI:96016]	4.97023	8.2852	42.8278	5.97768e-11	9.37974e-10
ENSMUSG00000026389	Steap3	protein_coding	1	120190757	120272705	-1	STEAP family member 3 [Source:MGI Symbol;Acc:MGI:1915678]	1.15867	6.07007	42.8143	6.01907e-11	9.42638e-10
ENSMUSG00000032890	Rims3	protein_coding	4	120854816	120896579	1	regulating synaptic membrane exocytosis 3 [Source:MGI Symbol;Acc:MGI:2443331]	2.79516	3.33575	42.8154	6.01579e-11	9.42638e-10
ENSMUSG00000003420	Fcgrt	protein_coding	7	45092993	45103822	-1	Fc receptor, IgG, alpha chain transporter [Source:MGI Symbol;Acc:MGI:103017]	1.92791	4.83233	42.794	6.08176e-11	9.51533e-10
ENSMUSG00000024219	Anks1	protein_coding	17	27909340	28062600	1	ankyrin repeat and SAM domain containing 1 [Source:MGI Symbol;Acc:MGI:2446180]	-0.947825	7.70758	42.7764	6.13673e-11	9.59205e-10
ENSMUSG00000035085	1700020L24Rik	protein_coding	11	83437686	83441232	1	RIKEN cDNA 1700020L24 gene [Source:MGI Symbol;Acc:MGI:1913580]	2.81901	4.49368	42.7703	6.15606e-11	9.61297e-10
ENSMUSG00000030154	Klrb1f	protein_coding	6	129045901	129057471	1	killer cell lectin-like receptor subfamily B member 1F [Source:MGI Symbol;Acc:MGI:2442965]	2.60676	4.58	42.7476	6.22783e-11	9.71565e-10
ENSMUSG00000033386	Frrs1	protein_coding	3	116878227	116903750	1	ferric-chelate reductase 1 [Source:MGI Symbol;Acc:MGI:108076]	1.29144	5.69095	42.6625	6.50467e-11	1.01378e-09
ENSMUSG00000030468	Siglecg	protein_coding	7	43408204	43418358	1	sialic acid binding Ig-like lectin G [Source:MGI Symbol;Acc:MGI:2443630]	2.70932	5.94338	42.6435	6.56824e-11	1.0227e-09
ENSMUSG00000030577	Cd22	protein_coding	7	30865402	30880342	-1	CD22 antigen [Source:MGI Symbol;Acc:MGI:88322]	3.99938	1.8121	42.632	6.60682e-11	1.02771e-09
ENSMUSG00000086534	Gm16758	lincRNA	17	29890084	29897067	1	predicted gene, 16758 [Source:MGI Symbol;Acc:MGI:4439682]	-2.871	2.27476	42.6265	6.6254e-11	1.02961e-09
ENSMUSG00000040495	Chrm4	protein_coding	2	91922189	91929829	1	cholinergic receptor, muscarinic 4 [Source:MGI Symbol;Acc:MGI:88399]	3.54118	0.318654	42.5972	6.7255e-11	1.04416e-09
ENSMUSG00000018677	Slc25a39	protein_coding	11	102402985	102407946	-1	solute carrier family 25, member 39 [Source:MGI Symbol;Acc:MGI:1196386]	1.00453	6.52032	42.5392	6.92785e-11	1.07455e-09
ENSMUSG00000000753	Serpinf1	protein_coding	11	75409769	75422701	-1	serine (or cysteine) peptidase inhibitor, clade F, member 1 [Source:MGI Symbol;Acc:MGI:108080]	2.68703	5.33824	42.5166	7.00835e-11	1.08599e-09
ENSMUSG00000030861	Acadsb	protein_coding	7	131410601	131446211	1	acyl-Coenzyme A dehydrogenase, short/branched chain [Source:MGI Symbol;Acc:MGI:1914135]	-0.944329	6.35814	42.5037	7.055e-11	1.09217e-09
ENSMUSG00000003348	Mob3a	protein_coding	10	80685256	80701820	-1	MOB kinase activator 3A [Source:MGI Symbol;Acc:MGI:3050117]	-0.974197	6.73372	42.4312	7.32135e-11	1.13232e-09
ENSMUSG00000035992	Fnip1	protein_coding	11	54438199	54518235	1	folliculin interacting protein 1 [Source:MGI Symbol;Acc:MGI:2444668]	1.22568	5.94261	42.4265	7.33891e-11	1.13395e-09
ENSMUSG00000036067	Slc2a6	protein_coding	2	27021363	27027998	-1	solute carrier family 2 (facilitated glucose transporter), member 6 [Source:MGI Symbol;Acc:MGI:2443286]	2.09773	3.88693	42.3996	7.44048e-11	1.14855e-09
ENSMUSG00000053702	Nebl	protein_coding	2	17343909	17731464	-1	nebulette [Source:MGI Symbol;Acc:MGI:1921353]	-1.74488	4.18936	42.3795	7.51738e-11	1.15931e-09
ENSMUSG00000030281	Il17rc	protein_coding	6	113471427	113483140	1	interleukin 17 receptor C [Source:MGI Symbol;Acc:MGI:2159336]	-2.93676	1.28394	42.3557	7.60944e-11	1.17239e-09
ENSMUSG00000026478	Lamc1	protein_coding	1	153218922	153332786	-1	laminin, gamma 1 [Source:MGI Symbol;Acc:MGI:99914]	-1.10592	6.43402	42.3231	7.73751e-11	1.19099e-09
ENSMUSG00000050288	Fzd2	protein_coding	11	102604431	102608058	1	frizzled homolog 2 (Drosophila) [Source:MGI Symbol;Acc:MGI:1888513]	-4.05251	0.991295	42.2226	8.14549e-11	1.25168e-09
ENSMUSG00000070501	BC094916	protein_coding	1	173519717	173535957	-1	cDNA sequence BC094916 [Source:MGI Symbol;Acc:MGI:3584522]	7.44919	-0.277152	42.2221	8.14729e-11	1.25168e-09
ENSMUSG00000019944	Rhobtb1	protein_coding	10	69151434	69291791	1	Rho-related BTB domain containing 1 [Source:MGI Symbol;Acc:MGI:1916538]	2.39151	2.62548	42.2162	8.17219e-11	1.25431e-09
ENSMUSG00000028019	Pdgfc	protein_coding	3	81036416	81214040	1	platelet-derived growth factor, C polypeptide [Source:MGI Symbol;Acc:MGI:1859631]	3.88952	2.74516	42.1997	8.24142e-11	1.26374e-09
ENSMUSG00000038587	Akap12	protein_coding	10	4266329	4359468	1	A kinase (PRKA) anchor protein (gravin) 12 [Source:MGI Symbol;Acc:MGI:1932576]	-2.44134	4.13798	42.196	8.2569e-11	1.26491e-09
ENSMUSG00000038034	Igsf8	protein_coding	1	172261641	172319841	1	immunoglobulin superfamily, member 8 [Source:MGI Symbol;Acc:MGI:2154090]	1.04757	5.73528	42.1584	8.41697e-11	1.28821e-09
ENSMUSG00000021820	Camk2g	protein_coding	14	20734875	20794088	-1	calcium/calmodulin-dependent protein kinase II gamma [Source:MGI Symbol;Acc:MGI:88259]	-0.96625	5.8387	42.1482	8.46102e-11	1.29373e-09
ENSMUSG00000029608	Rph3a	protein_coding	5	120940502	121009518	-1	rabphilin 3A [Source:MGI Symbol;Acc:MGI:102788]	-4.2525	-0.432904	42.0592	8.85511e-11	1.35271e-09
ENSMUSG00000031995	St14	protein_coding	9	31089402	31131853	-1	suppression of tumorigenicity 14 (colon carcinoma) [Source:MGI Symbol;Acc:MGI:1338881]	4.27187	0.0841566	42.0323	8.97759e-11	1.37012e-09
ENSMUSG00000048970	C1galt1c1	protein_coding	X	38630785	38635087	-1	C1GALT1-specific chaperone 1 [Source:MGI Symbol;Acc:MGI:1913493]	2.08631	5.54354	42.0154	9.05551e-11	1.38071e-09
ENSMUSG00000007617	Homer1	protein_coding	13	93303757	93404129	1	homer homolog 1 (Drosophila) [Source:MGI Symbol;Acc:MGI:1347345]	1.26674	6.62161	41.9558	9.33592e-11	1.42212e-09
ENSMUSG00000086602	Gm15609	lincRNA	15	89520096	89523677	-1	predicted gene 15609 [Source:MGI Symbol;Acc:MGI:3783055]	-3.02921	2.10543	41.9427	9.39878e-11	1.43035e-09
ENSMUSG00000026187	Xrcc5	protein_coding	1	72307421	72394952	1	X-ray repair complementing defective repair in Chinese hamster cells 5 [Source:MGI Symbol;Acc:MGI:104517]	2.87285	1.60617	41.9393	9.41502e-11	1.43147e-09
ENSMUSG00000095028	Sirpb1b	protein_coding	3	15495754	15575065	-1	signal-regulatory protein beta 1B [Source:MGI Symbol;Acc:MGI:3779828]	8.39851	-0.558314	41.9209	9.50401e-11	1.44364e-09
ENSMUSG00000024044	Epb4.1l3	protein_coding	17	69156810	69289985	1	erythrocyte protein band 4.1-like 3 [Source:MGI Symbol;Acc:MGI:103008]	3.2304	3.29697	41.8739	9.73538e-11	1.4774e-09
ENSMUSG00000015766	Eps8	protein_coding	6	137477245	137654876	-1	epidermal growth factor receptor pathway substrate 8 [Source:MGI Symbol;Acc:MGI:104684]	4.78275	-0.751902	41.8659	9.77542e-11	1.48209e-09
ENSMUSG00000048148	Nwd1	protein_coding	8	72646711	72714746	1	NACHT and WD repeat domain containing 1 [Source:MGI Symbol;Acc:MGI:2442268]	-1.16319	6.09048	41.8615	9.7973e-11	1.48401e-09
ENSMUSG00000036181	Hist1h1c	protein_coding	13	23738807	23740366	1	histone cluster 1, H1c [Source:MGI Symbol;Acc:MGI:1931526]	1.78001	4.30487	41.8113	1.00521e-10	1.52118e-09
ENSMUSG00000039960	Rhou	protein_coding	8	123653929	123663884	1	ras homolog gene family, member U [Source:MGI Symbol;Acc:MGI:1916831]	3.39971	3.20933	41.7802	1.0213e-10	1.54409e-09
ENSMUSG00000058818	Lilrb3	protein_coding	7	3711409	3720391	-1	leukocyte immunoglobulin-like receptor, subfamily B (with TM and ITIM domains), member 3 [Source:MGI Symbol;Acc:MGI:894311]	2.75593	4.03633	41.7365	1.04443e-10	1.57758e-09
ENSMUSG00000031517	Gpm6a	protein_coding	8	54954728	55060877	1	glycoprotein m6a [Source:MGI Symbol;Acc:MGI:107671]	8.08534	-0.85523	41.6844	1.07263e-10	1.61866e-09
ENSMUSG00000005672	Kit	protein_coding	5	75574916	75656722	1	kit oncogene [Source:MGI Symbol;Acc:MGI:96677]	-0.980457	7.99309	41.6492	1.09208e-10	1.64647e-09
ENSMUSG00000036611	Eepd1	protein_coding	9	25481547	25604110	1	endonuclease/exonuclease/phosphatase family domain containing 1 [Source:MGI Symbol;Acc:MGI:1914734]	3.38195	0.817047	41.6468	1.09341e-10	1.64695e-09
ENSMUSG00000020021	Fgd6	protein_coding	10	94036001	94145339	1	FYVE, RhoGEF and PH domain containing 6 [Source:MGI Symbol;Acc:MGI:1261419]	2.92782	2.22741	41.6363	1.09932e-10	1.6543e-09
ENSMUSG00000038312	Edem2	protein_coding	2	155701677	155729475	-1	ER degradation enhancer, mannosidase alpha-like 2 [Source:MGI Symbol;Acc:MGI:1915540]	1.01615	6.73869	41.5977	1.12124e-10	1.68571e-09
ENSMUSG00000017607	Tns4	protein_coding	11	99065678	99089306	-1	tensin 4 [Source:MGI Symbol;Acc:MGI:2144377]	2.89326	3.67787	41.4954	1.18152e-10	1.77469e-09
ENSMUSG00000039062	Anpep	protein_coding	7	79821803	79848210	-1	alanyl (membrane) aminopeptidase [Source:MGI Symbol;Acc:MGI:5000466]	3.58363	2.10905	41.4623	1.20167e-10	1.80328e-09
ENSMUSG00000031391	L1cam	protein_coding	X	73853778	73896105	-1	L1 cell adhesion molecule [Source:MGI Symbol;Acc:MGI:96721]	2.89617	1.54493	41.4543	1.20659e-10	1.80823e-09
ENSMUSG00000069094	Pde7a	protein_coding	3	19223108	19311322	-1	phosphodiesterase 7A [Source:MGI Symbol;Acc:MGI:1202402]	-1.03589	6.4217	41.4533	1.2072e-10	1.80823e-09
ENSMUSG00000053559	Smagp	protein_coding	15	100621342	100636865	-1	small cell adhesion glycoprotein [Source:MGI Symbol;Acc:MGI:2448476]	2.70979	2.37295	41.4122	1.23284e-10	1.84492e-09
ENSMUSG00000001768	Rin2	protein_coding	2	145784734	145887616	1	Ras and Rab interactor 2 [Source:MGI Symbol;Acc:MGI:1921280]	3.18085	2.04952	41.3976	1.24208e-10	1.85676e-09
ENSMUSG00000016534	Lamp2	protein_coding	X	38401357	38456454	-1	lysosomal-associated membrane protein 2 [Source:MGI Symbol;Acc:MGI:96748]	0.998831	7.68083	41.3961	1.24305e-10	1.85676e-09
ENSMUSG00000049988	Lrrc25	protein_coding	8	70616844	70620850	1	leucine rich repeat containing 25 [Source:MGI Symbol;Acc:MGI:2445284]	2.41034	3.85246	41.2999	1.30573e-10	1.9486e-09
ENSMUSG00000003379	Cd79a	protein_coding	7	24897381	24902197	1	CD79A antigen (immunoglobulin-associated alpha) [Source:MGI Symbol;Acc:MGI:101774]	3.28856	2.27381	41.2861	1.31502e-10	1.96064e-09
ENSMUSG00000097328	Tnfsf12	protein_coding	11	69682577	69696098	-1	tumor necrosis factor (ligand) superfamily, member 12 [Source:MGI Symbol;Acc:MGI:1196259]	2.948	2.83006	41.2807	1.31863e-10	1.96421e-09
ENSMUSG00000054404	Slfn5	protein_coding	11	82951349	82962941	1	schlafen 5 [Source:MGI Symbol;Acc:MGI:1329004]	1.6443	5.2617	41.2574	1.33444e-10	1.98593e-09
ENSMUSG00000073490	AI607873	protein_coding	1	173723430	173741809	-1	expressed sequence AI607873 [Source:MGI Symbol;Acc:MGI:2138302]	3.2209	3.60057	41.2432	1.34419e-10	1.9986e-09
ENSMUSG00000009292	Trpm2	protein_coding	10	77907722	77970563	-1	transient receptor potential cation channel, subfamily M, member 2 [Source:MGI Symbol;Acc:MGI:1351901]	2.11006	4.2323	41.2325	1.3516e-10	2.00777e-09
ENSMUSG00000062312	Erbb2	protein_coding	11	98412470	98437716	1	v-erb-b2 erythroblastic leukemia viral oncogene homolog 2, neuro/glioblastoma derived oncogene homolog (avian) [Source:MGI Symbol;Acc:MGI:95410]	3.86338	0.0356317	41.2165	1.3627e-10	2.0224e-09
ENSMUSG00000038421	Fcrla	protein_coding	1	170917576	170927583	-1	Fc receptor-like A [Source:MGI Symbol;Acc:MGI:2138647]	4.6083	1.13207	41.208	1.36859e-10	2.02928e-09
ENSMUSG00000042589	Cux2	protein_coding	5	121857963	122050102	-1	cut-like homeobox 2 [Source:MGI Symbol;Acc:MGI:107321]	3.90814	3.06565	41.1944	1.37819e-10	2.04165e-09
ENSMUSG00000047085	Lrrc4b	protein_coding	7	44429018	44463351	1	leucine rich repeat containing 4B [Source:MGI Symbol;Acc:MGI:3027390]	-1.87942	4.45035	41.0981	1.44777e-10	2.14275e-09
ENSMUSG00000095429	AC090887.4	IG_LV_gene	12	113702124	113702578	-1		10.8403	1.60684	41.0637	1.47345e-10	2.17877e-09
ENSMUSG00000042453	Reln	protein_coding	5	21884454	22344702	-1	reelin [Source:MGI Symbol;Acc:MGI:103022]	5.64734	1.90243	41.0491	1.48454e-10	2.19315e-09
ENSMUSG00000020901	Pik3r5	protein_coding	11	68432121	68497849	1	phosphoinositide-3-kinase, regulatory subunit 5, p101 [Source:MGI Symbol;Acc:MGI:2443588]	2.237	4.91585	40.9726	1.54376e-10	2.27856e-09
ENSMUSG00000020182	Ddc	protein_coding	11	11814101	11898144	-1	dopa decarboxylase [Source:MGI Symbol;Acc:MGI:94876]	-2.09491	4.43712	40.9512	1.56079e-10	2.30159e-09
ENSMUSG00000082101	Slfn14-ps	pseudogene	11	83275112	83286726	-1	schlafen family member 14, pseudogene [Source:MGI Symbol;Acc:MGI:2684866]	4.61346	0.825557	40.9484	1.56299e-10	2.30274e-09
ENSMUSG00000038725	Pkhd1l1	protein_coding	15	44457553	44597143	1	polycystic kidney and hepatic disease 1-like 1 [Source:MGI Symbol;Acc:MGI:2183153]	2.81386	3.50613	40.9306	1.57728e-10	2.32168e-09
ENSMUSG00000061143	Maml3	protein_coding	3	51687611	52104891	-1	mastermind like 3 (Drosophila) [Source:MGI Symbol;Acc:MGI:2389461]	-1.6636	4.84539	40.9197	1.5861e-10	2.33254e-09
ENSMUSG00000026930	Gpsm1	protein_coding	2	26315515	26348237	1	G-protein signalling modulator 1 (AGS3-like, C. elegans) [Source:MGI Symbol;Acc:MGI:1915089]	-1.28845	4.99606	40.9015	1.60099e-10	2.35016e-09
ENSMUSG00000043336	Filip1l	protein_coding	16	57353093	57573126	1	filamin A interacting protein 1-like [Source:MGI Symbol;Acc:MGI:1925999]	2.12971	3.88683	40.903	1.59973e-10	2.35016e-09
ENSMUSG00000024011	Pi16	protein_coding	17	29318877	29329413	1	peptidase inhibitor 16 [Source:MGI Symbol;Acc:MGI:1921366]	2.40843	4.32766	40.8932	1.60776e-10	2.35795e-09
ENSMUSG00000026436	Elk4	protein_coding	1	132007607	132032612	1	ELK4, member of ETS oncogene family [Source:MGI Symbol;Acc:MGI:102853]	-0.994252	6.66424	40.8574	1.63749e-10	2.39937e-09
ENSMUSG00000027339	Rassf2	protein_coding	2	131989415	132030258	-1	Ras association (RalGDS/AF-6) domain family member 2 [Source:MGI Symbol;Acc:MGI:2442060]	-0.849362	6.54185	40.821	1.66831e-10	2.44232e-09
ENSMUSG00000022817	Itgb5	protein_coding	16	33829665	33949153	1	integrin beta 5 [Source:MGI Symbol;Acc:MGI:96614]	3.26279	3.63123	40.7449	1.73456e-10	2.537e-09
ENSMUSG00000048779	P2ry6	protein_coding	7	100937638	100964391	-1	pyrimidinergic receptor P2Y, G-protein coupled, 6 [Source:MGI Symbol;Acc:MGI:2673874]	3.60824	1.25737	40.7419	1.73724e-10	2.53864e-09
ENSMUSG00000062488	I830012O16Rik	protein_coding	19	34607970	34613401	1	RIKEN cDNA I830012O16 gene [Source:MGI Symbol;Acc:MGI:3698419]	4.83777	1.0537	40.7356	1.74282e-10	2.54449e-09
ENSMUSG00000037820	Tgm2	protein_coding	2	158116402	158146436	-1	transglutaminase 2, C polypeptide [Source:MGI Symbol;Acc:MGI:98731]	3.20058	4.27956	40.6805	1.79265e-10	2.61487e-09
ENSMUSG00000069255	Dusp22	protein_coding	13	30659999	30711231	1	dual specificity phosphatase 22 [Source:MGI Symbol;Acc:MGI:1915926]	3.66172	0.538932	40.6204	1.8487e-10	2.69421e-09
ENSMUSG00000051998	Lax1	protein_coding	1	133679029	133690108	-1	lymphocyte transmembrane adaptor 1 [Source:MGI Symbol;Acc:MGI:2443362]	-1.8723	5.05374	40.5396	1.9267e-10	2.80534e-09
ENSMUSG00000022438	Parvb	protein_coding	15	84232043	84315688	1	parvin, beta [Source:MGI Symbol;Acc:MGI:2153063]	2.38386	2.78552	40.5247	1.94147e-10	2.82431e-09
ENSMUSG00000097465	AC164566.1	lincRNA	16	49800533	49804874	1		-2.65905	1.56264	40.4328	2.03498e-10	2.95768e-09
ENSMUSG00000031808	Slc27a1	protein_coding	8	71568927	71586708	1	solute carrier family 27 (fatty acid transporter), member 1 [Source:MGI Symbol;Acc:MGI:1347098]	-1.35575	4.75929	40.3884	2.08168e-10	3.02132e-09
ENSMUSG00000050345	4930486L24Rik	protein_coding	13	60842621	60864416	-1	RIKEN cDNA 4930486L24 gene [Source:MGI Symbol;Acc:MGI:1922258]	-2.73076	1.89644	40.3877	2.08251e-10	3.02132e-09
ENSMUSG00000032261	Sh3bgrl2	protein_coding	9	83548338	83600292	1	SH3 domain binding glutamic acid-rich protein like 2 [Source:MGI Symbol;Acc:MGI:1915350]	3.51754	0.831154	40.372	2.09927e-10	3.04291e-09
ENSMUSG00000036641	Ccdc148	protein_coding	2	58821697	59160683	-1	coiled-coil domain containing 148 [Source:MGI Symbol;Acc:MGI:3039583]	3.83111	1.05591	40.3218	2.15392e-10	3.11932e-09
ENSMUSG00000053175	Bcl3	protein_coding	7	19808462	19822770	-1	B cell leukemia/lymphoma 3 [Source:MGI Symbol;Acc:MGI:88140]	2.05168	3.76411	40.2773	2.20354e-10	3.18832e-09
ENSMUSG00000025194	Abcc2	protein_coding	19	43782192	43837951	1	ATP-binding cassette, sub-family C (CFTR/MRP), member 2 [Source:MGI Symbol;Acc:MGI:1352447]	5.11512	0.904658	40.2623	2.22056e-10	3.21008e-09
ENSMUSG00000022540	Rogdi	protein_coding	16	5008730	5013517	-1	rogdi homolog (Drosophila) [Source:MGI Symbol;Acc:MGI:1913299]	2.207	4.74383	40.2322	2.25497e-10	3.25691e-09
ENSMUSG00000052248	Gm13476	antisense	2	45111138	45114087	1	predicted gene 13476 [Source:MGI Symbol;Acc:MGI:3652108]	3.1287	2.86843	40.2242	2.26428e-10	3.26744e-09
ENSMUSG00000043740	B430306N03Rik	protein_coding	17	48316141	48327024	1	RIKEN cDNA B430306N03 gene [Source:MGI Symbol;Acc:MGI:2443478]	2.47588	3.17304	40.1584	2.34183e-10	3.37634e-09
ENSMUSG00000044350	Lacc1	protein_coding	14	77024200	77036904	-1	laccase (multicopper oxidoreductase) domain containing 1 [Source:MGI Symbol;Acc:MGI:2445077]	4.07696	2.26283	40.0888	2.42671e-10	3.49559e-09
ENSMUSG00000032028	Nxpe2	protein_coding	9	48318006	48353454	-1	neurexophilin and PC-esterase domain family, member 2 [Source:MGI Symbol;Acc:MGI:1925502]	7.94227	-0.68871	40.0645	2.4572e-10	3.53635e-09
ENSMUSG00000050860	Phospho1	protein_coding	11	95824499	95832140	1	phosphatase, orphan 1 [Source:MGI Symbol;Acc:MGI:2447348]	3.61463	-0.0419171	40.0438	2.48337e-10	3.57083e-09
ENSMUSG00000040732	Erg	protein_coding	16	95359169	95586593	-1	avian erythroblastosis virus E-26 (v-ets) oncogene related [Source:MGI Symbol;Acc:MGI:95415]	-1.06345	5.68652	40.0378	2.49095e-10	3.57855e-09
ENSMUSG00000038527	C1rl	protein_coding	6	124493113	124510643	1	complement component 1, r subcomponent-like [Source:MGI Symbol;Acc:MGI:2660692]	3.66536	2.41535	40.0141	2.52132e-10	3.61896e-09
ENSMUSG00000073433	Arhgdig	protein_coding	17	26196226	26207786	-1	Rho GDP dissociation inhibitor (GDI) gamma [Source:MGI Symbol;Acc:MGI:108430]	3.73067	0.501728	40.0063	2.53141e-10	3.63022e-09
ENSMUSG00000024725	Ostf1	protein_coding	19	18579328	18631789	-1	osteoclast stimulating factor 1 [Source:MGI Symbol;Acc:MGI:700012]	1.1108	6.1681	39.9881	2.55514e-10	3.66101e-09
ENSMUSG00000019996	Mtap7	protein_coding	10	20148471	20281589	1	microtubule-associated protein 7 [Source:MGI Symbol;Acc:MGI:1328328]	-0.945654	5.88789	39.9627	2.5886e-10	3.70319e-09
ENSMUSG00000029866	Kel	protein_coding	6	41686330	41704339	-1	Kell blood group [Source:MGI Symbol;Acc:MGI:1346053]	2.84561	4.4556	39.9623	2.58916e-10	3.70319e-09
ENSMUSG00000030256	Bhlhe41	protein_coding	6	145858243	145865558	-1	basic helix-loop-helix family, member e41 [Source:MGI Symbol;Acc:MGI:1930704]	4.48413	1.60817	39.9063	2.66447e-10	3.80753e-09
ENSMUSG00000038028	9630033F20Rik	protein_coding	6	127085116	127109550	-1	RIKEN cDNA 9630033F20 gene [Source:MGI Symbol;Acc:MGI:2442752]	2.78149	4.13669	39.8458	2.74823e-10	3.92375e-09
ENSMUSG00000066677	Pydc3	protein_coding	1	173673911	173698392	1	pyrin domain containing 3 [Source:MGI Symbol;Acc:MGI:2442822]	4.87799	-0.0913611	39.8187	2.7866e-10	3.97503e-09
ENSMUSG00000097052	AL732311.1	lincRNA	2	26637177	26640244	-1		-1.54712	4.09011	39.8046	2.80677e-10	4.00026e-09
ENSMUSG00000041688	Amot	protein_coding	X	145446425	145505181	-1	angiomotin [Source:MGI Symbol;Acc:MGI:108440]	2.32538	5.7777	39.7956	2.8198e-10	4.0153e-09
ENSMUSG00000063382	Bcl9l	protein_coding	9	44499136	44510388	1	B cell CLL/lymphoma 9-like [Source:MGI Symbol;Acc:MGI:1933114]	-1.35422	5.37098	39.791	2.82649e-10	4.02127e-09
ENSMUSG00000021190	Lgmn	protein_coding	12	102394084	102439813	-1	legumain [Source:MGI Symbol;Acc:MGI:1330838]	2.69541	5.50193	39.7792	2.84363e-10	4.04211e-09
ENSMUSG00000028364	Tnc	protein_coding	4	63959785	64047015	-1	tenascin C [Source:MGI Symbol;Acc:MGI:101922]	6.32611	-0.871524	39.7044	2.9546e-10	4.19616e-09
ENSMUSG00000095583	AC073563.2	IG_LV_gene	12	113994469	113994898	-1		13.0984	3.80382	39.6762	2.99762e-10	4.25351e-09
ENSMUSG00000034282	Evpl	protein_coding	11	116220559	116238077	-1	envoplakin [Source:MGI Symbol;Acc:MGI:107507]	-1.21572	5.78432	39.6638	3.01659e-10	4.27668e-09
ENSMUSG00000040592	Cd79b	protein_coding	11	106311341	106314762	-1	CD79B antigen [Source:MGI Symbol;Acc:MGI:96431]	2.66385	2.51661	39.6466	3.04333e-10	4.3108e-09
ENSMUSG00000025701	Alox5	protein_coding	6	116410077	116461178	-1	arachidonate 5-lipoxygenase [Source:MGI Symbol;Acc:MGI:87999]	3.72818	0.974001	39.6067	3.10618e-10	4.39598e-09
ENSMUSG00000046324	Ermp1	protein_coding	19	29608214	29648415	-1	endoplasmic reticulum metallopeptidase 1 [Source:MGI Symbol;Acc:MGI:106250]	1.08068	5.87845	39.5763	3.15495e-10	4.4611e-09
ENSMUSG00000014782	Plekhg4	protein_coding	8	105373274	105382862	1	pleckstrin homology domain containing, family G (with RhoGef domain) member 4 [Source:MGI Symbol;Acc:MGI:2142544]	-2.88031	1.36597	39.554	3.19118e-10	4.50837e-09
ENSMUSG00000031198	Fundc2	protein_coding	X	75382399	75396459	1	FUN14 domain containing 2 [Source:MGI Symbol;Acc:MGI:1914641]	3.89027	1.00281	39.5474	3.20186e-10	4.51951e-09
ENSMUSG00000033530	Ttc7b	protein_coding	12	100300771	100520822	-1	tetratricopeptide repeat domain 7B [Source:MGI Symbol;Acc:MGI:2144724]	-1.09253	5.90896	39.5315	3.22804e-10	4.55249e-09
ENSMUSG00000095788	Sirpb1a	protein_coding	3	15371827	15426427	-1	signal-regulatory protein beta 1A [Source:MGI Symbol;Acc:MGI:2444824]	5.39809	-0.576613	39.4924	3.29343e-10	4.64067e-09
ENSMUSG00000036053	Fmnl2	protein_coding	2	52857860	53134202	1	formin-like 2 [Source:MGI Symbol;Acc:MGI:1918659]	3.32126	3.34355	39.4703	3.33087e-10	4.68933e-09
ENSMUSG00000044629	Cnrip1	protein_coding	11	17051586	17079371	1	cannabinoid receptor interacting protein 1 [Source:MGI Symbol;Acc:MGI:1917505]	-2.26209	3.49168	39.3714	3.50389e-10	4.92862e-09
ENSMUSG00000076562	Igkv4-50	IG_LV_gene	6	69700767	69701287	-1	immunoglobulin kappa variable 4-50 [Source:MGI Symbol;Acc:MGI:2685915]	12.3285	3.08349	39.3365	3.56703e-10	5.01307e-09
ENSMUSG00000000861	Bcl11a	protein_coding	11	24078056	24174123	1	B cell CLL/lymphoma 11A (zinc finger protein) [Source:MGI Symbol;Acc:MGI:106190]	4.50093	2.59247	39.3091	3.6175e-10	5.07959e-09
ENSMUSG00000055725	Paqr3	protein_coding	5	97082329	97111596	-1	progestin and adipoQ receptor family member III [Source:MGI Symbol;Acc:MGI:2679683]	3.15433	1.33686	39.2545	3.72009e-10	5.2191e-09
ENSMUSG00000085971	Gm15411	lincRNA	5	148995651	149015813	-1	predicted gene 15411 [Source:MGI Symbol;Acc:MGI:3705213]	-3.01784	1.23032	39.2218	3.78299e-10	5.30274e-09
ENSMUSG00000029650	Slc46a3	protein_coding	5	147878437	147894815	-1	solute carrier family 46, member 3 [Source:MGI Symbol;Acc:MGI:1918956]	2.37795	2.73222	39.2181	3.79006e-10	5.30806e-09
ENSMUSG00000049744	Arhgap15	protein_coding	2	43748824	44395953	1	Rho GTPase activating protein 15 [Source:MGI Symbol;Acc:MGI:1923367]	-0.977585	6.24236	39.1798	3.86514e-10	5.40852e-09
ENSMUSG00000070323	Mmp27	protein_coding	9	7571396	7581885	1	matrix metallopeptidase 27 [Source:MGI Symbol;Acc:MGI:3039232]	3.80071	1.38472	39.1189	3.98761e-10	5.57506e-09
ENSMUSG00000076939	Iglv3	IG_LV_gene	16	19241211	19241679	-1	immunoglobulin lambda variable 3 [Source:MGI Symbol;Acc:MGI:3645509]	8.27017	1.76164	39.1012	4.02388e-10	5.62092e-09
ENSMUSG00000034926	Dhcr24	protein_coding	4	106561038	106589113	1	24-dehydrocholesterol reductase [Source:MGI Symbol;Acc:MGI:1922004]	-0.857374	7.14286	39.0915	4.04401e-10	5.63928e-09
ENSMUSG00000040907	Atp1a3	protein_coding	7	24978167	25005957	-1	ATPase, Na+/K+ transporting, alpha 3 polypeptide [Source:MGI Symbol;Acc:MGI:88107]	2.12001	7.48323	39.0931	4.0406e-10	5.63928e-09
ENSMUSG00000040274	Cdk6	protein_coding	5	3343893	3523218	1	cyclin-dependent kinase 6 [Source:MGI Symbol;Acc:MGI:1277162]	-0.972512	8.491	39.0475	4.13608e-10	5.7627e-09
ENSMUSG00000018417	Myo1b	protein_coding	1	51749765	51916071	-1	myosin IB [Source:MGI Symbol;Acc:MGI:107752]	4.27553	1.07712	39.0319	4.16939e-10	5.8041e-09
ENSMUSG00000030878	Cdr2	protein_coding	7	120957036	120982312	-1	cerebellar degeneration-related 2 [Source:MGI Symbol;Acc:MGI:1100885]	1.92877	3.83839	39.013	4.20988e-10	5.85543e-09
ENSMUSG00000075122	Cd80	protein_coding	16	38458933	38486933	1	CD80 antigen [Source:MGI Symbol;Acc:MGI:101775]	2.82791	2.21646	39.0071	4.22273e-10	5.86825e-09
ENSMUSG00000034041	Lyl1	protein_coding	8	84701457	84704715	1	lymphoblastomic leukemia 1 [Source:MGI Symbol;Acc:MGI:96891]	-1.01568	7.46241	38.9841	4.27266e-10	5.93254e-09
ENSMUSG00000040584	Abcb1a	protein_coding	5	8660077	8748575	1	ATP-binding cassette, sub-family B (MDR/TAP), member 1A [Source:MGI Symbol;Acc:MGI:97570]	3.79447	-0.307107	38.981	4.27954e-10	5.93698e-09
ENSMUSG00000030094	Xpc	protein_coding	6	91489305	91515884	-1	xeroderma pigmentosum, complementation group C [Source:MGI Symbol;Acc:MGI:103557]	-0.904008	6.3927	38.9581	4.33003e-10	6.00189e-09
ENSMUSG00000094302	Olfr644	protein_coding	7	104068085	104069029	-1	olfactory receptor 644 [Source:MGI Symbol;Acc:MGI:3030478]	-6.28478	-0.929566	38.8876	4.48918e-10	6.21714e-09
ENSMUSG00000045826	Ptprcap	protein_coding	19	4154606	4156751	1	protein tyrosine phosphatase, receptor type, C polypeptide-associated protein [Source:MGI Symbol;Acc:MGI:97811]	-1.70342	6.66682	38.8447	4.58897e-10	6.3499e-09
ENSMUSG00000030737	Slco2b1	protein_coding	7	99657804	99711340	-1	solute carrier organic anion transporter family, member 2b1 [Source:MGI Symbol;Acc:MGI:1351872]	2.575	4.50095	38.8418	4.59589e-10	6.35404e-09
ENSMUSG00000040663	Clcf1	protein_coding	19	4214238	4223490	1	cardiotrophin-like cytokine factor 1 [Source:MGI Symbol;Acc:MGI:1930088]	3.20159	0.671303	38.8135	4.66284e-10	6.44109e-09
ENSMUSG00000023328	Ache	protein_coding	5	137287519	137294466	1	acetylcholinesterase [Source:MGI Symbol;Acc:MGI:87876]	2.91387	2.70485	38.7863	4.72827e-10	6.5259e-09
ENSMUSG00000034738	Nostrin	protein_coding	2	69135800	69189330	1	nitric oxide synthase trafficker [Source:MGI Symbol;Acc:MGI:3606242]	4.554	1.8214	38.7825	4.73766e-10	6.53328e-09
ENSMUSG00000051906	Cd209f	protein_coding	8	4102787	4105835	-1	CD209f antigen [Source:MGI Symbol;Acc:MGI:1916392]	8.62847	-0.305299	38.7703	4.76719e-10	6.5684e-09
ENSMUSG00000003469	Phyhip	protein_coding	14	70457476	70468832	1	phytanoyl-CoA hydroxylase interacting protein [Source:MGI Symbol;Acc:MGI:1860417]	4.39803	-0.504517	38.7498	4.81751e-10	6.63208e-09
ENSMUSG00000097327	RP23-58L22.2	pseudogene	10	22113050	22148823	-1		5.04419	-0.00392462	38.7275	4.87304e-10	6.70281e-09
ENSMUSG00000022309	Angpt1	protein_coding	15	42424727	42676977	-1	angiopoietin 1 [Source:MGI Symbol;Acc:MGI:108448]	-2.09632	8.27074	38.7228	4.88465e-10	6.71308e-09
ENSMUSG00000055895	Plac1l	protein_coding	19	11647279	11660559	-1	placenta-specific 1-like [Source:MGI Symbol;Acc:MGI:2684945]	6.95519	-0.149498	38.6794	4.99442e-10	6.8581e-09
ENSMUSG00000031824	6430548M08Rik	protein_coding	8	120114152	120165306	1	RIKEN cDNA 6430548M08 gene [Source:MGI Symbol;Acc:MGI:2443793]	2.30835	3.24589	38.6556	5.05592e-10	6.93666e-09
ENSMUSG00000002985	Apoe	protein_coding	7	19696109	19699166	-1	apolipoprotein E [Source:MGI Symbol;Acc:MGI:88057]	2.25485	7.42352	38.6315	5.11872e-10	7.00861e-09
ENSMUSG00000019789	Hey2	protein_coding	10	30832359	30842801	-1	hairy/enhancer-of-split related with YRPW motif 2 [Source:MGI Symbol;Acc:MGI:1341884]	-2.7704	2.55215	38.6304	5.12137e-10	7.00861e-09
ENSMUSG00000029417	Cxcl9	protein_coding	5	92321331	92328079	-1	chemokine (C-X-C motif) ligand 9 [Source:MGI Symbol;Acc:MGI:1352449]	3.46406	0.987329	38.6325	5.116e-10	7.00861e-09
ENSMUSG00000000562	Adora3	protein_coding	3	105870858	105908928	1	adenosine A3 receptor [Source:MGI Symbol;Acc:MGI:104847]	4.17587	1.16423	38.6257	5.13373e-10	7.01957e-09
ENSMUSG00000023019	Gpd1	protein_coding	15	99717515	99725005	1	glycerol-3-phosphate dehydrogenase 1 (soluble) [Source:MGI Symbol;Acc:MGI:95679]	2.18368	3.76301	38.5629	5.30169e-10	7.2431e-09
ENSMUSG00000029638	Glcci1	protein_coding	6	8509600	8597548	1	glucocorticoid induced transcript 1 [Source:MGI Symbol;Acc:MGI:2179717]	1.64813	4.41205	38.5216	5.41503e-10	7.3917e-09
ENSMUSG00000021871	Pnp	protein_coding	14	50944302	50965237	1	purine-nucleoside phosphorylase [Source:MGI Symbol;Acc:MGI:97365]	1.1088	8.07441	38.5194	5.42125e-10	7.39394e-09
ENSMUSG00000031444	F10	protein_coding	8	13037308	13056676	1	coagulation factor X [Source:MGI Symbol;Acc:MGI:103107]	1.37613	6.78302	38.5044	5.46304e-10	7.44466e-09
ENSMUSG00000048200	Efcab4a	protein_coding	7	141461094	141466613	1	EF-hand calcium binding domain 4A [Source:MGI Symbol;Acc:MGI:2446129]	3.2111	3.19923	38.4488	5.62094e-10	7.65338e-09
ENSMUSG00000000901	Mmp11	protein_coding	10	75923222	75932502	-1	matrix metallopeptidase 11 [Source:MGI Symbol;Acc:MGI:97008]	-3.2628	0.665205	38.43	5.67519e-10	7.72075e-09
ENSMUSG00000038695	Josd2	protein_coding	7	44467980	44471652	1	Josephin domain containing 2 [Source:MGI Symbol;Acc:MGI:1913374]	1.2507	5.04656	38.4012	5.75982e-10	7.82928e-09
ENSMUSG00000038304	Cd160	protein_coding	3	96798763	96829351	-1	CD160 antigen [Source:MGI Symbol;Acc:MGI:1860383]	-2.70151	2.3074	38.3983	5.76836e-10	7.8343e-09
ENSMUSG00000075289	Carns1	protein_coding	19	4164324	4175479	-1	carnosine synthase 1 [Source:MGI Symbol;Acc:MGI:2147595]	-1.56533	4.23301	38.3964	5.77379e-10	7.83509e-09
ENSMUSG00000000486	Sept1	protein_coding	7	127214447	127218498	-1	septin 1 [Source:MGI Symbol;Acc:MGI:1858916]	-1.4312	7.49723	38.3438	5.93164e-10	8.04255e-09
ENSMUSG00000070390	Nlrp1b	protein_coding	11	71153102	71230733	-1	NLR family, pyrin domain containing 1B [Source:MGI Symbol;Acc:MGI:3582959]	4.0611	0.00610524	38.324	5.99205e-10	8.11765e-09
ENSMUSG00000008461	Fut1	protein_coding	7	45617606	45621059	1	fucosyltransferase 1 [Source:MGI Symbol;Acc:MGI:109375]	5.69341	-0.263078	38.309	6.03835e-10	8.17352e-09
ENSMUSG00000034854	Mfsd12	protein_coding	10	81357491	81366225	1	major facilitator superfamily domain containing 12 [Source:MGI Symbol;Acc:MGI:3604804]	0.944721	5.98484	38.2817	6.12349e-10	8.28183e-09
ENSMUSG00000056612	Ppp1r14b	protein_coding	19	6975048	6977324	1	protein phosphatase 1, regulatory (inhibitor) subunit 14B [Source:MGI Symbol;Acc:MGI:107682]	-0.901781	7.02562	38.2511	6.22011e-10	8.40547e-09
ENSMUSG00000051506	Wdfy4	protein_coding	14	32959547	33185508	-1	WD repeat and FYVE domain containing 4 [Source:MGI Symbol;Acc:MGI:3584510]	2.19272	6.83907	38.2263	6.29974e-10	8.50597e-09
ENSMUSG00000020572	Nampt	protein_coding	12	32820335	32853369	1	nicotinamide phosphoribosyltransferase [Source:MGI Symbol;Acc:MGI:1929865]	1.08747	6.7526	38.2149	6.33668e-10	8.5487e-09
ENSMUSG00000015396	Cd83	protein_coding	13	43785107	43803130	1	CD83 antigen [Source:MGI Symbol;Acc:MGI:1328316]	3.71555	1.56391	38.1945	6.40322e-10	8.63127e-09
ENSMUSG00000058447	Zfp82	protein_coding	7	30056038	30072823	-1	zinc finger protein 82 [Source:MGI Symbol;Acc:MGI:1890753]	2.80788	1.2771	38.1815	6.44607e-10	8.68178e-09
ENSMUSG00000005800	Mmp8	protein_coding	9	7558429	7568486	1	matrix metallopeptidase 8 [Source:MGI Symbol;Acc:MGI:1202395]	2.80884	4.17671	38.175	6.46759e-10	8.70351e-09
ENSMUSG00000041530	Eif2c1	protein_coding	4	126435012	126468583	-1	eukaryotic translation initiation factor 2C, 1 [Source:MGI Symbol;Acc:MGI:2446630]	-1.0071	7.50065	38.1045	6.70562e-10	9.01633e-09
ENSMUSG00000030759	Far1	protein_coding	7	113513834	113571511	1	fatty acyl CoA reductase 1 [Source:MGI Symbol;Acc:MGI:1914670]	1.03484	6.76034	38.0831	6.77951e-10	9.10604e-09
ENSMUSG00000060985	Tdrd5	protein_coding	1	156255296	156303664	-1	tudor domain containing 5 [Source:MGI Symbol;Acc:MGI:2684949]	3.31208	1.13046	38.0819	6.78361e-10	9.10604e-09
ENSMUSG00000076577	Igkv8-30	IG_LV_gene	6	70117061	70117617	-1	immunoglobulin kappa chain variable 8-30 [Source:MGI Symbol;Acc:MGI:3642250]	10.8188	3.44137	37.99	7.11096e-10	9.53753e-09
ENSMUSG00000003178	Mical3	protein_coding	6	121007241	121081609	-1	microtubule associated monoxygenase, calponin and LIM domain containing 3 [Source:MGI Symbol;Acc:MGI:2442733]	4.26645	-0.297725	37.9552	7.23868e-10	9.69275e-09
ENSMUSG00000046402	Rbp1	protein_coding	9	98422961	98446551	1	retinol binding protein 1, cellular [Source:MGI Symbol;Acc:MGI:97876]	-3.50194	0.95759	37.9555	7.23752e-10	9.69275e-09
ENSMUSG00000023169	Slc38a1	protein_coding	15	96571418	96642913	-1	solute carrier family 38, member 1 [Source:MGI Symbol;Acc:MGI:2145895]	-0.927477	8.91276	37.9456	7.27463e-10	9.73283e-09
ENSMUSG00000045591	Olig3	protein_coding	10	19356560	19358606	1	oligodendrocyte transcription factor 3 [Source:MGI Symbol;Acc:MGI:2149955]	-1.9917	3.6143	37.921	7.36697e-10	9.84821e-09
ENSMUSG00000032228	Tcf12	protein_coding	9	71844252	72111819	-1	transcription factor 12 [Source:MGI Symbol;Acc:MGI:101877]	-0.907641	7.30996	37.88	7.52329e-10	1.00489e-08
ENSMUSG00000032915	Emr4	protein_coding	17	55749984	55853662	1	EGF-like module containing, mucin-like, hormone receptor-like sequence 4 [Source:MGI Symbol;Acc:MGI:1196464]	3.55869	3.46264	37.8329	7.70691e-10	1.02856e-08
ENSMUSG00000030747	Dgat2	protein_coding	7	99153663	99182713	-1	diacylglycerol O-acyltransferase 2 [Source:MGI Symbol;Acc:MGI:1915050]	3.42061	2.33331	37.8191	7.76195e-10	1.03505e-08
ENSMUSG00000050350	Gpr18	protein_coding	14	121911435	121915774	-1	G protein-coupled receptor 18 [Source:MGI Symbol;Acc:MGI:107859]	2.81825	1.10832	37.8066	7.81151e-10	1.04081e-08
ENSMUSG00000028923	Necap2	protein_coding	4	141066512	141078357	-1	NECAP endocytosis associated 2 [Source:MGI Symbol;Acc:MGI:1913397]	0.886916	6.51588	37.7717	7.9529e-10	1.05877e-08
ENSMUSG00000053835	H2-T24	protein_coding	17	36005695	36020560	-1	histocompatibility 2, T region locus 24 [Source:MGI Symbol;Acc:MGI:95958]	1.91105	3.96522	37.7493	8.04464e-10	1.0701e-08
ENSMUSG00000060675	Pla2g16	protein_coding	19	7557459	7588545	1	phospholipase A2, group XVI [Source:MGI Symbol;Acc:MGI:2179715]	2.77772	1.60879	37.7372	8.0945e-10	1.07585e-08
ENSMUSG00000038188	Scarf1	protein_coding	11	75513540	75526582	1	scavenger receptor class F, member 1 [Source:MGI Symbol;Acc:MGI:2449455]	2.61569	3.41731	37.7092	8.21163e-10	1.09052e-08
ENSMUSG00000024644	Cndp2	protein_coding	18	84667470	84685633	-1	CNDP dipeptidase 2 (metallopeptidase M20 family) [Source:MGI Symbol;Acc:MGI:1913304]	0.865241	6.51912	37.6968	8.26385e-10	1.09655e-08
ENSMUSG00000041633	Kctd12b	protein_coding	X	153685154	153696391	-1	potassium channel tetramerisation domain containing 12b [Source:MGI Symbol;Acc:MGI:2444667]	4.7664	1.96196	37.6915	8.28635e-10	1.09864e-08
ENSMUSG00000015656	Hspa8	protein_coding	9	40800984	40805200	1	heat shock protein 8 [Source:MGI Symbol;Acc:MGI:105384]	0.884118	11.4851	37.6671	8.3908e-10	1.11157e-08
ENSMUSG00000021477	Ctsl	protein_coding	13	64363214	64370306	-1	cathepsin L [Source:MGI Symbol;Acc:MGI:88564]	1.14901	5.37517	37.6408	8.5046e-10	1.12573e-08
ENSMUSG00000025888	Casp1	protein_coding	9	5298517	5307265	1	caspase 1 [Source:MGI Symbol;Acc:MGI:96544]	-0.922934	5.95602	37.5882	8.73702e-10	1.1546e-08
ENSMUSG00000032841	Prr5l	protein_coding	2	101714285	101883027	-1	proline rich 5 like [Source:MGI Symbol;Acc:MGI:1919696]	8.13627	-0.892201	37.5888	8.73439e-10	1.1546e-08
ENSMUSG00000033256	Shf	protein_coding	2	122348892	122369162	-1	Src homology 2 domain containing F [Source:MGI Symbol;Acc:MGI:3613669]	-1.8257	3.74917	37.5652	8.84065e-10	1.16734e-08
ENSMUSG00000039217	Il18	protein_coding	9	50575273	50581837	1	interleukin 18 [Source:MGI Symbol;Acc:MGI:107936]	3.16127	1.89983	37.5518	8.90151e-10	1.17442e-08
ENSMUSG00000051437	Ubqlnl	protein_coding	7	104148259	104150556	-1	ubiquilin-like [Source:MGI Symbol;Acc:MGI:2685336]	-4.00439	0.628745	37.4767	9.25118e-10	1.21956e-08
ENSMUSG00000030167	Klrc1	protein_coding	6	129666015	129678973	-1	killer cell lectin-like receptor subfamily C, member 1 [Source:MGI Symbol;Acc:MGI:1336161]	5.46545	-0.881577	37.4184	9.53191e-10	1.25554e-08
ENSMUSG00000029802	Abcg2	protein_coding	6	58584523	58692869	1	ATP-binding cassette, sub-family G (WHITE), member 2 [Source:MGI Symbol;Acc:MGI:1347061]	2.28919	2.73937	37.3863	9.68982e-10	1.2753e-08
ENSMUSG00000049112	Oxtr	protein_coding	6	112473684	112489808	-1	oxytocin receptor [Source:MGI Symbol;Acc:MGI:109147]	-2.40018	2.57616	37.3121	1.00659e-09	1.32371e-08
ENSMUSG00000034686	Prr7	protein_coding	13	55464267	55473155	1	proline rich 7 (synaptic) [Source:MGI Symbol;Acc:MGI:3487246]	-2.38017	2.54132	37.2441	1.04229e-09	1.36955e-08
ENSMUSG00000054640	Slc8a1	protein_coding	17	81388691	81649607	-1	solute carrier family 8 (sodium/calcium exchanger), member 1 [Source:MGI Symbol;Acc:MGI:107956]	3.16173	0.822676	37.1951	1.06882e-09	1.40327e-08
ENSMUSG00000028864	Hgf	protein_coding	5	16553550	16619439	1	hepatocyte growth factor [Source:MGI Symbol;Acc:MGI:96079]	-1.8363	3.68126	37.1824	1.07579e-09	1.41128e-08
ENSMUSG00000076591	Igkv8-16	IG_LV_gene	6	70386672	70387238	-1	immunoglobulin kappa variable 8-16 [Source:MGI Symbol;Acc:MGI:1330843]	6.96343	2.41242	37.1655	1.08515e-09	1.4224e-08
ENSMUSG00000032350	Gclc	protein_coding	9	77754535	77794485	1	glutamate-cysteine ligase, catalytic subunit [Source:MGI Symbol;Acc:MGI:104990]	0.953673	5.6452	37.0835	1.13176e-09	1.48229e-08
ENSMUSG00000005763	Cd247	protein_coding	1	165788681	165877276	1	CD247 antigen [Source:MGI Symbol;Acc:MGI:88334]	-1.40872	5.47359	37.0462	1.15361e-09	1.50969e-08
ENSMUSG00000051124	Gimap9	protein_coding	6	48676129	48679114	1	GTPase, IMAP family member 9 [Source:MGI Symbol;Acc:MGI:3511744]	-1.59965	5.36158	37.0186	1.17005e-09	1.52997e-08
ENSMUSG00000055148	Klf2	protein_coding	8	72319033	72321656	1	Kruppel-like factor 2 (lung) [Source:MGI Symbol;Acc:MGI:1342772]	2.21957	5.21761	36.9876	1.18882e-09	1.55325e-08
ENSMUSG00000019528	Gyg	protein_coding	3	20122084	20155317	-1	glycogenin [Source:MGI Symbol;Acc:MGI:1351614]	-0.918651	6.57831	36.9823	1.19205e-09	1.55621e-08
ENSMUSG00000023827	Agpat4	protein_coding	17	12118704	12219645	1	1-acylglycerol-3-phosphate O-acyltransferase 4 (lysophosphatidic acid acyltransferase, delta) [Source:MGI Symbol;Acc:MGI:1915512]	2.37083	2.36293	36.9657	1.20228e-09	1.5683e-08
ENSMUSG00000076569	Igkv5-39	IG_LV_gene	6	69900424	69900710	-1	immunoglobulin kappa variable 5-39 [Source:MGI Symbol;Acc:MGI:2686255]	3.81531	4.43294	36.9536	1.20972e-09	1.57673e-08
ENSMUSG00000026923	Notch1	protein_coding	2	26457903	26516663	-1	notch 1 [Source:MGI Symbol;Acc:MGI:97363]	-1.26802	7.88483	36.9396	1.21847e-09	1.58685e-08
ENSMUSG00000046410	Kcnk6	protein_coding	7	29221928	29232522	-1	potassium inwardly-rectifying channel, subfamily K, member 6 [Source:MGI Symbol;Acc:MGI:1891291]	2.15258	4.45264	36.9221	1.22945e-09	1.59987e-08
ENSMUSG00000048264	Dip2c	protein_coding	13	9276528	9668928	1	DIP2 disco-interacting protein 2 homolog C (Drosophila) [Source:MGI Symbol;Acc:MGI:1920179]	3.75644	1.62848	36.9167	1.23287e-09	1.60302e-08
ENSMUSG00000022895	Ets2	protein_coding	16	95702075	95721051	1	E26 avian leukemia oncogene 2, 3 domain [Source:MGI Symbol;Acc:MGI:95456]	2.4031	3.23439	36.9141	1.23453e-09	1.60389e-08
ENSMUSG00000029616	Erp29	protein_coding	5	121428590	121452506	-1	endoplasmic reticulum protein 29 [Source:MGI Symbol;Acc:MGI:1914647]	1.14749	7.39809	36.8566	1.27147e-09	1.65056e-08
ENSMUSG00000043300	B3galnt1	protein_coding	3	69574186	69598861	-1	UDP-GalNAc:betaGlcNAc beta 1,3-galactosaminyltransferase, polypeptide 1 [Source:MGI Symbol;Acc:MGI:1349405]	3.05303	0.233682	36.8149	1.29895e-09	1.68488e-08
ENSMUSG00000061132	Blnk	protein_coding	19	40928927	40994535	-1	B cell linker [Source:MGI Symbol;Acc:MGI:96878]	2.6904	2.49604	36.7452	1.3462e-09	1.74477e-08
ENSMUSG00000075330	A930003A15Rik	protein_coding	16	19876570	19883897	-1	RIKEN cDNA A930003A15 gene [Source:MGI Symbol;Acc:MGI:1915412]	-2.07112	2.86597	36.7336	1.35424e-09	1.75344e-08
ENSMUSG00000079259	Trim71	protein_coding	9	114511275	114564369	-1	tripartite motif-containing 71 [Source:MGI Symbol;Acc:MGI:2685973]	-4.26765	-0.160098	36.7324	1.35506e-09	1.75344e-08
ENSMUSG00000037434	Slc30a1	protein_coding	1	191906767	191913247	1	solute carrier family 30 (zinc transporter), member 1 [Source:MGI Symbol;Acc:MGI:1345281]	1.75107	3.86995	36.7153	1.36703e-09	1.76751e-08
ENSMUSG00000027078	Ube2l6	protein_coding	2	84798828	84810335	1	ubiquitin-conjugating enzyme E2L 6 [Source:MGI Symbol;Acc:MGI:1914500]	1.66078	4.91016	36.7125	1.36902e-09	1.76868e-08
ENSMUSG00000019876	Pkib	protein_coding	10	57631981	57741112	1	protein kinase inhibitor beta, cAMP dependent, testis specific [Source:MGI Symbol;Acc:MGI:101937]	3.63519	0.797457	36.6868	1.38718e-09	1.7907e-08
ENSMUSG00000017400	Stac2	protein_coding	11	98036623	98053462	-1	SH3 and cysteine rich domain 2 [Source:MGI Symbol;Acc:MGI:2144518]	4.32947	-0.420232	36.6582	1.40764e-09	1.81566e-08
ENSMUSG00000035459	Stab2	protein_coding	10	86841198	87008025	-1	stabilin 2 [Source:MGI Symbol;Acc:MGI:2178743]	3.18147	2.81786	36.6313	1.42722e-09	1.83945e-08
ENSMUSG00000006567	Atp7b	protein_coding	8	21992785	22060305	-1	ATPase, Cu++ transporting, beta polypeptide [Source:MGI Symbol;Acc:MGI:103297]	1.97596	4.32849	36.5661	1.47577e-09	1.90052e-08
ENSMUSG00000032725	Folr2	protein_coding	7	101839990	101845331	-1	folate receptor 2 (fetal) [Source:MGI Symbol;Acc:MGI:95569]	4.4104	-0.119816	36.5357	1.49897e-09	1.92886e-08
ENSMUSG00000032590	Apeh	protein_coding	9	108085417	108094480	-1	acylpeptide hydrolase [Source:MGI Symbol;Acc:MGI:88041]	0.91814	5.93097	36.5274	1.50539e-09	1.93557e-08
ENSMUSG00000028825	Rhd	protein_coding	4	134864536	134896172	1	Rh blood group, D antigen [Source:MGI Symbol;Acc:MGI:1202882]	3.0981	3.89989	36.4873	1.53662e-09	1.97416e-08
ENSMUSG00000074825	Itpripl1	protein_coding	2	127138772	127143442	-1	inositol 1,4,5-triphosphate receptor interacting protein-like 1 [Source:MGI Symbol;Acc:MGI:1920588]	1.18953	5.20973	36.48	1.54237e-09	1.97997e-08
ENSMUSG00000021068	Nin	protein_coding	12	70011435	70111925	-1	ninein [Source:MGI Symbol;Acc:MGI:105108]	1.4381	8.08165	36.4477	1.56822e-09	2.01155e-08
ENSMUSG00000036528	Ppfibp2	protein_coding	7	107595051	107748582	1	PTPRF interacting protein, binding protein 2 (liprin beta 2) [Source:MGI Symbol;Acc:MGI:894649]	4.18848	1.58368	36.4415	1.57315e-09	2.01627e-08
ENSMUSG00000030643	Rab30	protein_coding	7	92741603	92837117	1	RAB30, member RAS oncogene family [Source:MGI Symbol;Acc:MGI:1923235]	5.45966	-0.830428	36.439	1.57518e-09	2.01727e-08
ENSMUSG00000094062	AC090843.1	IG_LV_gene	12	114657356	114657777	-1		11.3191	3.89973	36.4346	1.57878e-09	2.02029e-08
ENSMUSG00000095519	AC073939.3	IG_LV_gene	12	115593110	115593543	-1		10.4432	4.23434	36.4186	1.59178e-09	2.03531e-08
ENSMUSG00000056666	Retsat	protein_coding	6	72598475	72608425	1	retinol saturase (all trans retinol 13,14 reductase) [Source:MGI Symbol;Acc:MGI:1914692]	1.13445	5.37033	36.3964	1.61004e-09	2.05703e-08
ENSMUSG00000005142	Man2b1	protein_coding	8	85083269	85098739	1	mannosidase 2, alpha B1 [Source:MGI Symbol;Acc:MGI:107286]	0.96242	7.30632	36.3771	1.626e-09	2.07578e-08
ENSMUSG00000021279	Cdc42bpb	protein_coding	12	111292972	111377718	-1	CDC42 binding protein kinase beta [Source:MGI Symbol;Acc:MGI:2136459]	3.70325	1.61285	36.3544	1.64509e-09	2.0985e-08
ENSMUSG00000033174	Mgll	protein_coding	6	88724412	88828360	1	monoglyceride lipase [Source:MGI Symbol;Acc:MGI:1346042]	2.02344	3.80955	36.3453	1.65278e-09	2.10664e-08
ENSMUSG00000030792	Dkkl1	protein_coding	7	45207525	45211883	-1	dickkopf-like 1 [Source:MGI Symbol;Acc:MGI:1354963]	-2.00508	4.32104	36.3434	1.65438e-09	2.10702e-08
ENSMUSG00000032932	Hspa13	protein_coding	16	75755190	75766821	-1	heat shock protein 70 family, member 13 [Source:MGI Symbol;Acc:MGI:1309463]	0.946005	6.01325	36.3235	1.67134e-09	2.12695e-08
ENSMUSG00000034845	Plvap	protein_coding	8	71497754	71511769	-1	plasmalemma vesicle associated protein [Source:MGI Symbol;Acc:MGI:1890497]	-1.5379	4.25223	36.2808	1.70836e-09	2.17235e-08
ENSMUSG00000018819	Lsp1	protein_coding	7	142460809	142494867	1	lymphocyte specific 1 [Source:MGI Symbol;Acc:MGI:96832]	1.86368	6.46879	36.241	1.74362e-09	2.21544e-08
ENSMUSG00000031662	Snx20	protein_coding	8	88626828	88636128	-1	sorting nexin 20 [Source:MGI Symbol;Acc:MGI:1918857]	1.38506	5.21783	36.2284	1.75496e-09	2.2281e-08
ENSMUSG00000018567	Gabarap	protein_coding	11	69991143	69994951	1	gamma-aminobutyric acid receptor associated protein [Source:MGI Symbol;Acc:MGI:1861742]	0.866006	7.16659	36.1913	1.78863e-09	2.26906e-08
ENSMUSG00000044952	Kctd21	protein_coding	7	97332327	97350213	1	potassium channel tetramerisation domain containing 21 [Source:MGI Symbol;Acc:MGI:3643121]	2.88234	1.48817	36.1717	1.80678e-09	2.29029e-08
ENSMUSG00000004359	Spic	protein_coding	10	88674772	88685015	-1	Spi-C transcription factor (Spi-1/PU.1 related) [Source:MGI Symbol;Acc:MGI:1341168]	3.49216	3.73699	36.1699	1.80842e-09	2.29057e-08
ENSMUSG00000095029	AC238811.1	protein_coding	13	120026439	120027011	-1	Uncharacterized protein [Source:UniProtKB/TrEMBL;Acc:Q3T9V6]	7.08793	0.299584	36.034	1.93909e-09	2.45415e-08
ENSMUSG00000050157	Gm867	protein_coding	10	75937721	75940672	-1	predicted gene 867 [Source:MGI Symbol;Acc:MGI:2685713]	4.09838	-0.0714379	35.9604	2.01365e-09	2.54652e-08
ENSMUSG00000030934	Oat	protein_coding	7	132557475	132576398	-1	ornithine aminotransferase [Source:MGI Symbol;Acc:MGI:97394]	0.852951	6.68452	35.9556	2.01867e-09	2.55088e-08
ENSMUSG00000034459	Ifit1	protein_coding	19	34640871	34650009	1	interferon-induced protein with tetratricopeptide repeats 1 [Source:MGI Symbol;Acc:MGI:99450]	3.08472	2.54993	35.9531	2.02121e-09	2.5521e-08
ENSMUSG00000040209	Zfp704	protein_coding	3	9427011	9610085	-1	zinc finger protein 704 [Source:MGI Symbol;Acc:MGI:2180715]	-0.853547	7.05737	35.9455	2.02915e-09	2.56012e-08
ENSMUSG00000051043	Gprc5c	protein_coding	11	114851152	114872617	1	G protein-coupled receptor, family C, group 5, member C [Source:MGI Symbol;Acc:MGI:1917605]	4.67564	-0.421194	35.9271	2.04845e-09	2.58245e-08
ENSMUSG00000087518	Gm13561	antisense	2	62357071	62470913	1	predicted gene 13561 [Source:MGI Symbol;Acc:MGI:3651674]	-2.83908	0.425515	35.9129	2.06339e-09	2.59926e-08
ENSMUSG00000020641	Rsad2	protein_coding	12	26442753	26456452	-1	radical S-adenosyl methionine domain containing 2 [Source:MGI Symbol;Acc:MGI:1929628]	1.80828	4.71263	35.8702	2.1091e-09	2.65477e-08
ENSMUSG00000035473	Galm	protein_coding	17	80127471	80185101	1	galactose mutarotase [Source:MGI Symbol;Acc:MGI:2442420]	4.37575	0.190806	35.8315	2.15145e-09	2.70597e-08
ENSMUSG00000005107	Slc2a9	protein_coding	5	38349273	38503143	-1	solute carrier family 2 (facilitated glucose transporter), member 9 [Source:MGI Symbol;Acc:MGI:2152844]	-1.67859	4.04469	35.8246	2.15901e-09	2.71337e-08
ENSMUSG00000020160	Meis1	protein_coding	11	18880430	19018958	-1	Meis homeobox 1 [Source:MGI Symbol;Acc:MGI:104717]	5.76824	-0.684639	35.7945	2.19267e-09	2.75353e-08
ENSMUSG00000031613	Hpgd	protein_coding	8	56294552	56321046	1	hydroxyprostaglandin dehydrogenase 15 (NAD) [Source:MGI Symbol;Acc:MGI:108085]	3.83418	3.282	35.7878	2.20021e-09	2.76085e-08
ENSMUSG00000026939	Tmem141	protein_coding	2	25620067	25622005	-1	transmembrane protein 141 [Source:MGI Symbol;Acc:MGI:1098773]	3.905	-0.184542	35.782	2.20674e-09	2.7669e-08
ENSMUSG00000024112	Cacna1h	protein_coding	17	25374285	25433783	-1	calcium channel, voltage-dependent, T type, alpha 1H subunit [Source:MGI Symbol;Acc:MGI:1928842]	3.92818	3.01002	35.755	2.23756e-09	2.80217e-08
ENSMUSG00000042364	Snx18	protein_coding	13	113592180	113618564	-1	sorting nexin 18 [Source:MGI Symbol;Acc:MGI:2137642]	1.20079	5.27569	35.7543	2.23834e-09	2.80217e-08
ENSMUSG00000028894	Inpp5b	protein_coding	4	124741850	124801511	1	inositol polyphosphate-5-phosphatase B [Source:MGI Symbol;Acc:MGI:103257]	-0.861557	6.69089	35.7045	2.29628e-09	2.87248e-08
ENSMUSG00000022723	Crybg3	protein_coding	16	59490775	59555752	-1	beta-gamma crystallin domain containing 3 [Source:MGI Symbol;Acc:MGI:2676311]	2.1273	3.94486	35.6897	2.31383e-09	2.89219e-08
ENSMUSG00000090186	Gm7592	pseudogene	1	85526602	85552178	1	predicted gene 7592 [Source:MGI Symbol;Acc:MGI:3644077]	2.84571	1.7339	35.6796	2.32584e-09	2.90496e-08
ENSMUSG00000004612	Nkg7	protein_coding	7	43437073	43438246	1	natural killer cell group 7 sequence [Source:MGI Symbol;Acc:MGI:1931250]	-1.19678	6.81376	35.6229	2.39452e-09	2.98613e-08
ENSMUSG00000025141	Myadml2	protein_coding	11	120646031	120648158	-1	myeloid-associated differentiation marker-like 2 [Source:MGI Symbol;Acc:MGI:1915765]	4.03034	1.28732	35.6243	2.39283e-09	2.98613e-08
ENSMUSG00000052397	Ezr	protein_coding	17	6738041	6782784	-1	ezrin [Source:MGI Symbol;Acc:MGI:98931]	-0.913433	8.14968	35.6135	2.4061e-09	2.99825e-08
ENSMUSG00000025085	Ablim1	protein_coding	19	57032733	57314919	-1	actin-binding LIM protein 1 [Source:MGI Symbol;Acc:MGI:1194500]	-1.68738	6.53613	35.6003	2.42253e-09	3.01641e-08
ENSMUSG00000071337	Tia1	protein_coding	6	86404219	86433403	1	cytotoxic granule-associated RNA binding protein 1 [Source:MGI Symbol;Acc:MGI:107914]	-0.901125	6.85547	35.5866	2.43957e-09	3.03528e-08
ENSMUSG00000042401	Crtac1	protein_coding	19	42283037	42431783	-1	cartilage acidic protein 1 [Source:MGI Symbol;Acc:MGI:1920082]	-4.76886	-0.684855	35.5574	2.47644e-09	3.07878e-08
ENSMUSG00000028909	Ptpru	protein_coding	4	131768457	131838288	-1	protein tyrosine phosphatase, receptor type, U [Source:MGI Symbol;Acc:MGI:1321151]	4.29072	1.37736	35.524	2.51926e-09	3.12961e-08
ENSMUSG00000055633	Zfp580	protein_coding	7	5051532	5053722	1	zinc finger protein 580 [Source:MGI Symbol;Acc:MGI:1916242]	-1.73646	3.63258	35.5155	2.53024e-09	3.14084e-08
ENSMUSG00000039497	Dse	protein_coding	10	34151394	34207551	-1	dermatan sulfate epimerase [Source:MGI Symbol;Acc:MGI:2443455]	1.97875	3.88558	35.5112	2.53583e-09	3.14536e-08
ENSMUSG00000027962	Vcam1	protein_coding	3	116110020	116129688	-1	vascular cell adhesion molecule 1 [Source:MGI Symbol;Acc:MGI:98926]	2.95039	7.62888	35.42	2.65744e-09	3.29368e-08
ENSMUSG00000047443	Fam132b	protein_coding	1	91366430	91374216	1	family with sequence similarity 132, member B [Source:MGI Symbol;Acc:MGI:3606476]	2.77103	2.47339	35.3628	2.73666e-09	3.38926e-08
ENSMUSG00000076576	Igkv6-32	IG_LV_gene	6	70074024	70074584	-1	immunoglobulin kappa variable 6-32 [Source:MGI Symbol;Acc:MGI:3641634]	10.3726	1.15797	35.3485	2.75685e-09	3.41166e-08
ENSMUSG00000004110	Cacna1e	protein_coding	1	154392519	154725920	-1	calcium channel, voltage-dependent, R type, alpha 1E subunit [Source:MGI Symbol;Acc:MGI:106217]	4.92889	2.44595	35.3376	2.77221e-09	3.42804e-08
ENSMUSG00000032744	Heyl	protein_coding	4	123233556	123249875	1	hairy/enhancer-of-split related with YRPW motif-like [Source:MGI Symbol;Acc:MGI:1860511]	-3.14025	0.722546	35.3149	2.80477e-09	3.46566e-08
ENSMUSG00000054191	Klf1	protein_coding	8	84901928	84905295	1	Kruppel-like factor 1 (erythroid) [Source:MGI Symbol;Acc:MGI:1342771]	2.19936	5.35984	35.2945	2.83434e-09	3.49951e-08
ENSMUSG00000021200	Asb2	protein_coding	12	103321142	103356001	-1	ankyrin repeat and SOCS box-containing 2 [Source:MGI Symbol;Acc:MGI:1929743]	3.24921	1.95051	35.2719	2.86738e-09	3.5376e-08
ENSMUSG00000064193	Gm4735	pseudogene	2	80837127	80838762	1	predicted gene 4735 [Source:MGI Symbol;Acc:MGI:3645521]	1.16418	7.26744	35.2509	2.89841e-09	3.57316e-08
ENSMUSG00000071226	Cecr2	protein_coding	6	120666369	120771190	1	cat eye syndrome chromosome region, candidate 2 [Source:MGI Symbol;Acc:MGI:1923799]	2.79424	0.93069	35.2487	2.90183e-09	3.57464e-08
ENSMUSG00000056124	B4galt6	protein_coding	18	20684599	20746404	-1	UDP-Gal:betaGlcNAc beta 1,4-galactosyltransferase, polypeptide 6 [Source:MGI Symbol;Acc:MGI:1928380]	3.31917	0.610247	35.2428	2.91058e-09	3.58269e-08
ENSMUSG00000047638	Nr1h4	protein_coding	10	89454234	89533585	-1	nuclear receptor subfamily 1, group H, member 4 [Source:MGI Symbol;Acc:MGI:1352464]	-3.00814	0.482871	35.2238	2.93904e-09	3.61497e-08
ENSMUSG00000019810	Fuca2	protein_coding	10	13499540	13519035	1	fucosidase, alpha-L- 2, plasma [Source:MGI Symbol;Acc:MGI:1914098]	1.18461	6.50328	35.2131	2.95532e-09	3.63223e-08
ENSMUSG00000076522	Igkv16-104	IG_LV_gene	6	68425605	68426072	1	immunoglobulin kappa variable 16-104 [Source:MGI Symbol;Acc:MGI:2685913]	7.81235	4.73303	35.1915	2.98819e-09	3.66985e-08
ENSMUSG00000028637	Ccdc30	protein_coding	4	119322893	119415521	-1	coiled-coil domain containing 30 [Source:MGI Symbol;Acc:MGI:1920582]	-2.26052	2.20601	35.1526	3.04856e-09	3.74114e-08
ENSMUSG00000020108	Ddit4	protein_coding	10	59949675	59951770	-1	DNA-damage-inducible transcript 4 [Source:MGI Symbol;Acc:MGI:1921997]	-1.40287	5.39955	35.1493	3.05377e-09	3.74469e-08
ENSMUSG00000030000	Add2	protein_coding	6	86078084	86119555	1	adducin 2 (beta) [Source:MGI Symbol;Acc:MGI:87919]	2.6291	4.50297	35.1426	3.06428e-09	3.75473e-08
ENSMUSG00000067771	Gm14685	protein_coding	X	73117047	73129262	1	predicted gene 14685 [Source:MGI Symbol;Acc:MGI:3710618]	-3.05024	-0.182559	35.0849	3.15643e-09	3.86471e-08
ENSMUSG00000096326	AC160473.4	IG_LV_gene	12	115868773	115869066	-1		5.44914	4.58316	35.0679	3.18404e-09	3.89557e-08
ENSMUSG00000024943	Smc5	protein_coding	19	23206441	23273897	-1	structural maintenance of chromosomes 5 [Source:MGI Symbol;Acc:MGI:2385088]	-0.831752	6.85401	35.0611	3.19528e-09	3.90637e-08
ENSMUSG00000021000	Ctage5	protein_coding	12	59129720	59191583	1	CTAGE family, member 5 [Source:MGI Symbol;Acc:MGI:1346056]	0.867419	6.9947	35.0527	3.20895e-09	3.92011e-08
ENSMUSG00000030301	Ccdc91	protein_coding	6	147475871	147632612	1	coiled-coil domain containing 91 [Source:MGI Symbol;Acc:MGI:1914265]	4.34209	-0.6032	35.0283	3.24951e-09	3.96666e-08
ENSMUSG00000053977	Cd8a	protein_coding	6	71373427	71379171	1	CD8 antigen, alpha chain [Source:MGI Symbol;Acc:MGI:88346]	6.57994	-0.655004	35.0216	3.26066e-09	3.97727e-08
ENSMUSG00000032547	Ryk	protein_coding	9	102834917	102908305	1	receptor-like tyrosine kinase [Source:MGI Symbol;Acc:MGI:101766]	5.17715	-0.319358	34.9862	3.32048e-09	4.04718e-08
ENSMUSG00000015127	Unkl	protein_coding	17	25188397	25234443	1	unkempt-like (Drosophila) [Source:MGI Symbol;Acc:MGI:1921404]	-1.08796	5.86315	34.9783	3.33392e-09	4.0605e-08
ENSMUSG00000020251	Glt8d2	protein_coding	10	82650433	82690650	-1	glycosyltransferase 8 domain containing 2 [Source:MGI Symbol;Acc:MGI:1922032]	-2.03896	3.14037	34.9573	3.37018e-09	4.10157e-08
ENSMUSG00000069310	Hist1h3c	protein_coding	13	23744973	23745602	-1	histone cluster 1, H3c [Source:MGI Symbol;Acc:MGI:2448320]	-2.19273	2.4012	34.9557	3.37296e-09	4.10186e-08
ENSMUSG00000030516	Tjp1	protein_coding	7	65296165	65371239	-1	tight junction protein 1 [Source:MGI Symbol;Acc:MGI:98759]	3.89244	0.388893	34.9304	3.41708e-09	4.1524e-08
ENSMUSG00000034818	Celf5	protein_coding	10	81459227	81482709	-1	CUGBP, Elav-like family member 5 [Source:MGI Symbol;Acc:MGI:2442333]	-3.0176	0.74906	34.8898	3.48899e-09	4.2366e-08
ENSMUSG00000050919	Zfp366	protein_coding	13	99184823	99247037	1	zinc finger protein 366 [Source:MGI Symbol;Acc:MGI:2178429]	4.69829	-0.749368	34.8683	3.52781e-09	4.28051e-08
ENSMUSG00000036718	Micall2	protein_coding	5	139706693	139736336	-1	MICAL-like 2 [Source:MGI Symbol;Acc:MGI:2444818]	-1.20642	5.50095	34.8276	3.60232e-09	4.36764e-08
ENSMUSG00000027072	Prg3	protein_coding	2	84988215	84993886	1	proteoglycan 3 [Source:MGI Symbol;Acc:MGI:1858200]	5.74062	0.4561	34.8008	3.65222e-09	4.42483e-08
ENSMUSG00000031700	Gpt2	protein_coding	8	85492576	85527560	1	glutamic pyruvate transaminase (alanine aminotransferase) 2 [Source:MGI Symbol;Acc:MGI:1915391]	2.61889	3.02002	34.791	3.67075e-09	4.44395e-08
ENSMUSG00000066152	Slc31a2	protein_coding	4	62262562	62298411	1	solute carrier family 31, member 2 [Source:MGI Symbol;Acc:MGI:1333844]	1.99213	3.7662	34.721	3.80495e-09	4.60297e-08
ENSMUSG00000033545	Znrf1	protein_coding	8	111536097	111626030	1	zinc and ring finger 1 [Source:MGI Symbol;Acc:MGI:2177308]	-0.825245	7.4997	34.7029	3.8405e-09	4.64249e-08
ENSMUSG00000019055	Plod1	protein_coding	4	147909753	147936767	-1	procollagen-lysine, 2-oxoglutarate 5-dioxygenase 1 [Source:MGI Symbol;Acc:MGI:99907]	1.32597	5.05129	34.6958	3.8546e-09	4.65606e-08
ENSMUSG00000047180	Neurl3	protein_coding	1	36264602	36273425	-1	neuralized homolog 3 homolog (Drosophila) [Source:MGI Symbol;Acc:MGI:2429944]	1.68225	4.48882	34.6143	4.0194e-09	4.8515e-08
ENSMUSG00000026510	Trp53bp2	protein_coding	1	182409172	182462432	1	transformation related protein 53 binding protein 2 [Source:MGI Symbol;Acc:MGI:2138319]	3.2386	1.40346	34.585	4.08037e-09	4.92141e-08
ENSMUSG00000089989	Flt3l	protein_coding	7	45131188	45136432	-1	FMS-like tyrosine kinase 3 ligand [Source:MGI Symbol;Acc:MGI:95560]	-1.80205	5.30971	34.5771	4.09692e-09	4.93769e-08
ENSMUSG00000037762	Slc16a9	protein_coding	10	70245100	70285968	1	solute carrier family 16 (monocarboxylic acid transporters), member 9 [Source:MGI Symbol;Acc:MGI:1914109]	3.71147	2.3051	34.549	4.15646e-09	5.00571e-08
ENSMUSG00000090958	Lrrc32	protein_coding	7	98494222	98501831	1	leucine rich repeat containing 32 [Source:MGI Symbol;Acc:MGI:93882]	-2.93494	2.86578	34.5429	4.16951e-09	5.0177e-08
ENSMUSG00000021048	Mthfd1	protein_coding	12	76255232	76319820	1	methylenetetrahydrofolate dehydrogenase (NADP+ dependent), methenyltetrahydrofolate cyclohydrolase, formyltetrahydrofolate synthase [Source:MGI Symbol;Acc:MGI:1342005]	0.937974	7.4764	34.5233	4.21172e-09	5.06472e-08
ENSMUSG00000051839	Gypa	protein_coding	8	80494045	80510785	1	glycophorin A [Source:MGI Symbol;Acc:MGI:95880]	1.91922	4.75799	34.5088	4.24332e-09	5.09892e-08
ENSMUSG00000092060	Bend4	protein_coding	5	67392147	67427799	-1	BEN domain containing 4 [Source:MGI Symbol;Acc:MGI:3648414]	-1.47917	4.25517	34.501	4.26029e-09	5.11552e-08
ENSMUSG00000027546	Atp9a	protein_coding	2	168634438	168742409	-1	ATPase, class II, type 9A [Source:MGI Symbol;Acc:MGI:1330826]	4.69504	-0.138055	34.4843	4.297e-09	5.15576e-08
ENSMUSG00000022419	Deptor	protein_coding	15	55112317	55259271	1	DEP domain containing MTOR-interacting protein [Source:MGI Symbol;Acc:MGI:2146322]	1.79142	5.69036	34.467	4.33532e-09	5.19788e-08
ENSMUSG00000025728	Pigq	protein_coding	17	25926427	25944510	-1	phosphatidylinositol glycan anchor biosynthesis, class Q [Source:MGI Symbol;Acc:MGI:1333114]	0.880706	6.86284	34.4335	4.41075e-09	5.28439e-08
ENSMUSG00000009092	Derl3	protein_coding	10	75893398	75895941	1	Der1-like domain family, member 3 [Source:MGI Symbol;Acc:MGI:1917627]	3.05809	2.51937	34.4058	4.47397e-09	5.35574e-08
ENSMUSG00000031570	Ppapdc1b	protein_coding	8	25720061	25724887	1	phosphatidic acid phosphatase type 2 domain containing 1B [Source:MGI Symbol;Acc:MGI:1919160]	1.03582	5.71399	34.4045	4.47692e-09	5.35574e-08
ENSMUSG00000060477	Irak2	protein_coding	6	113638467	113695009	1	interleukin-1 receptor-associated kinase 2 [Source:MGI Symbol;Acc:MGI:2429603]	1.34855	4.42356	34.3917	4.50641e-09	5.38702e-08
ENSMUSG00000026576	Atp1b1	protein_coding	1	164437267	164458355	-1	ATPase, Na+/K+ transporting, beta 1 polypeptide [Source:MGI Symbol;Acc:MGI:88108]	-1.4701	5.05267	34.3901	4.51015e-09	5.38752e-08
ENSMUSG00000025265	Fgd1	protein_coding	X	151046150	151089521	1	FYVE, RhoGEF and PH domain containing 1 [Source:MGI Symbol;Acc:MGI:104566]	-1.83875	3.17464	34.3775	4.53934e-09	5.41685e-08
ENSMUSG00000029661	Col1a2	protein_coding	6	4504814	4541543	1	collagen, type I, alpha 2 [Source:MGI Symbol;Acc:MGI:88468]	4.95588	-0.264546	34.3766	4.54141e-09	5.41685e-08
ENSMUSG00000020092	Pald1	protein_coding	10	61319657	61383523	-1	phosphatase domain containing, paladin 1 [Source:MGI Symbol;Acc:MGI:1351623]	3.92549	-0.194277	34.366	4.56627e-09	5.43847e-08
ENSMUSG00000027351	Spred1	protein_coding	2	117121374	117182279	1	sprouty protein with EVH-1 domain 1, related sequence [Source:MGI Symbol;Acc:MGI:2150016]	-1.32828	6.54997	34.3672	4.5636e-09	5.43847e-08
ENSMUSG00000044678	Ly6k	protein_coding	15	74796874	74799986	-1	lymphocyte antigen 6 complex, locus K [Source:MGI Symbol;Acc:MGI:1923736]	6.02731	-1.0661	34.3568	4.58787e-09	5.46018e-08
ENSMUSG00000028278	Rragd	protein_coding	4	32983037	33022180	1	Ras-related GTP binding D [Source:MGI Symbol;Acc:MGI:1098604]	3.51143	0.782426	34.3413	4.62456e-09	5.49979e-08
ENSMUSG00000041912	Tdrkh	protein_coding	3	94413296	94432633	1	tudor and KH domain containing protein [Source:MGI Symbol;Acc:MGI:1919884]	4.57378	-0.325409	34.2832	4.76479e-09	5.66239e-08
ENSMUSG00000047344	Lancl3	protein_coding	X	9199902	9268085	1	LanC lantibiotic synthetase component C-like 3 (bacterial) [Source:MGI Symbol;Acc:MGI:2443335]	-2.73201	1.11993	34.2749	4.78503e-09	5.68227e-08
ENSMUSG00000038740	Fam125b	protein_coding	2	33729953	33887946	-1	family with sequence similarity 125, member B [Source:MGI Symbol;Acc:MGI:1919793]	-0.892226	6.28203	34.2722	4.79181e-09	5.68614e-08
ENSMUSG00000041757	Plekha6	protein_coding	1	133246097	133303435	1	pleckstrin homology domain containing, family A member 6 [Source:MGI Symbol;Acc:MGI:2388662]	5.17154	0.876725	34.2224	4.91607e-09	5.82932e-08
ENSMUSG00000032392	Parp16	protein_coding	9	65214690	65239219	1	poly (ADP-ribose) polymerase family, member 16 [Source:MGI Symbol;Acc:MGI:2446133]	-1.58834	3.78962	34.2163	4.9315e-09	5.84332e-08
ENSMUSG00000033712	2610301G19Rik	protein_coding	14	70138177	70153811	-1	RIKEN cDNA 2610301G19 gene [Source:MGI Symbol;Acc:MGI:2444228]	-0.850843	7.17236	34.1767	5.03276e-09	5.95893e-08
ENSMUSG00000064179	Tnnt1	protein_coding	7	4504570	4516382	-1	troponin T1, skeletal, slow [Source:MGI Symbol;Acc:MGI:1333868]	-1.54549	5.26504	34.1463	5.11204e-09	6.04837e-08
ENSMUSG00000032024	Clmp	protein_coding	9	40685962	40785319	1	CXADR-like membrane protein [Source:MGI Symbol;Acc:MGI:1918816]	5.64274	-0.720168	34.1367	5.13725e-09	6.07375e-08
ENSMUSG00000024544	D18Ertd653e	protein_coding	18	67933257	68255549	1	DNA segment, Chr 18, ERATO Doi 653, expressed [Source:MGI Symbol;Acc:MGI:1277150]	-1.58824	3.76062	34.1227	5.17435e-09	6.11315e-08
ENSMUSG00000051335	Gfod1	protein_coding	13	43195519	43304172	-1	glucose-fructose oxidoreductase domain containing 1 [Source:MGI Symbol;Acc:MGI:2145304]	-1.34319	4.93914	34.1147	5.1958e-09	6.134e-08
ENSMUSG00000056529	Ptafr	protein_coding	4	132564067	132582683	1	platelet-activating factor receptor [Source:MGI Symbol;Acc:MGI:106066]	3.11376	2.76941	34.0919	5.25701e-09	6.20174e-08
ENSMUSG00000022265	Ank	protein_coding	15	27466677	27594909	1	progressive ankylosis [Source:MGI Symbol;Acc:MGI:3045421]	2.22402	2.85757	34.0843	5.2776e-09	6.22149e-08
ENSMUSG00000029875	AI836003	protein_coding	15	98167806	98170134	1	expressed sequence AI836003 [Source:MGI Symbol;Acc:MGI:2146066]	7.8553	-1.06091	34.0555	5.35613e-09	6.30946e-08
ENSMUSG00000059878	Zfp422	protein_coding	6	116624016	116628999	-1	zinc finger protein 422 [Source:MGI Symbol;Acc:MGI:1914505]	-0.900483	7.21341	34.0505	5.37003e-09	6.32122e-08
ENSMUSG00000030979	Uros	protein_coding	7	133686243	133710072	-1	uroporphyrinogen III synthase [Source:MGI Symbol;Acc:MGI:98917]	1.60921	4.22306	34.0469	5.38002e-09	6.32837e-08
ENSMUSG00000002797	Ggct	protein_coding	6	54982580	54992950	-1	gamma-glutamyl cyclotransferase [Source:MGI Symbol;Acc:MGI:95700]	2.36659	2.19236	34.0419	5.39386e-09	6.34004e-08
ENSMUSG00000022899	Slc15a2	protein_coding	16	36750178	36784962	-1	solute carrier family 15 (H+/peptide transporter), member 2 [Source:MGI Symbol;Acc:MGI:1890457]	3.26569	1.37842	34.0195	5.45631e-09	6.40879e-08
ENSMUSG00000056413	Adap1	protein_coding	5	139271876	139325622	-1	ArfGAP with dual PH domains 1 [Source:MGI Symbol;Acc:MGI:2442201]	1.66477	5.8624	34.0149	5.46908e-09	6.41911e-08
ENSMUSG00000032519	Slc25a38	protein_coding	9	120110374	120124504	1	solute carrier family 25, member 38 [Source:MGI Symbol;Acc:MGI:2384782]	1.38767	4.50549	33.9813	5.56443e-09	6.5263e-08
ENSMUSG00000030681	Mvp	protein_coding	7	126986860	127014621	-1	major vault protein [Source:MGI Symbol;Acc:MGI:1925638]	1.0339	5.58456	33.9558	5.63791e-09	6.60768e-08
ENSMUSG00000096715	AC153928.3	IG_LV_gene	6	70671789	70672377	1		14.1383	4.88729	33.9315	5.7088e-09	6.68591e-08
ENSMUSG00000022607	Ptk2	protein_coding	15	73205105	73423191	-1	PTK2 protein tyrosine kinase 2 [Source:MGI Symbol;Acc:MGI:95481]	3.13841	1.0188	33.8827	5.85366e-09	6.85061e-08
ENSMUSG00000074570	Cass4	protein_coding	2	172393794	172433757	1	Cas scaffolding protein family member 4 [Source:MGI Symbol;Acc:MGI:2444482]	-1.86089	3.75246	33.8791	5.86468e-09	6.85854e-08
ENSMUSG00000035835	BC005764	protein_coding	10	79860475	79874634	-1	cDNA sequence BC005764 [Source:MGI Symbol;Acc:MGI:2388640]	1.69583	7.24351	33.8295	6.01599e-09	7.03039e-08
ENSMUSG00000003518	Dusp3	protein_coding	11	101971143	101987013	-1	dual specificity phosphatase 3 (vaccinia virus phosphatase VH1-related) [Source:MGI Symbol;Acc:MGI:1919599]	2.93464	2.03565	33.8221	6.03895e-09	7.05214e-08
ENSMUSG00000041488	Stx3	protein_coding	19	11775119	11819403	-1	syntaxin 3 [Source:MGI Symbol;Acc:MGI:103077]	1.80401	4.21912	33.8131	6.06699e-09	7.07977e-08
ENSMUSG00000052631	Sh2d6	protein_coding	6	72513644	72521634	-1	SH2 domain containing 6 [Source:MGI Symbol;Acc:MGI:1918380]	5.60799	-0.410729	33.7955	6.12207e-09	7.13888e-08
ENSMUSG00000033149	Phldb2	protein_coding	16	45746243	45953598	-1	pleckstrin homology-like domain, family B, member 2 [Source:MGI Symbol;Acc:MGI:2444981]	-2.5741	1.82557	33.7906	6.13754e-09	7.15176e-08
ENSMUSG00000062937	Mtap	protein_coding	4	89137122	89181081	1	methylthioadenosine phosphorylase [Source:MGI Symbol;Acc:MGI:1914152]	3.90273	0.51134	33.7596	6.23608e-09	7.26135e-08
ENSMUSG00000042155	Klhl23	protein_coding	2	69821944	69836651	1	kelch-like 23 (Drosophila) [Source:MGI Symbol;Acc:MGI:2683536]	-0.955119	6.11591	33.743	6.28937e-09	7.31813e-08
ENSMUSG00000030096	Slc6a6	protein_coding	6	91684067	91759063	1	solute carrier family 6 (neurotransmitter transporter, taurine), member 6 [Source:MGI Symbol;Acc:MGI:98488]	-0.974423	7.58831	33.7238	6.35177e-09	7.38541e-08
ENSMUSG00000003810	Mast2	protein_coding	4	116306762	116464183	-1	microtubule associated serine/threonine kinase 2 [Source:MGI Symbol;Acc:MGI:894676]	-0.804424	6.39984	33.7201	6.3641e-09	7.39444e-08
ENSMUSG00000060519	Tor3a	protein_coding	1	156653617	156674356	-1	torsin family 3, member A [Source:MGI Symbol;Acc:MGI:1353652]	1.12292	5.58747	33.7028	6.42067e-09	7.45481e-08
ENSMUSG00000024533	Spire1	protein_coding	18	67488209	67552777	-1	spire homolog 1 (Drosophila) [Source:MGI Symbol;Acc:MGI:1915416]	2.92247	1.84493	33.6936	6.45126e-09	7.48495e-08
ENSMUSG00000000791	Il12rb1	protein_coding	8	70808449	70821424	1	interleukin 12 receptor, beta 1 [Source:MGI Symbol;Acc:MGI:104579]	-1.57224	5.29034	33.6561	6.57676e-09	7.62508e-08
ENSMUSG00000000552	Zfp385a	protein_coding	15	103313895	103340086	-1	zinc finger protein 385A [Source:MGI Symbol;Acc:MGI:1352495]	-0.80954	6.85895	33.6362	6.6444e-09	7.69797e-08
ENSMUSG00000026840	Lamc3	protein_coding	2	31887291	31946539	1	laminin gamma 3 [Source:MGI Symbol;Acc:MGI:1344394]	-2.44325	1.86551	33.5993	6.77185e-09	7.84002e-08
ENSMUSG00000019853	Hebp2	protein_coding	10	18540123	18546076	-1	heme binding protein 2 [Source:MGI Symbol;Acc:MGI:1860084]	3.60383	1.86447	33.5861	6.81768e-09	7.88742e-08
ENSMUSG00000048720	Tbc1d12	protein_coding	19	38836579	38919923	1	TBC1D12: TBC1 domain family, member 12 [Source:MGI Symbol;Acc:MGI:2384803]	2.9586	0.231503	33.5834	6.82724e-09	7.89283e-08
ENSMUSG00000044156	Hepacam2	protein_coding	6	3457096	3494498	-1	HEPACAM family member 2 [Source:MGI Symbol;Acc:MGI:2141520]	4.45692	-0.842698	33.581	6.83583e-09	7.89712e-08
ENSMUSG00000069792	Wfdc17	protein_coding	11	83703991	83706268	1	WAP four-disulfide core domain 17 [Source:MGI Symbol;Acc:MGI:3649773]	3.08183	2.13841	33.5636	6.89698e-09	7.96208e-08
ENSMUSG00000028063	Lmna	protein_coding	3	88481148	88509956	-1	lamin A [Source:MGI Symbol;Acc:MGI:96794]	1.64301	4.98149	33.5493	6.94799e-09	8.01523e-08
ENSMUSG00000034613	Ppm1h	protein_coding	10	122678762	122945795	1	protein phosphatase 1H (PP2C domain containing) [Source:MGI Symbol;Acc:MGI:2442087]	1.51368	5.173	33.5051	7.1077e-09	8.19363e-08
ENSMUSG00000017499	Cdc6	protein_coding	11	98907801	98923940	1	cell division cycle 6 [Source:MGI Symbol;Acc:MGI:1345150]	1.07738	7.17732	33.4407	7.34692e-09	8.46336e-08
ENSMUSG00000022892	App	protein_coding	16	84954440	85173707	-1	amyloid beta (A4) precursor protein [Source:MGI Symbol;Acc:MGI:88059]	3.09016	3.39052	33.4392	7.35262e-09	8.46389e-08
ENSMUSG00000035692	Isg15	protein_coding	4	156199424	156200818	-1	ISG15 ubiquitin-like modifier [Source:MGI Symbol;Acc:MGI:1855694]	2.2426	2.97973	33.4317	7.38097e-09	8.49048e-08
ENSMUSG00000021359	Tfap2a	protein_coding	13	40715675	40733823	-1	transcription factor AP-2, alpha [Source:MGI Symbol;Acc:MGI:104671]	-2.46084	0.724436	33.4008	7.49917e-09	8.62031e-08
ENSMUSG00000039005	Tlr4	protein_coding	4	66827584	66930284	1	toll-like receptor 4 [Source:MGI Symbol;Acc:MGI:96824]	4.09875	2.6557	33.3869	7.55311e-09	8.67615e-08
ENSMUSG00000003812	Dnase2a	protein_coding	8	84908560	84922915	1	deoxyribonuclease II alpha [Source:MGI Symbol;Acc:MGI:1329019]	0.862442	5.80337	33.3768	7.59257e-09	8.71528e-08
ENSMUSG00000036158	Prickle1	protein_coding	15	93499114	93595891	-1	prickle homolog 1 (Drosophila) [Source:MGI Symbol;Acc:MGI:1916034]	-1.02483	5.33122	33.3637	7.64383e-09	8.76789e-08
ENSMUSG00000070369	Itgad	protein_coding	7	128154376	128223816	1	integrin, alpha D [Source:MGI Symbol;Acc:MGI:3578624]	2.55053	4.63473	33.3548	7.679e-09	8.80198e-08
ENSMUSG00000051790	Nlgn2	protein_coding	11	69823122	69837784	-1	neuroligin 2 [Source:MGI Symbol;Acc:MGI:2681835]	-1.20081	6.32935	33.3531	7.6854e-09	8.80308e-08
ENSMUSG00000030259	Rassf8	protein_coding	6	145746748	145821079	1	Ras association (RalGDS/AF-6) domain family (N-terminal) member 8 [Source:MGI Symbol;Acc:MGI:1918573]	3.6655	1.43545	33.3165	7.83149e-09	8.96406e-08
ENSMUSG00000086236	5830418P13Rik	lincRNA	9	103423578	103461255	1	RIKEN cDNA 5830418P13 gene [Source:MGI Symbol;Acc:MGI:3604110]	-2.0576	3.0793	33.2734	8.0069e-09	9.15836e-08
ENSMUSG00000044707	Ccnjl	protein_coding	11	43528784	43586997	1	cyclin J-like [Source:MGI Symbol;Acc:MGI:2685723]	-2.0086	3.20036	33.2709	8.01753e-09	9.16403e-08
ENSMUSG00000037674	Rfx7	protein_coding	9	72532240	72622937	1	regulatory factor X, 7 [Source:MGI Symbol;Acc:MGI:2442675]	-0.828701	7.45142	33.269	8.02512e-09	9.16622e-08
ENSMUSG00000045349	Sh2d5	protein_coding	4	138250403	138261332	1	SH2 domain containing 5 [Source:MGI Symbol;Acc:MGI:2446215]	-1.19372	5.84566	33.2539	8.08759e-09	9.23105e-08
ENSMUSG00000028179	Cth	protein_coding	3	157894248	157925077	-1	cystathionase (cystathionine gamma-lyase) [Source:MGI Symbol;Acc:MGI:1339968]	3.95419	-0.00129736	33.2078	8.28157e-09	9.44578e-08
ENSMUSG00000030083	Abtb1	protein_coding	6	88835915	88841935	-1	ankyrin repeat and BTB (POZ) domain containing 1 [Source:MGI Symbol;Acc:MGI:1933148]	-0.96079	5.70191	33.1869	8.37108e-09	9.54115e-08
ENSMUSG00000022108	Itm2b	protein_coding	14	73362231	73385271	-1	integral membrane protein 2B [Source:MGI Symbol;Acc:MGI:1309517]	0.811656	9.22617	33.1463	8.54788e-09	9.72893e-08
ENSMUSG00000047139	Cd24a	protein_coding	10	43579169	43584262	1	CD24a antigen [Source:MGI Symbol;Acc:MGI:88323]	1.00548	9.20153	33.1475	8.54249e-09	9.72893e-08
ENSMUSG00000036473	Tbc1d24	protein_coding	17	24175431	24205562	-1	TBC1 domain family, member 24 [Source:MGI Symbol;Acc:MGI:2443456]	1.12868	5.15307	33.1306	8.61729e-09	9.80103e-08
ENSMUSG00000028124	Gclm	protein_coding	3	122245557	122269984	1	glutamate-cysteine ligase, modifier subunit [Source:MGI Symbol;Acc:MGI:104995]	0.95169	7.07215	33.072	8.88084e-09	1.00937e-07
ENSMUSG00000052776	Oas1a	protein_coding	5	120896256	120907521	-1	2-5 oligoadenylate synthetase 1A [Source:MGI Symbol;Acc:MGI:2180860]	0.94737	5.44227	33.0643	8.91621e-09	1.01268e-07
ENSMUSG00000030103	Bhlhe40	protein_coding	6	108660629	108666925	1	basic helix-loop-helix family, member e40 [Source:MGI Symbol;Acc:MGI:1097714]	1.91955	3.47833	33.0551	8.95856e-09	1.01677e-07
ENSMUSG00000044408	Sptssa	protein_coding	12	54645374	54656572	-1	serine palmitoyltransferase, small subunit A [Source:MGI Symbol;Acc:MGI:1913399]	0.86941	6.34171	33.0506	8.97923e-09	1.0184e-07
ENSMUSG00000029171	Pgm1	protein_coding	5	64092936	64128355	1	phosphoglucomutase 1 [Source:MGI Symbol;Acc:MGI:97564]	0.930874	5.70394	33.0255	9.09598e-09	1.03092e-07
ENSMUSG00000017760	Ctsa	protein_coding	2	164832873	164841032	1	cathepsin A [Source:MGI Symbol;Acc:MGI:97748]	0.983304	7.31046	33.0209	9.11734e-09	1.03262e-07
ENSMUSG00000055932	Fto	protein_coding	8	91313532	91668439	1	fat mass and obesity associated [Source:MGI Symbol;Acc:MGI:1347093]	-0.868548	6.8289	33.0093	9.17212e-09	1.03809e-07
ENSMUSG00000032754	Slc24a6	protein_coding	5	120511168	120534024	1	solute carrier family 24 (sodium/potassium/calcium exchanger), member 6 [Source:MGI Symbol;Acc:MGI:2180781]	1.46195	5.59056	32.998	9.22523e-09	1.04337e-07
ENSMUSG00000034109	Golim4	protein_coding	3	75876183	75956949	-1	golgi integral membrane protein 4 [Source:MGI Symbol;Acc:MGI:1920374]	1.01942	6.0457	32.9542	9.43575e-09	1.06644e-07
ENSMUSG00000055044	Pdlim1	protein_coding	19	40222241	40271616	-1	PDZ and LIM domain 1 (elfin) [Source:MGI Symbol;Acc:MGI:1860611]	-1.00136	5.22363	32.9284	9.56148e-09	1.07989e-07
ENSMUSG00000032577	Mapkapk3	protein_coding	9	107254927	107289877	-1	mitogen-activated protein kinase-activated protein kinase 3 [Source:MGI Symbol;Acc:MGI:2143163]	1.12845	7.71617	32.8941	9.73173e-09	1.09835e-07
ENSMUSG00000039943	Plcb4	protein_coding	2	135659011	136014593	1	phospholipase C, beta 4 [Source:MGI Symbol;Acc:MGI:107464]	7.71116	-1.25999	32.8344	1.00351e-08	1.13102e-07
ENSMUSG00000059149	Mfsd4	protein_coding	1	132022806	132068062	-1	major facilitator superfamily domain containing 4 [Source:MGI Symbol;Acc:MGI:2442786]	-0.983677	5.89891	32.8352	1.00313e-08	1.13102e-07
ENSMUSG00000025279	Dnase1l3	protein_coding	14	7964533	7994573	-1	deoxyribonuclease 1-like 3 [Source:MGI Symbol;Acc:MGI:1314633]	3.57057	0.2934	32.8175	1.01231e-08	1.14013e-07
ENSMUSG00000023216	Epb4.2	protein_coding	2	121017891	121037072	-1	erythrocyte protein band 4.2 [Source:MGI Symbol;Acc:MGI:95402]	3.14557	3.70577	32.8059	1.01835e-08	1.14614e-07
ENSMUSG00000048490	Nrip1	protein_coding	16	76287400	76373827	-1	nuclear receptor interacting protein 1 [Source:MGI Symbol;Acc:MGI:1315213]	-1.13154	7.00003	32.7848	1.02947e-08	1.15785e-07
ENSMUSG00000045763	Basp1	protein_coding	15	25363285	25413764	-1	brain abundant, membrane attached signal protein 1 [Source:MGI Symbol;Acc:MGI:1917600]	-1.14262	5.29605	32.7365	1.05536e-08	1.18615e-07
ENSMUSG00000024766	Lipo1	protein_coding	19	33517740	33761951	-1	lipase, member O1 [Source:MGI Symbol;Acc:MGI:2147592]	4.081	-0.337944	32.7199	1.06439e-08	1.19546e-07
ENSMUSG00000030789	Itgax	protein_coding	7	128129547	128150656	1	integrin alpha X [Source:MGI Symbol;Acc:MGI:96609]	2.46936	2.26815	32.6939	1.07875e-08	1.21075e-07
ENSMUSG00000028551	Cdkn2c	protein_coding	4	109660876	109667189	-1	cyclin-dependent kinase inhibitor 2C (p18, inhibits CDK4) [Source:MGI Symbol;Acc:MGI:105388]	-0.988348	5.73693	32.6283	1.11578e-08	1.25144e-07
ENSMUSG00000038179	Slamf7	protein_coding	1	171634925	171649007	-1	SLAM family member 7 [Source:MGI Symbol;Acc:MGI:1922595]	3.79676	1.2194	32.6004	1.13193e-08	1.26867e-07
ENSMUSG00000085666	Gm9855	pseudogene	10	42052561	42055414	-1	predicted pseudogene 9855 [Source:MGI Symbol;Acc:MGI:3704357]	-1.53572	6.26237	32.5729	1.14804e-08	1.28584e-07
ENSMUSG00000079488	Cd47	processed_pseudogene	16	49913193	49915008	1	CD47 antigen (Rh-related antigen, integrin-associated signal transducer) [Source:MGI Symbol;Acc:MGI:96617]	-5.0262	1.16029	32.5623	1.15435e-08	1.292e-07
ENSMUSG00000038264	Sema7a	protein_coding	9	57940113	57962864	1	sema domain, immunoglobulin domain (Ig), and GPI membrane anchor, (semaphorin) 7A [Source:MGI Symbol;Acc:MGI:1306826]	-2.22367	2.21516	32.5249	1.17677e-08	1.31619e-07
ENSMUSG00000002076	Hsf2bp	protein_coding	17	31944769	32034508	-1	heat shock transcription factor 2 binding protein [Source:MGI Symbol;Acc:MGI:1921627]	-3.62007	-0.319302	32.5134	1.18371e-08	1.32304e-07
ENSMUSG00000021886	Gpr65	protein_coding	12	98268635	98276624	1	G-protein coupled receptor 65 [Source:MGI Symbol;Acc:MGI:108031]	-0.923599	5.69425	32.4829	1.20243e-08	1.34304e-07
ENSMUSG00000036565	Ttyh3	protein_coding	5	140620586	140649031	-1	tweety homolog 3 (Drosophila) [Source:MGI Symbol;Acc:MGI:1925589]	-0.846064	7.81172	32.4689	1.21116e-08	1.35185e-07
ENSMUSG00000042978	Sbk1	protein_coding	7	126272619	126294999	1	SH3-binding kinase 1 [Source:MGI Symbol;Acc:MGI:2135937]	-1.41036	5.34254	32.4532	1.22099e-08	1.36188e-07
ENSMUSG00000028874	Fgr	protein_coding	4	132974095	133001910	1	Gardner-Rasheed feline sarcoma viral (Fgr) oncogene homolog [Source:MGI Symbol;Acc:MGI:95527]	2.51282	2.96684	32.4359	1.23192e-08	1.37312e-07
ENSMUSG00000038594	Gm9766	protein_coding	10	53278081	53379851	-1	predicted gene 9766 [Source:MGI Symbol;Acc:MGI:3642684]	4.21432	0.936331	32.4319	1.23442e-08	1.37496e-07
ENSMUSG00000062604	Srpk2	protein_coding	5	23503356	23616571	-1	serine/arginine-rich protein specific kinase 2 [Source:MGI Symbol;Acc:MGI:1201408]	-0.815134	6.22228	32.4253	1.23864e-08	1.37818e-07
ENSMUSG00000069814	E130309D14Rik	protein_coding	11	74619605	74641516	1	RIKEN cDNA E130309D14 gene [Source:MGI Symbol;Acc:MGI:3588240]	3.58722	1.18053	32.4247	1.23901e-08	1.37818e-07
ENSMUSG00000029720	Gm20605	protein_coding	5	137629175	137642899	1	predicted gene 20605 [Source:MGI Symbol;Acc:MGI:5306917]	-0.861193	6.4837	32.3917	1.26026e-08	1.40084e-07
ENSMUSG00000071745	DXBay18	protein_coding	X	73137232	73149450	-1	DNA segment, Chr X, Baylor 18 [Source:MGI Symbol;Acc:MGI:99870]	-5.47458	-0.353615	32.3483	1.28867e-08	1.43144e-07
ENSMUSG00000000295	Hddc2	protein_coding	10	31313382	31328204	1	HD domain containing 2 [Source:MGI Symbol;Acc:MGI:1916942]	-1.25163	4.55115	32.3327	1.29909e-08	1.44202e-07
ENSMUSG00000049086	Bmyc	protein_coding	2	25706879	25707717	1	brain expressed myelocytomatosis oncogene [Source:MGI Symbol;Acc:MGI:88184]	3.79025	-0.629086	32.3224	1.30596e-08	1.44866e-07
ENSMUSG00000032827	Ppp1r9a	protein_coding	6	4902917	5165661	1	protein phosphatase 1, regulatory (inhibitor) subunit 9A [Source:MGI Symbol;Acc:MGI:2442401]	4.02362	0.530188	32.2929	1.32599e-08	1.46987e-07
ENSMUSG00000055003	Lrtm2	protein_coding	6	119315133	119330766	-1	leucine-rich repeats and transmembrane domains 2 [Source:MGI Symbol;Acc:MGI:2141485]	-1.9557	2.63193	32.2799	1.33487e-08	1.47869e-07
ENSMUSG00000019990	Pde7b	protein_coding	10	20398004	20725078	-1	phosphodiesterase 7B [Source:MGI Symbol;Acc:MGI:1352752]	4.62782	-0.11637	32.2743	1.33874e-08	1.48197e-07
ENSMUSG00000026994	Galnt3	protein_coding	2	66082766	66124994	-1	UDP-N-acetyl-alpha-D-galactosamine:polypeptide N-acetylgalactosaminyltransferase 3 [Source:MGI Symbol;Acc:MGI:894695]	3.01058	2.78362	32.2543	1.35254e-08	1.49622e-07
ENSMUSG00000031770	Herpud1	protein_coding	8	94386438	94395377	1	homocysteine-inducible, endoplasmic reticulum stress-inducible, ubiquitin-like domain member 1 [Source:MGI Symbol;Acc:MGI:1927406]	0.807137	6.83378	32.2194	1.37707e-08	1.52231e-07
ENSMUSG00000051586	Mical3	protein_coding	6	120931707	121003153	-1	microtubule associated monoxygenase, calponin and LIM domain containing 3 [Source:MGI Symbol;Acc:MGI:2442733]	3.332	0.612294	32.1977	1.39252e-08	1.53834e-07
ENSMUSG00000094094	AC155333.1	IG_LV_gene	6	69775750	69776306	-1		12.3348	3.03731	32.1744	1.40937e-08	1.55589e-07
ENSMUSG00000040751	Lat2	protein_coding	5	134600268	134615023	-1	linker for activation of T cells family, member 2 [Source:MGI Symbol;Acc:MGI:1926479]	1.2843	5.51122	32.1644	1.41661e-08	1.56281e-07
ENSMUSG00000072612	Gm10382	protein_coding	5	125389322	125390554	1	predicted gene 10382 [Source:MGI Symbol;Acc:MGI:3647829]	2.50353	1.74322	32.1264	1.4446e-08	1.5926e-07
ENSMUSG00000026628	Atf3	protein_coding	1	191170296	191183340	-1	activating transcription factor 3 [Source:MGI Symbol;Acc:MGI:109384]	2.64601	2.39453	32.1053	1.46041e-08	1.60894e-07
ENSMUSG00000025877	Hk3	protein_coding	13	55005985	55021385	-1	hexokinase 3 [Source:MGI Symbol;Acc:MGI:2670962]	1.81319	8.25655	32.0829	1.47733e-08	1.62613e-07
ENSMUSG00000094433	AC155333.2	IG_LV_gene	6	69823355	69823911	-1		6.41376	5.91303	32.082	1.47803e-08	1.62613e-07
ENSMUSG00000032997	Chpf	protein_coding	1	75474569	75479471	-1	chondroitin polymerizing factor [Source:MGI Symbol;Acc:MGI:106576]	1.58233	4.22107	32.0727	1.48512e-08	1.63283e-07
ENSMUSG00000092305	Prps1l1	protein_coding	12	34984761	34986436	1	phosphoribosyl pyrophosphate synthetase 1-like 1 [Source:MGI Symbol;Acc:MGI:1922706]	4.18779	0.0852919	32.0608	1.4942e-08	1.64169e-07
ENSMUSG00000034723	Tmx4	protein_coding	2	134594185	134644145	-1	thioredoxin-related transmembrane protein 4 [Source:MGI Symbol;Acc:MGI:106558]	1.1448	7.12632	32.0221	1.52427e-08	1.67359e-07
ENSMUSG00000031255	Sytl4	protein_coding	X	133936385	133981812	-1	synaptotagmin-like 4 [Source:MGI Symbol;Acc:MGI:1351606]	-1.63892	4.22058	32.0013	1.54067e-08	1.69044e-07
ENSMUSG00000006360	Crip1	protein_coding	12	113152012	113153877	1	cysteine-rich protein 1 (intestinal) [Source:MGI Symbol;Acc:MGI:88501]	-0.944612	6.33193	31.955	1.57786e-08	1.73008e-07
ENSMUSG00000024087	Cyp1b1	protein_coding	17	79706953	79715041	-1	cytochrome P450, family 1, subfamily b, polypeptide 1 [Source:MGI Symbol;Acc:MGI:88590]	7.70201	-1.2945	31.9425	1.588e-08	1.74002e-07
ENSMUSG00000027559	Car3	protein_coding	3	14863538	14872351	1	carbonic anhydrase 3 [Source:MGI Symbol;Acc:MGI:88270]	-2.12082	3.19637	31.9108	1.6142e-08	1.76753e-07
ENSMUSG00000005886	Ncoa2	protein_coding	1	13139105	13374083	-1	nuclear receptor coactivator 2 [Source:MGI Symbol;Acc:MGI:1276533]	-0.866097	7.12824	31.8586	1.65812e-08	1.81439e-07
ENSMUSG00000011148	Adssl1	protein_coding	12	112620045	112641354	1	adenylosuccinate synthetase like 1 [Source:MGI Symbol;Acc:MGI:87947]	1.67749	6.35859	31.835	1.67844e-08	1.83539e-07
ENSMUSG00000052730	Gm5111	protein_coding	6	48589445	48590584	1	predicted gene 5111 [Source:MGI Symbol;Acc:MGI:3645688]	-3.22871	-0.246114	31.8336	1.67963e-08	1.83544e-07
ENSMUSG00000038648	Creb3l2	protein_coding	6	37327255	37442146	-1	cAMP responsive element binding protein 3-like 2 [Source:MGI Symbol;Acc:MGI:2442695]	1.20194	6.2057	31.7842	1.72288e-08	1.88143e-07
ENSMUSG00000039976	Tbc1d16	protein_coding	11	119143045	119228499	-1	TBC1 domain family, member 16 [Source:MGI Symbol;Acc:MGI:2652878]	2.13105	3.02337	31.7575	1.74672e-08	1.90617e-07
ENSMUSG00000068036	Mllt4	protein_coding	17	13760539	13906150	1	myeloid/lymphoid or mixed-lineage leukemia (trithorax homolog, Drosophila); translocated to, 4 [Source:MGI Symbol;Acc:MGI:1314653]	3.34934	0.0254898	31.725	1.77624e-08	1.93708e-07
ENSMUSG00000024673	Ms4a1	protein_coding	19	11250603	11266151	-1	membrane-spanning 4-domains, subfamily A, member 1 [Source:MGI Symbol;Acc:MGI:88321]	7.97226	-1.0046	31.6971	1.80193e-08	1.96378e-07
ENSMUSG00000086773	Gm16192	antisense	8	41039756	41042053	1	predicted gene 16192 [Source:MGI Symbol;Acc:MGI:3802024]	6.84014	0.186911	31.6675	1.82961e-08	1.9926e-07
ENSMUSG00000031012	Cask	protein_coding	X	13517080	13851367	-1	calcium/calmodulin-dependent serine protein kinase (MAGUK family) [Source:MGI Symbol;Acc:MGI:1309489]	2.21212	3.64052	31.6596	1.83704e-08	1.99934e-07
ENSMUSG00000033021	Gmppa	protein_coding	1	75435930	75443179	1	GDP-mannose pyrophosphorylase A [Source:MGI Symbol;Acc:MGI:1916330]	1.0287	5.40087	31.6501	1.84609e-08	2.00784e-07
ENSMUSG00000009739	Pou6f1	protein_coding	15	100575318	100599984	-1	POU domain, class 6, transcription factor 1 [Source:MGI Symbol;Acc:MGI:102935]	3.46579	1.39098	31.6364	1.85914e-08	2.02067e-07
ENSMUSG00000005883	Spo11	protein_coding	2	172977700	172993576	1	SPO11 meiotic protein covalently bound to DSB homolog (S. cerevisiae) [Source:MGI Symbol;Acc:MGI:1349669]	-1.86368	3.43368	31.628	1.8672e-08	2.02807e-07
ENSMUSG00000045659	Plekha7	protein_coding	7	116124118	116189841	-1	pleckstrin homology domain containing, family A member 7 [Source:MGI Symbol;Acc:MGI:2445094]	-1.17605	5.04369	31.6267	1.86847e-08	2.02809e-07
ENSMUSG00000024425	Ndfip1	protein_coding	18	38418975	38464399	1	Nedd4 family interacting protein 1 [Source:MGI Symbol;Acc:MGI:1929601]	0.935562	5.52951	31.6046	1.88983e-08	2.0499e-07
ENSMUSG00000034855	Cxcl10	protein_coding	5	92346638	92348889	-1	chemokine (C-X-C motif) ligand 10 [Source:MGI Symbol;Acc:MGI:1352450]	4.3378	2.36785	31.5828	1.91112e-08	2.0716e-07
ENSMUSG00000038463	Olfml2b	protein_coding	1	170644532	170682789	1	olfactomedin-like 2B [Source:MGI Symbol;Acc:MGI:2443310]	4.51144	0.488684	31.5771	1.91681e-08	2.07637e-07
ENSMUSG00000054545	Ugt1a6a	protein_coding	1	88103252	88220002	1	UDP glucuronosyltransferase 1 family, polypeptide A6A [Source:MGI Symbol;Acc:MGI:2137698]	3.97145	0.946303	31.5715	1.9223e-08	2.08092e-07
ENSMUSG00000024184	Pdia2	protein_coding	17	26195999	26199087	-1	protein disulfide isomerase associated 2 [Source:MGI Symbol;Acc:MGI:1916441]	3.52832	1.07527	31.5164	1.97763e-08	2.13939e-07
ENSMUSG00000027624	Epb4.1l1	protein_coding	2	156420909	156543214	1	erythrocyte protein band 4.1-like 1 [Source:MGI Symbol;Acc:MGI:103010]	3.36338	2.05184	31.4933	2.00127e-08	2.16351e-07
ENSMUSG00000031142	Cacna1f	protein_coding	X	7607083	7635196	1	calcium channel, voltage-dependent, alpha 1F subunit [Source:MGI Symbol;Acc:MGI:1859639]	5.42397	0.0440759	31.4672	2.02835e-08	2.19132e-07
ENSMUSG00000033883	D3Ertd254e	protein_coding	3	36159522	36170335	1	DNA segment, Chr 3, ERATO Doi 254, expressed [Source:MGI Symbol;Acc:MGI:1098769]	2.82575	2.12577	31.4638	2.03191e-08	2.1937e-07
ENSMUSG00000053749	Gm9920	protein_coding	15	55099917	55113677	-1	predicted gene 9920 [Source:MGI Symbol;Acc:MGI:3642228]	4.80546	-0.169406	31.4577	2.03833e-08	2.19916e-07
ENSMUSG00000002108	Nr1h3	protein_coding	2	91184061	91202834	-1	nuclear receptor subfamily 1, group H, member 3 [Source:MGI Symbol;Acc:MGI:1352462]	2.76513	2.94262	31.3668	2.13607e-08	2.30308e-07
ENSMUSG00000043885	Slc36a4	protein_coding	9	15709738	15742384	1	solute carrier family 36 (proton/amino acid symporter), member 4 [Source:MGI Symbol;Acc:MGI:2442595]	3.3856	0.788714	31.3416	2.16393e-08	2.33156e-07
ENSMUSG00000044461	Shisa2	protein_coding	14	59625281	59631658	1	shisa homolog 2 (Xenopus laevis) [Source:MGI Symbol;Acc:MGI:2444716]	3.84717	1.55712	31.3349	2.17146e-08	2.33811e-07
ENSMUSG00000020818	Mfsd11	protein_coding	11	116852440	116875635	1	major facilitator superfamily domain containing 11 [Source:MGI Symbol;Acc:MGI:1917150]	1.2388	5.27745	31.3009	2.20974e-08	2.37775e-07
ENSMUSG00000040511	Pvr	protein_coding	7	19903578	19921160	-1	poliovirus receptor [Source:MGI Symbol;Acc:MGI:107741]	3.13339	0.558544	31.2945	2.21703e-08	2.38401e-07
ENSMUSG00000025429	Pstpip2	protein_coding	18	77794545	77882007	1	proline-serine-threonine phosphatase-interacting protein 2 [Source:MGI Symbol;Acc:MGI:1335088]	2.29136	3.43523	31.2902	2.22197e-08	2.38774e-07
ENSMUSG00000044811	AF251705	protein_coding	11	114996721	115001880	-1	cDNA sequence AF251705 [Source:MGI Symbol;Acc:MGI:2153249]	3.59631	2.43033	31.2538	2.26403e-08	2.43131e-07
ENSMUSG00000076431	Sox4	protein_coding	13	28948919	28953713	-1	SRY-box containing gene 4 [Source:MGI Symbol;Acc:MGI:98366]	-0.967689	7.59152	31.19	2.33971e-08	2.51091e-07
ENSMUSG00000039934	Pion	protein_coding	5	21186267	21291701	1	pigeon homolog (Drosophila) [Source:MGI Symbol;Acc:MGI:2442259]	2.19556	2.80703	31.1667	2.36789e-08	2.53947e-07
ENSMUSG00000069300	Hist1h2bj	protein_coding	13	22043214	22043676	1	histone cluster 1, H2bj [Source:MGI Symbol;Acc:MGI:2448388]	-2.35551	2.20768	31.117	2.4293e-08	2.6036e-07
ENSMUSG00000020432	Tcn2	protein_coding	11	3917192	3932159	-1	transcobalamin 2 [Source:MGI Symbol;Acc:MGI:98534]	1.18398	6.15472	31.1102	2.43785e-08	2.60931e-07
ENSMUSG00000031698	Mylk3	protein_coding	8	85324303	85386345	-1	myosin light chain kinase 3 [Source:MGI Symbol;Acc:MGI:2443063]	3.08759	1.99481	31.1114	2.43642e-08	2.60931e-07
ENSMUSG00000030589	Rasgrp4	protein_coding	7	29134854	29153961	1	RAS guanyl releasing protein 4 [Source:MGI Symbol;Acc:MGI:2386851]	-1.5001	4.36948	31.077	2.47996e-08	2.65262e-07
ENSMUSG00000028266	Lmo4	protein_coding	3	144188530	144205220	-1	LIM domain only 4 [Source:MGI Symbol;Acc:MGI:109360]	1.15462	5.5493	31.0451	2.52099e-08	2.69473e-07
ENSMUSG00000027006	Dnajc10	protein_coding	2	80315466	80354043	1	DnaJ (Hsp40) homolog, subfamily C, member 10 [Source:MGI Symbol;Acc:MGI:1914111]	1.24088	8.26204	31.0408	2.52662e-08	2.69896e-07
ENSMUSG00000069892	9930111J21Rik2	protein_coding	11	49015874	49051242	-1	RIKEN cDNA 9930111J21 gene 2 [Source:MGI Symbol;Acc:MGI:3711310]	1.15015	6.55124	31.0004	2.57971e-08	2.75385e-07
ENSMUSG00000004952	Rasa4	protein_coding	5	136083916	136111860	1	RAS p21 protein activator 4 [Source:MGI Symbol;Acc:MGI:1858600]	1.48441	6.70289	30.9746	2.61425e-08	2.78888e-07
ENSMUSG00000028532	Cachd1	protein_coding	4	100776675	101029220	1	cache domain containing 1 [Source:MGI Symbol;Acc:MGI:2444177]	4.1537	-0.507576	30.9406	2.66048e-08	2.83632e-07
ENSMUSG00000026809	1700026L06Rik	protein_coding	2	28692080	28699727	-1	RIKEN cDNA 1700026L06 gene [Source:MGI Symbol;Acc:MGI:1917237]	3.58058	0.0571191	30.9334	2.67037e-08	2.84499e-07
ENSMUSG00000068566	Myadm	protein_coding	7	3289038	3299345	1	myeloid-associated differentiation marker [Source:MGI Symbol;Acc:MGI:1355332]	2.92511	1.70582	30.915	2.69581e-08	2.8702e-07
ENSMUSG00000017615	Tnfaip1	protein_coding	11	78522850	78536332	-1	tumor necrosis factor, alpha-induced protein 1 (endothelial) [Source:MGI Symbol;Acc:MGI:104961]	1.58617	4.37256	30.8957	2.72269e-08	2.89691e-07
ENSMUSG00000022472	Desi1	protein_coding	15	81992523	82033862	-1	desumoylating isopeptidase 1 [Source:MGI Symbol;Acc:MGI:106313]	-0.822559	6.95067	30.8413	2.80014e-08	2.97736e-07
ENSMUSG00000034610	Zcchc11	protein_coding	4	108459426	108559421	1	zinc finger, CCHC domain containing 11 [Source:MGI Symbol;Acc:MGI:2445126]	-0.761648	6.64515	30.8284	2.81877e-08	2.9952e-07
ENSMUSG00000006731	B4galnt1	protein_coding	10	127165156	127172340	1	beta-1,4-N-acetyl-galactosaminyl transferase 1 [Source:MGI Symbol;Acc:MGI:1342057]	1.26951	7.81756	30.8183	2.83347e-08	3.00884e-07
ENSMUSG00000037169	Mycn	protein_coding	12	12936096	12941914	-1	v-myc myelocytomatosis viral related oncogene, neuroblastoma derived (avian) [Source:MGI Symbol;Acc:MGI:97357]	-1.74012	4.74023	30.8136	2.84042e-08	3.01424e-07
ENSMUSG00000020846	Fam101b	protein_coding	11	76019194	76027782	-1	family with sequence similarity 101, member B [Source:MGI Symbol;Acc:MGI:1923816]	2.61351	4.81682	30.81	2.84563e-08	3.01779e-07
ENSMUSG00000083840	Gm15459	pseudogene	5	5781530	5783607	-1	predicted gene 15459 [Source:MGI Symbol;Acc:MGI:3705702]	0.855914	9.03104	30.7889	2.87685e-08	3.04889e-07
ENSMUSG00000029458	Brap	protein_coding	5	121660563	121687248	1	BRCA1 associated protein [Source:MGI Symbol;Acc:MGI:1919649]	-0.811344	6.66217	30.7851	2.8824e-08	3.05277e-07
ENSMUSG00000005034	Prkacb	protein_coding	3	146729579	146812960	-1	protein kinase, cAMP dependent, catalytic, beta [Source:MGI Symbol;Acc:MGI:97594]	-0.899526	7.6021	30.7749	2.89758e-08	3.06685e-07
ENSMUSG00000074575	Kcng1	protein_coding	2	168260117	168281736	-1	potassium voltage-gated channel, subfamily G, member 1 [Source:MGI Symbol;Acc:MGI:3616086]	3.43911	2.42502	30.7735	2.89968e-08	3.06706e-07
ENSMUSG00000000627	Sema4f	protein_coding	6	82911885	82939769	-1	sema domain, immunoglobulin domain (Ig), TM domain, and short cytoplasmic domain [Source:MGI Symbol;Acc:MGI:1340055]	-2.55037	2.23391	30.7637	2.91437e-08	3.08057e-07
ENSMUSG00000035964	Tmem59l	protein_coding	8	70483876	70487358	-1	transmembrane protein 59-like [Source:MGI Symbol;Acc:MGI:1915187]	-2.45581	1.41131	30.7514	2.93296e-08	3.0982e-07
ENSMUSG00000022479	Vdr	protein_coding	15	97854425	97910630	-1	vitamin D receptor [Source:MGI Symbol;Acc:MGI:103076]	2.11937	3.57843	30.7476	2.93873e-08	3.10226e-07
ENSMUSG00000024535	Snx24	protein_coding	18	53245662	53390823	1	sorting nexing 24 [Source:MGI Symbol;Acc:MGI:1916476]	2.35207	0.91771	30.7353	2.95731e-08	3.11985e-07
ENSMUSG00000035165	Kcne3	protein_coding	7	100176670	100184869	1	potassium voltage-gated channel, Isk-related subfamily, gene 3 [Source:MGI Symbol;Acc:MGI:1891124]	5.28558	-1.1964	30.734	2.95927e-08	3.11988e-07
ENSMUSG00000019970	Sgk1	protein_coding	10	21882184	21999903	1	serum/glucocorticoid regulated kinase 1 [Source:MGI Symbol;Acc:MGI:1340062]	1.89881	3.82317	30.6983	3.01432e-08	3.17585e-07
ENSMUSG00000045790	Ccdc149	protein_coding	5	52374651	52471543	-1	coiled-coil domain containing 149 [Source:MGI Symbol;Acc:MGI:2685293]	-2.72944	2.52129	30.6712	3.05667e-08	3.21836e-07
ENSMUSG00000024772	Ehd1	protein_coding	19	6276725	6300096	1	EH-domain containing 1 [Source:MGI Symbol;Acc:MGI:1341878]	0.862722	6.2384	30.6459	3.09675e-08	3.25844e-07
ENSMUSG00000022353	Mtss1	protein_coding	15	58941244	59082026	-1	metastasis suppressor 1 [Source:MGI Symbol;Acc:MGI:2384818]	-0.828842	6.67604	30.6383	3.109e-08	3.2692e-07
ENSMUSG00000039585	Myo9a	protein_coding	9	59750896	59928866	1	myosin IXa [Source:MGI Symbol;Acc:MGI:107735]	1.26296	5.29553	30.6098	3.15496e-08	3.31537e-07
ENSMUSG00000026177	Slc11a1	protein_coding	1	74375203	74386062	1	solute carrier family 11 (proton-coupled divalent metal ion transporters), member 1 [Source:MGI Symbol;Acc:MGI:1345275]	2.81777	3.7225	30.605	3.16272e-08	3.32137e-07
ENSMUSG00000045932	Ifit2	protein_coding	19	34550694	34576419	1	interferon-induced protein with tetratricopeptide repeats 2 [Source:MGI Symbol;Acc:MGI:99449]	1.34233	4.80976	30.5918	3.18442e-08	3.34199e-07
ENSMUSG00000054855	Rnd1	protein_coding	15	98663421	98677461	-1	Rho family GTPase 1 [Source:MGI Symbol;Acc:MGI:2444878]	2.5966	3.73903	30.585	3.19553e-08	3.35147e-07
ENSMUSG00000086610	Gm15408	lincRNA	5	149006962	149012776	1	predicted gene 15408 [Source:MGI Symbol;Acc:MGI:3705101]	-2.64129	1.20674	30.5585	3.23951e-08	3.39539e-07
ENSMUSG00000012519	Mlkl	protein_coding	8	111311797	111338177	-1	mixed lineage kinase domain-like [Source:MGI Symbol;Acc:MGI:1921818]	1.25596	5.63731	30.5376	3.27457e-08	3.42992e-07
ENSMUSG00000020029	Nudt4	protein_coding	10	95547007	95564167	-1	nudix (nucleoside diphosphate linked moiety X)-type motif 4 [Source:MGI Symbol;Acc:MGI:1918457]	-0.897812	7.69923	30.5058	3.32867e-08	3.48433e-07
ENSMUSG00000031765	Mt1	protein_coding	8	94179089	94180325	1	metallothionein 1 [Source:MGI Symbol;Acc:MGI:97171]	1.228	5.9817	30.4884	3.35875e-08	3.51354e-07
ENSMUSG00000094502	AC073939.1	IG_LV_gene	12	115623161	115623595	-1		9.92164	2.63287	30.4848	3.36501e-08	3.51781e-07
ENSMUSG00000030187	Klra2	protein_coding	6	131219223	131247362	-1	killer cell lectin-like receptor, subfamily A, member 2 [Source:MGI Symbol;Acc:MGI:101906]	4.23547	-0.295168	30.4804	3.37256e-08	3.52342e-07
ENSMUSG00000060090	Rp2h	protein_coding	X	20364481	20405653	1	retinitis pigmentosa 2 homolog (human) [Source:MGI Symbol;Acc:MGI:1277953]	1.08584	5.94031	30.4765	3.37941e-08	3.5283e-07
ENSMUSG00000021203	Otub2	protein_coding	12	103388682	103406350	1	OTU domain, ubiquitin aldehyde binding 2 [Source:MGI Symbol;Acc:MGI:1915399]	2.5199	2.32243	30.4639	3.40138e-08	3.54894e-07
ENSMUSG00000024730	Ms4a8a	protein_coding	19	11067472	11081103	-1	membrane-spanning 4-domains, subfamily A, member 8A [Source:MGI Symbol;Acc:MGI:1927657]	4.0261	-0.365936	30.4424	3.43929e-08	3.58618e-07
ENSMUSG00000062783	CSPRS	protein_coding	GL456221.1	111572	163011	-1	component of Sp100-rs [Source:RefSeq peptide;Acc:NP_291094]	2.67808	1.92824	30.4332	3.45566e-08	3.60093e-07
ENSMUSG00000029416	Slc15a4	protein_coding	5	127595664	127632897	-1	solute carrier family 15, member 4 [Source:MGI Symbol;Acc:MGI:2140796]	1.13534	4.95307	30.3901	3.53325e-08	3.6794e-07
ENSMUSG00000032591	Mst1	protein_coding	9	108080436	108085027	1	macrophage stimulating 1 (hepatocyte growth factor-like) [Source:MGI Symbol;Acc:MGI:96080]	2.30131	2.14447	30.3882	3.53678e-08	3.68071e-07
ENSMUSG00000028134	Ptbp2	protein_coding	3	119718742	119783388	-1	polypyrimidine tract binding protein 2 [Source:MGI Symbol;Acc:MGI:1860489]	-1.20118	5.09362	30.3254	3.65315e-08	3.79937e-07
ENSMUSG00000029490	Mfsd7a	protein_coding	5	108441054	108448891	-1	major facilitator superfamily domain containing 7A [Source:MGI Symbol;Acc:MGI:2442629]	3.08325	1.58837	30.3207	3.66195e-08	3.80608e-07
ENSMUSG00000040111	Gramd1b	protein_coding	9	40293233	40531383	-1	GRAM domain containing 1B [Source:MGI Symbol;Acc:MGI:1925037]	-1.12119	6.42511	30.3088	3.68458e-08	3.82713e-07
ENSMUSG00000037849	Gm4955	protein_coding	1	173468509	173491041	-1	predicted gene 4955 [Source:MGI Symbol;Acc:MGI:3646410]	2.19061	2.58609	30.2489	3.80011e-08	3.94459e-07
ENSMUSG00000046897	Zfp740	protein_coding	15	102203648	102215606	1	zinc finger protein 740 [Source:MGI Symbol;Acc:MGI:1915994]	-0.750606	7.50508	30.2114	3.87423e-08	4.01896e-07
ENSMUSG00000039783	Kmo	protein_coding	1	175620381	175662116	1	kynurenine 3-monooxygenase (kynurenine 3-hydroxylase) [Source:MGI Symbol;Acc:MGI:2138151]	2.12451	4.20996	30.1887	3.91982e-08	4.06364e-07
ENSMUSG00000038539	Atf5	protein_coding	7	44812257	44816658	-1	activating transcription factor 5 [Source:MGI Symbol;Acc:MGI:2141857]	1.113	4.76676	30.1739	3.9498e-08	4.0921e-07
ENSMUSG00000071516	Hist1h2ai	protein_coding	13	21716412	21717452	1	histone cluster 1, H2ai [Source:MGI Symbol;Acc:MGI:2448457]	-2.56136	0.681333	30.1647	3.96863e-08	4.10897e-07
ENSMUSG00000047878	A4galt	protein_coding	15	83226726	83251774	-1	alpha 1,4-galactosyltransferase [Source:MGI Symbol;Acc:MGI:3512453]	4.43277	-0.681445	30.1591	3.98008e-08	4.11555e-07
ENSMUSG00000095682	AC153612.3	IG_LV_gene	6	70703578	70704177	1		11.1144	1.84872	30.1596	3.97904e-08	4.11555e-07
ENSMUSG00000038517	Tbkbp1	protein_coding	11	97136171	97151495	-1	TBK1 binding protein 1 [Source:MGI Symbol;Acc:MGI:1920424]	1.78722	5.43834	30.1563	3.98585e-08	4.11888e-07
ENSMUSG00000062995	Ica1	protein_coding	6	8630527	8778488	-1	islet cell autoantigen 1 [Source:MGI Symbol;Acc:MGI:96391]	-1.25138	4.88307	30.1474	4.00423e-08	4.13523e-07
ENSMUSG00000049037	Clec4a1	protein_coding	6	122921848	122934619	1	C-type lectin domain family 4, member a1 [Source:MGI Symbol;Acc:MGI:3036291]	3.4657	2.68481	30.1244	4.05207e-08	4.18196e-07
ENSMUSG00000017652	Cd40	protein_coding	2	165055627	165072948	1	CD40 antigen [Source:MGI Symbol;Acc:MGI:88336]	5.73538	-1.1123	30.1219	4.05725e-08	4.18197e-07
ENSMUSG00000053477	Tcf4	protein_coding	18	69344146	69687967	1	transcription factor 4 [Source:MGI Symbol;Acc:MGI:98506]	-1.03552	7.97562	30.123	4.05485e-08	4.18197e-07
ENSMUSG00000038150	Ormdl3	protein_coding	11	98581256	98587368	-1	ORM1-like 3 (S. cerevisiae) [Source:MGI Symbol;Acc:MGI:1913862]	1.25138	4.49929	30.1023	4.09836e-08	4.22165e-07
ENSMUSG00000033658	Ddx19b	protein_coding	8	111003188	111031751	-1	DEAD (Asp-Glu-Ala-Asp) box polypeptide 19b [Source:MGI Symbol;Acc:MGI:2148251]	-0.835818	5.70699	30.1008	4.1016e-08	4.2223e-07
ENSMUSG00000079659	4930420K17Rik	protein_coding	5	9100737	9118983	1	RIKEN cDNA 4930420K17 gene [Source:MGI Symbol;Acc:MGI:3606159]	2.72426	2.84697	30.0873	4.13031e-08	4.24914e-07
ENSMUSG00000023473	Celsr3	protein_coding	9	108826320	108852963	1	cadherin, EGF LAG seven-pass G-type receptor 3 (flamingo homolog, Drosophila) [Source:MGI Symbol;Acc:MGI:1858236]	2.89929	3.6561	30.0617	4.18513e-08	4.30281e-07
ENSMUSG00000046546	Fam43a	protein_coding	16	30599723	30602797	1	family with sequence similarity 43, member A [Source:MGI Symbol;Acc:MGI:2676309]	1.80059	3.58935	30.0325	4.24861e-08	4.36529e-07
ENSMUSG00000031925	Maml2	protein_coding	9	13619990	13709533	1	mastermind like 2 (Drosophila) [Source:MGI Symbol;Acc:MGI:2389460]	-1.40605	4.2635	30.0282	4.25815e-08	4.37231e-07
ENSMUSG00000030263	Lrmp	protein_coding	6	145115653	145174934	1	lymphoid-restricted membrane protein [Source:MGI Symbol;Acc:MGI:108424]	-0.938218	7.24561	29.9945	4.33282e-08	4.44616e-07
ENSMUSG00000026357	Rgs18	protein_coding	1	144752683	144775435	-1	regulator of G-protein signaling 18 [Source:MGI Symbol;Acc:MGI:1927498]	-1.31275	6.263	29.9818	4.36131e-08	4.47255e-07
ENSMUSG00000031482	Slc25a15	protein_coding	8	22375554	22398621	-1	solute carrier family 25 (mitochondrial carrier ornithine transporter), member 15 [Source:MGI Symbol;Acc:MGI:1342274]	-1.2351	4.34316	29.9708	4.38605e-08	4.49507e-07
ENSMUSG00000020439	Smtn	protein_coding	11	3517523	3540612	-1	smoothelin [Source:MGI Symbol;Acc:MGI:1354727]	-1.15343	5.27297	29.9458	4.44289e-08	4.55044e-07
ENSMUSG00000038298	Pdzk1	protein_coding	3	96829284	96870926	1	PDZ domain containing 1 [Source:MGI Symbol;Acc:MGI:1928901]	2.10746	2.28918	29.9165	4.51059e-08	4.61686e-07
ENSMUSG00000031438	Rnf128	protein_coding	X	139563316	139673145	1	ring finger protein 128 [Source:MGI Symbol;Acc:MGI:1914139]	-2.68965	4.34281	29.8828	4.58957e-08	4.69473e-07
ENSMUSG00000006373	Pgrmc1	protein_coding	X	36598206	36606079	1	progesterone receptor membrane component 1 [Source:MGI Symbol;Acc:MGI:1858305]	-0.939913	6.48709	29.8603	4.64314e-08	4.74651e-07
ENSMUSG00000097233	AC109138.2	lincRNA	19	4169566	4174284	1		-1.86328	2.92455	29.8544	4.65737e-08	4.75805e-07
ENSMUSG00000049044	Rapgef4	protein_coding	2	71981240	72257474	1	Rap guanine nucleotide exchange factor (GEF) 4 [Source:MGI Symbol;Acc:MGI:1917723]	6.92043	-1.04277	29.8203	4.74015e-08	4.83956e-07
ENSMUSG00000015217	Hmgb3	protein_coding	X	71555918	71560676	1	high mobility group box 3 [Source:MGI Symbol;Acc:MGI:1098219]	-1.11905	7.76277	29.8118	4.76082e-08	4.85759e-07
ENSMUSG00000094322	AC073590.2	IG_LV_gene	12	114299961	114300254	-1		11.0808	1.80339	29.753	4.90737e-08	5.00397e-07
ENSMUSG00000094491	AC171501.1	IG_LV_gene	6	67724914	67725661	1		10.6652	1.41289	29.6983	5.048e-08	5.14412e-07
ENSMUSG00000027506	Tpd52	protein_coding	3	8928626	9004723	-1	tumor protein D52 [Source:MGI Symbol;Acc:MGI:107749]	1.42847	6.17291	29.6696	5.12329e-08	5.21755e-07
ENSMUSG00000094652	AC079181.1	IG_LV_gene	12	114937113	114937406	-1		11.097	1.82382	29.6661	5.13251e-08	5.22366e-07
ENSMUSG00000020178	Adora2a	protein_coding	10	75316943	75334788	1	adenosine A2a receptor [Source:MGI Symbol;Acc:MGI:99402]	-1.83236	4.15378	29.6229	5.24817e-08	5.33801e-07
ENSMUSG00000055717	Slain1	protein_coding	14	103650228	103704907	1	SLAIN motif family, member 1 [Source:MGI Symbol;Acc:MGI:2145578]	-1.32478	4.50005	29.6129	5.2752e-08	5.36213e-07
ENSMUSG00000035268	Pkig	protein_coding	2	163658386	163726158	1	protein kinase inhibitor, gamma [Source:MGI Symbol;Acc:MGI:1343086]	0.978824	5.10603	29.5966	5.31976e-08	5.40402e-07
ENSMUSG00000076525	Igkv1-99	IG_LV_gene	6	68541658	68542422	1	immunoglobulin kappa variable 1-99 [Source:MGI Symbol;Acc:MGI:4439724]	11.8346	2.54897	29.5638	5.41068e-08	5.49293e-07
ENSMUSG00000020102	Slc16a7	protein_coding	10	125226464	125328963	-1	solute carrier family 16 (monocarboxylic acid transporters), member 7 [Source:MGI Symbol;Acc:MGI:1330284]	4.50852	0.459512	29.5454	5.46214e-08	5.53831e-07
ENSMUSG00000097640	RP24-448C16.2	processed_transcript	5	64708207	64804117	-1		-2.83886	0.322415	29.5454	5.46223e-08	5.53831e-07
ENSMUSG00000035547	Capn5	protein_coding	7	98121559	98178274	-1	calpain 5 [Source:MGI Symbol;Acc:MGI:1100859]	-1.06013	5.20631	29.4852	5.63448e-08	5.70937e-07
ENSMUSG00000026981	Il1rn	protein_coding	2	24336853	24351494	1	interleukin 1 receptor antagonist [Source:MGI Symbol;Acc:MGI:96547]	3.80037	-0.344398	29.4839	5.63831e-08	5.70967e-07
ENSMUSG00000025130	P4hb	protein_coding	11	120560298	120573253	-1	prolyl 4-hydroxylase, beta polypeptide [Source:MGI Symbol;Acc:MGI:97464]	1.22839	10.3546	29.4771	5.65814e-08	5.72616e-07
ENSMUSG00000096670	AC160985.6	IG_LV_gene	12	113716670	113717103	-1		11.21	1.94024	29.4454	5.75143e-08	5.81694e-07
ENSMUSG00000001999	Blvra	protein_coding	2	127070665	127097084	1	biliverdin reductase A [Source:MGI Symbol;Acc:MGI:88170]	1.07332	4.82346	29.4427	5.75941e-08	5.82136e-07
ENSMUSG00000041187	Prkd2	protein_coding	7	16842902	16870461	1	protein kinase D2 [Source:MGI Symbol;Acc:MGI:2141917]	-1.27028	6.07879	29.4328	5.78903e-08	5.84764e-07
ENSMUSG00000030341	Tnfrsf1a	protein_coding	6	125349362	125362484	1	tumor necrosis factor receptor superfamily, member 1a [Source:MGI Symbol;Acc:MGI:1314884]	1.56077	6.35476	29.4184	5.83201e-08	5.88738e-07
ENSMUSG00000049892	Rasd1	protein_coding	11	59963181	59964944	-1	RAS, dexamethasone-induced 1 [Source:MGI Symbol;Acc:MGI:1270848]	-2.53597	2.18213	29.4146	5.84342e-08	5.89154e-07
ENSMUSG00000085241	Snhg3	processed_transcript	4	132348014	132353686	-1	small nucleolar RNA host gene (non-protein coding) 3 [Source:MGI Symbol;Acc:MGI:2684817]	-1.03028	5.32238	29.4148	5.84289e-08	5.89154e-07
ENSMUSG00000011382	Dhdh	protein_coding	7	45472956	45488805	-1	dihydrodiol dehydrogenase (dimeric) [Source:MGI Symbol;Acc:MGI:1919005]	1.77431	4.333	29.3718	5.97405e-08	6.01925e-07
ENSMUSG00000019359	Gdpd2	protein_coding	X	100729873	100738895	1	glycerophosphodiester phosphodiesterase domain containing 2 [Source:MGI Symbol;Acc:MGI:1918834]	3.88164	0.113366	29.3707	5.97754e-08	6.01925e-07
ENSMUSG00000043456	Zfp536	protein_coding	7	37472135	37773641	-1	zinc finger protein 536 [Source:MGI Symbol;Acc:MGI:1926102]	-2.02784	2.02646	29.3677	5.98677e-08	6.02479e-07
ENSMUSG00000023349	Clec4n	protein_coding	6	123229843	123247021	1	C-type lectin domain family 4, member n [Source:MGI Symbol;Acc:MGI:1861231]	3.57984	2.98728	29.3471	6.05056e-08	6.08304e-07
ENSMUSG00000095079	AC160982.1	IG_C_gene	12	113258768	113260236	-1		3.8476	10.1519	29.3466	6.05218e-08	6.08304e-07
ENSMUSG00000032265	Fam46a	protein_coding	9	85320439	85327124	-1	family with sequence similarity 46, member A [Source:MGI Symbol;Acc:MGI:2670964]	2.42526	3.52998	29.3276	6.11191e-08	6.13926e-07
ENSMUSG00000020571	Pdia6	protein_coding	12	17266545	17284770	1	protein disulfide isomerase associated 6 [Source:MGI Symbol;Acc:MGI:1919103]	0.892594	8.34418	29.3165	6.147e-08	6.17067e-07
ENSMUSG00000049625	Tifab	protein_coding	13	56173703	56178885	-1	TRAF-interacting protein with forkhead-associated domain, family member B [Source:MGI Symbol;Acc:MGI:2385852]	1.78767	7.1602	29.3132	6.15761e-08	6.17748e-07
ENSMUSG00000058056	Palld	protein_coding	8	61513246	61902690	-1	palladin, cytoskeletal associated protein [Source:MGI Symbol;Acc:MGI:1919583]	4.2542	-0.776614	29.2998	6.20018e-08	6.21633e-07
ENSMUSG00000034612	Chst11	protein_coding	10	82985498	83195900	1	carbohydrate sulfotransferase 11 [Source:MGI Symbol;Acc:MGI:1927166]	-1.00206	6.41519	29.2582	6.3346e-08	6.34717e-07
ENSMUSG00000070111	Gm10286	processed_pseudogene	8	94964679	94969756	-1	predicted gene 10286 [Source:MGI Symbol;Acc:MGI:3642117]	-3.18044	0.691556	29.2558	6.34255e-08	6.3512e-07
ENSMUSG00000081564	Gm13717	pseudogene	6	29750761	29751125	1	predicted gene 13717 [Source:MGI Symbol;Acc:MGI:3650430]	-5.00836	-0.924306	29.2494	6.3636e-08	6.36833e-07
ENSMUSG00000020696	Rffl	protein_coding	11	82802449	82871210	-1	ring finger and FYVE like domain containing protein [Source:MGI Symbol;Acc:MGI:1914588]	1.11922	6.12812	29.248	6.36808e-08	6.36887e-07
ENSMUSG00000032870	Smap2	protein_coding	4	120968317	121017247	-1	stromal membrane-associated GTPase-activating protein 2 [Source:MGI Symbol;Acc:MGI:1917030]	0.764073	6.52629	29.2462	6.37414e-08	6.37099e-07
ENSMUSG00000076534	Igkv12-89	IG_LV_gene	6	68834846	68835307	-1	immunoglobulin kappa chain variable 12-89 [Source:MGI Symbol;Acc:MGI:4439829]	10.989	1.74613	29.2278	6.43499e-08	6.42784e-07
ENSMUSG00000018425	Dhx40	protein_coding	11	86768846	86807696	-1	DEAH (Asp-Glu-Ala-His) box polypeptide 40 [Source:MGI Symbol;Acc:MGI:1914737]	1.04878	5.55071	29.2242	6.44706e-08	6.43591e-07
ENSMUSG00000028293	Slc35a1	protein_coding	4	34663257	34687438	-1	solute carrier family 35 (CMP-sialic acid transporter), member 1 [Source:MGI Symbol;Acc:MGI:1345622]	-1.05759	4.90494	29.2217	6.45525e-08	6.4401e-07
ENSMUSG00000020027	Socs2	protein_coding	10	95385362	95417180	-1	suppressor of cytokine signaling 2 [Source:MGI Symbol;Acc:MGI:1201787]	-1.49479	6.48104	29.2129	6.48473e-08	6.46553e-07
ENSMUSG00000097313	CT025592.2	lincRNA	16	29907519	29946517	-1		4.41379	0.454498	29.2057	6.50889e-08	6.48562e-07
ENSMUSG00000050379	Sept6	protein_coding	X	36911326	36991794	-1	septin 6 [Source:MGI Symbol;Acc:MGI:1888939]	-0.777334	6.51417	29.2018	6.52173e-08	6.49441e-07
ENSMUSG00000079606	Gm595	protein_coding	X	48841466	48877713	-1	predicted gene 595 [Source:MGI Symbol;Acc:MGI:2685441]	-2.34194	2.29164	29.1966	6.53944e-08	6.50803e-07
ENSMUSG00000017897	Eya2	protein_coding	2	165595032	165771727	1	eyes absent 2 homolog (Drosophila) [Source:MGI Symbol;Acc:MGI:109341]	-1.86573	4.52332	29.1718	6.62378e-08	6.58791e-07
ENSMUSG00000063652	Slc22a21	protein_coding	11	53949965	53980332	-1	solute carrier family 22 (organic cation transporter), member 21 [Source:MGI Symbol;Acc:MGI:1929481]	-1.89818	2.61055	29.1519	6.69194e-08	6.6516e-07
ENSMUSG00000026807	Ak8	protein_coding	2	28700164	28813165	1	adenylate kinase 8 [Source:MGI Symbol;Acc:MGI:1916120]	4.96775	-0.789241	29.1447	6.71681e-08	6.67223e-07
ENSMUSG00000044551	9930012K11Rik	protein_coding	14	70154405	70159502	-1	RIKEN cDNA 9930012K11 gene [Source:MGI Symbol;Acc:MGI:2145726]	-1.77598	3.16106	29.1234	6.79129e-08	6.74206e-07
ENSMUSG00000066456	Hmgn3	protein_coding	9	83109948	83146685	-1	high mobility group nucleosomal binding domain 3 [Source:MGI Symbol;Acc:MGI:2138069]	2.37423	3.21554	29.0891	6.9126e-08	6.85828e-07
ENSMUSG00000025932	Eya1	protein_coding	1	14168954	14310200	-1	eyes absent 1 homolog (Drosophila) [Source:MGI Symbol;Acc:MGI:109344]	5.94581	-1.20531	29.0806	6.94285e-08	6.88407e-07
ENSMUSG00000095442	AC073561.3	IG_LV_gene	12	114487136	114487569	-1		12.4366	3.18323	29.0683	6.98698e-08	6.92358e-07
ENSMUSG00000021770	Samd8	protein_coding	14	21750531	21798725	1	sterile alpha motif domain containing 8 [Source:MGI Symbol;Acc:MGI:1914880]	1.23658	4.52653	29.0535	7.0408e-08	6.97264e-07
ENSMUSG00000037031	Tspan15	protein_coding	10	62185396	62231218	-1	tetraspanin 15 [Source:MGI Symbol;Acc:MGI:1917673]	3.34778	-0.497539	29.043	7.0789e-08	7.00607e-07
ENSMUSG00000021054	Sgpp1	protein_coding	12	75714248	75735729	-1	sphingosine-1-phosphate phosphatase 1 [Source:MGI Symbol;Acc:MGI:2135760]	0.814351	6.73333	29.0327	7.11673e-08	7.0392e-07
ENSMUSG00000020289	Nprl3	protein_coding	11	32225628	32267707	-1	nitrogen permease regulator-like 3 [Source:MGI Symbol;Acc:MGI:109258]	1.50435	4.13184	29.0243	7.14744e-08	7.06526e-07
ENSMUSG00000022715	Cldn26	protein_coding	16	8409276	8425136	-1	claudin 26 [Source:MGI Symbol;Acc:MGI:1921970]	-3.51236	0.0225451	29.0085	7.20626e-08	7.11861e-07
ENSMUSG00000028362	Tnfsf8	protein_coding	4	63831308	63861347	-1	tumor necrosis factor (ligand) superfamily, member 8 [Source:MGI Symbol;Acc:MGI:88328]	3.05723	0.511516	29.0074	7.21022e-08	7.11861e-07
ENSMUSG00000057329	Bcl2	protein_coding	1	106538178	106714274	-1	B cell leukemia/lymphoma 2 [Source:MGI Symbol;Acc:MGI:88138]	-0.828165	6.69851	28.9894	7.27737e-08	7.18051e-07
ENSMUSG00000025277	Abhd6	protein_coding	14	8002902	8056555	1	abhydrolase domain containing 6 [Source:MGI Symbol;Acc:MGI:1913332]	2.85675	0.205577	28.9855	7.29222e-08	7.19078e-07
ENSMUSG00000015342	Xk	protein_coding	X	9272756	9313250	1	Kell blood group precursor (McLeod phenotype) homolog [Source:MGI Symbol;Acc:MGI:103569]	0.887628	5.44949	28.9808	7.31006e-08	7.19959e-07
ENSMUSG00000040283	Btnl9	protein_coding	11	49165585	49187159	-1	butyrophilin-like 9 [Source:MGI Symbol;Acc:MGI:2442439]	-1.42237	4.74752	28.981	7.30928e-08	7.19959e-07
ENSMUSG00000022622	Acr	protein_coding	15	89568326	89574585	1	acrosin prepropeptide [Source:MGI Symbol;Acc:MGI:87884]	-5.28356	-1.09463	28.9438	7.45102e-08	7.33394e-07
ENSMUSG00000045410	Akr1e1	protein_coding	13	4590757	4609174	-1	aldo-keto reductase family 1, member E1 [Source:MGI Symbol;Acc:MGI:1914758]	2.7382	0.912128	28.9318	7.49715e-08	7.37486e-07
ENSMUSG00000027361	Gabpb1	protein_coding	2	126627442	126676337	-1	GA repeat binding protein, beta 1 [Source:MGI Symbol;Acc:MGI:95611]	-0.832815	5.97184	28.8781	7.70804e-08	7.5687e-07
ENSMUSG00000037940	Inpp4b	protein_coding	8	81342556	82125036	1	inositol polyphosphate-4-phosphatase, type II [Source:MGI Symbol;Acc:MGI:2158925]	3.15239	2.15362	28.878	7.70826e-08	7.5687e-07
ENSMUSG00000089942	Pira2	protein_coding	7	3837057	3845051	-1	paired-Ig-like receptor A2 [Source:MGI Symbol;Acc:MGI:1195970]	2.75358	3.06577	28.8796	7.70204e-08	7.5687e-07
ENSMUSG00000028565	Nfia	protein_coding	4	97772734	98118874	1	nuclear factor I/A [Source:MGI Symbol;Acc:MGI:108056]	2.7312	2.8956	28.8572	7.7915e-08	7.64579e-07
ENSMUSG00000003992	Ssbp2	protein_coding	13	91460283	91703429	1	single-stranded DNA binding protein 2 [Source:MGI Symbol;Acc:MGI:1914220]	-0.961634	5.43321	28.8385	7.86727e-08	7.71546e-07
ENSMUSG00000054408	Spcs3	protein_coding	8	54520433	54529998	-1	signal peptidase complex subunit 3 homolog (S. cerevisiae) [Source:MGI Symbol;Acc:MGI:1923937]	0.752194	8.05888	28.8317	7.8948e-08	7.73777e-07
ENSMUSG00000057963	Itpk1	protein_coding	12	102568582	102704929	-1	inositol 1,3,4-triphosphate 5/6 kinase [Source:MGI Symbol;Acc:MGI:2446159]	1.27306	4.23797	28.8164	7.9574e-08	7.79439e-07
ENSMUSG00000073676	Hspe1	protein_coding	1	55088132	55091307	1	heat shock protein 1 (chaperonin 10) [Source:MGI Symbol;Acc:MGI:104680]	0.75105	6.85333	28.8086	7.98944e-08	7.82103e-07
ENSMUSG00000030443	Zfp583	protein_coding	7	6315660	6331285	-1	zinc finger protein 583 [Source:MGI Symbol;Acc:MGI:2682297]	3.08765	0.0008282	28.7704	8.14878e-08	7.97219e-07
ENSMUSG00000073678	Pgap1	protein_coding	1	54473000	54557684	-1	post-GPI attachment to proteins 1 [Source:MGI Symbol;Acc:MGI:2443342]	2.13495	3.37879	28.759	8.19672e-08	8.01424e-07
ENSMUSG00000018459	Slc13a3	protein_coding	2	165405028	165473230	-1	solute carrier family 13 (sodium-dependent dicarboxylate transporter), member 3 [Source:MGI Symbol;Acc:MGI:2149635]	3.58722	-0.0183739	28.7456	8.25381e-08	8.06518e-07
ENSMUSG00000035498	Cdcp1	protein_coding	9	123170824	123216038	-1	CUB domain containing protein 1 [Source:MGI Symbol;Acc:MGI:2442010]	4.94404	-0.359757	28.7436	8.26245e-08	8.06874e-07
ENSMUSG00000041361	Myzap	protein_coding	9	71504347	71592360	-1	myocardial zonula adherens protein [Source:MGI Symbol;Acc:MGI:2142908]	-2.2235	2.85167	28.7146	8.38701e-08	8.18544e-07
ENSMUSG00000048285	Frmd6	protein_coding	12	70825514	70902232	1	FERM domain containing 6 [Source:MGI Symbol;Acc:MGI:2442579]	-1.43704	4.68063	28.7131	8.39327e-08	8.1866e-07
ENSMUSG00000000530	Acvrl1	protein_coding	15	101128522	101145336	1	activin A receptor, type II-like 1 [Source:MGI Symbol;Acc:MGI:1338946]	3.08026	2.20499	28.7039	8.43352e-08	8.2209e-07
ENSMUSG00000028037	Ifi44	protein_coding	3	151730922	151749947	-1	interferon-induced protein 44 [Source:MGI Symbol;Acc:MGI:2443016]	4.64993	1.76871	28.6825	8.52716e-08	8.30717e-07
ENSMUSG00000038855	Itpkb	protein_coding	1	180330485	180424802	1	inositol 1,4,5-trisphosphate 3-kinase B [Source:MGI Symbol;Acc:MGI:109235]	-0.867136	5.97671	28.6709	8.57839e-08	8.35204e-07
ENSMUSG00000022951	Rcan1	protein_coding	16	92391953	92466146	-1	regulator of calcineurin 1 [Source:MGI Symbol;Acc:MGI:1890564]	2.27803	1.78886	28.6665	8.59762e-08	8.36573e-07
ENSMUSG00000095416	AC090843.2	IG_LV_gene	12	114615850	114616143	-1		9.04894	1.66575	28.6609	8.62282e-08	8.3852e-07
ENSMUSG00000034591	Slc41a2	protein_coding	10	83230848	83337882	-1	solute carrier family 41, member 2 [Source:MGI Symbol;Acc:MGI:2442940]	5.0441	-1.0079	28.6396	8.71826e-08	8.46782e-07
ENSMUSG00000090105	Gm15890	antisense	8	94379237	94386972	-1	predicted gene 15890 [Source:MGI Symbol;Acc:MGI:3802160]	5.03572	-1.02596	28.6402	8.71518e-08	8.46782e-07
ENSMUSG00000079735	Gm2792	protein_coding	17	6356805	6583118	-1	predicted gene 2792 [Source:MGI Symbol;Acc:MGI:3780960]	-2.639	2.28386	28.6095	8.85486e-08	8.59533e-07
ENSMUSG00000030748	Il4ra	protein_coding	7	125552282	125579472	1	interleukin 4 receptor, alpha [Source:MGI Symbol;Acc:MGI:105367]	1.22348	5.43444	28.6054	8.87327e-08	8.60803e-07
ENSMUSG00000046157	Tmem229b	protein_coding	12	78961795	79007627	-1	transmembrane protein 229B [Source:MGI Symbol;Acc:MGI:2444389]	1.25336	7.20434	28.6019	8.88955e-08	8.61865e-07
ENSMUSG00000070436	Serpinh1	protein_coding	7	99345375	99353230	-1	serine (or cysteine) peptidase inhibitor, clade H, member 1 [Source:MGI Symbol;Acc:MGI:88283]	3.96764	2.84882	28.5584	9.09157e-08	8.80923e-07
ENSMUSG00000027175	Tcp11l1	protein_coding	2	104657288	104712169	-1	t-complex 11 like 1 [Source:MGI Symbol;Acc:MGI:2444263]	3.2788	-0.0785682	28.5366	9.19418e-08	8.90332e-07
ENSMUSG00000032717	Mdfi	protein_coding	17	47815328	47834691	-1	MyoD family inhibitor [Source:MGI Symbol;Acc:MGI:107687]	-1.3784	4.58529	28.5126	9.30892e-08	9.00903e-07
ENSMUSG00000024480	Ap3s1	protein_coding	18	46741917	46790826	1	adaptor-related protein complex 3, sigma 1 subunit [Source:MGI Symbol;Acc:MGI:1337062]	-0.766145	8.32245	28.4961	9.38873e-08	9.08083e-07
ENSMUSG00000060044	Tmem26	protein_coding	10	68723746	68782654	1	transmembrane protein 26 [Source:MGI Symbol;Acc:MGI:2143537]	3.51799	2.78861	28.4894	9.42115e-08	9.10673e-07
ENSMUSG00000025077	Dclre1a	protein_coding	19	56529161	56548222	-1	DNA cross-link repair 1A, PSO2 homolog (S. cerevisiae) [Source:MGI Symbol;Acc:MGI:1930042]	1.65057	3.86823	28.4824	9.45534e-08	9.13432e-07
ENSMUSG00000041836	Ptpre	protein_coding	7	135537824	135686294	1	protein tyrosine phosphatase, receptor type, E [Source:MGI Symbol;Acc:MGI:97813]	-0.825879	6.92306	28.4619	9.55605e-08	9.2261e-07
ENSMUSG00000023367	Tmem176a	protein_coding	6	48841483	48845364	1	transmembrane protein 176A [Source:MGI Symbol;Acc:MGI:1913308]	-0.863108	5.85637	28.4275	9.72739e-08	9.38592e-07
ENSMUSG00000032513	Gorasp1	protein_coding	9	119925673	119937558	-1	golgi reassembly stacking protein 1 [Source:MGI Symbol;Acc:MGI:1921748]	2.36103	2.67514	28.4249	9.74041e-08	9.39287e-07
ENSMUSG00000039899	Fgl2	protein_coding	5	21372642	21378374	1	fibrinogen-like protein 2 [Source:MGI Symbol;Acc:MGI:103266]	0.985121	6.4417	28.4125	9.80303e-08	9.44762e-07
ENSMUSG00000089726	Mir17hg	lincRNA	14	115042879	115046727	1	MIR17 host gene 1 (non-protein coding) [Source:MGI Symbol;Acc:MGI:1923207]	-1.19631	5.05098	28.3852	9.94225e-08	9.57608e-07
ENSMUSG00000029093	Sorcs2	protein_coding	5	36017180	36398139	-1	sortilin-related VPS10 domain containing receptor 2 [Source:MGI Symbol;Acc:MGI:1932289]	-2.00243	3.42494	28.3837	9.94975e-08	9.57759e-07
ENSMUSG00000000711	Rab5b	protein_coding	10	128677193	128696268	-1	RAB5B, member RAS oncogene family [Source:MGI Symbol;Acc:MGI:105938]	0.757022	6.1406	28.3174	1.02965e-07	9.90547e-07
ENSMUSG00000041891	Lman1	protein_coding	18	65980754	66022580	-1	lectin, mannose-binding, 1 [Source:MGI Symbol;Acc:MGI:1917611]	0.755866	7.40897	28.288	1.04541e-07	1.00511e-06
ENSMUSG00000022066	Entpd4	protein_coding	14	69555424	69585520	1	ectonucleoside triphosphate diphosphohydrolase 4 [Source:MGI Symbol;Acc:MGI:1914714]	-1.12492	5.48433	28.2767	1.05154e-07	1.0104e-06
ENSMUSG00000020023	Tmcc3	protein_coding	10	94311949	94590956	1	transmembrane and coiled coil domains 3 [Source:MGI Symbol;Acc:MGI:2442900]	3.18514	2.14056	28.2551	1.06335e-07	1.02114e-06
ENSMUSG00000032320	Rcn2	protein_coding	9	56041845	56061882	1	reticulocalbin 2 [Source:MGI Symbol;Acc:MGI:1349765]	1.26933	4.31876	28.247	1.06781e-07	1.02481e-06
ENSMUSG00000064225	Paqr9	protein_coding	9	95559817	95562121	1	progestin and adipoQ receptor family member IX [Source:MGI Symbol;Acc:MGI:1922802]	3.90566	1.6644	28.2368	1.07346e-07	1.02963e-06
ENSMUSG00000032280	Tle3	protein_coding	9	61372366	61418497	1	transducin-like enhancer of split 3, homolog of Drosophila E(spl) [Source:MGI Symbol;Acc:MGI:104634]	-0.786969	7.19732	28.2245	1.0803e-07	1.03557e-06
ENSMUSG00000029328	Hnrpdl	protein_coding	5	100033577	100039664	-1	heterogeneous nuclear ribonucleoprotein D-like [Source:MGI Symbol;Acc:MGI:1355299]	-0.777655	8.40348	28.198	1.09518e-07	1.04922e-06
ENSMUSG00000024197	Plin3	protein_coding	17	56278962	56290511	-1	perilipin 3 [Source:MGI Symbol;Acc:MGI:1914155]	0.953444	6.04561	28.1798	1.10552e-07	1.0585e-06
ENSMUSG00000026786	Apbb1ip	protein_coding	2	22774094	22875653	1	amyloid beta (A4) precursor protein-binding, family B, member 1 interacting protein [Source:MGI Symbol;Acc:MGI:1861354]	0.745169	7.05421	28.1704	1.11089e-07	1.06301e-06
ENSMUSG00000026121	Sema4c	protein_coding	1	36548642	36558349	-1	sema domain, immunoglobulin domain (Ig), transmembrane domain (TM) and short cytoplasmic domain, (semaphorin) 4C [Source:MGI Symbol;Acc:MGI:109252]	-1.6421	3.86715	28.1641	1.11455e-07	1.06588e-06
ENSMUSG00000040618	Pck2	protein_coding	14	55540266	55550017	1	phosphoenolpyruvate carboxykinase 2 (mitochondrial) [Source:MGI Symbol;Acc:MGI:1860456]	0.853015	6.00557	28.1478	1.12395e-07	1.07423e-06
ENSMUSG00000038732	Mboat1	protein_coding	13	30136498	30246717	1	membrane bound O-acyltransferase domain containing 1 [Source:MGI Symbol;Acc:MGI:2387184]	2.77419	3.49586	28.1423	1.12714e-07	1.07656e-06
ENSMUSG00000091387	Gcnt4	protein_coding	13	96924689	96950912	1	glucosaminyl (N-acetyl) transferase 4, core 2 (beta-1,6-N-acetylglucosaminyltransferase) [Source:MGI Symbol;Acc:MGI:2684919]	-2.35868	1.30726	28.1413	1.12772e-07	1.07656e-06
ENSMUSG00000051682	Treml4	protein_coding	17	48264295	48275360	1	triggering receptor expressed on myeloid cells-like 4 [Source:MGI Symbol;Acc:MGI:1923239]	3.16053	1.12113	28.1266	1.13632e-07	1.08413e-06
ENSMUSG00000020019	Ntn4	protein_coding	10	93640681	93747207	1	netrin 4 [Source:MGI Symbol;Acc:MGI:1888978]	2.06823	2.1543	28.1253	1.13709e-07	1.08423e-06
ENSMUSG00000076540	Igkv4-80	IG_LV_gene	6	69016560	69017080	-1	immunoglobulin kappa variable 4-80 [Source:MGI Symbol;Acc:MGI:4439653]	9.71066	0.727796	28.1046	1.14934e-07	1.09526e-06
ENSMUSG00000094164	AC090887.1	IG_LV_gene	12	113611184	113611617	-1		6.92452	3.03547	28.1032	1.15013e-07	1.09537e-06
ENSMUSG00000027858	Tspan2	protein_coding	3	102734529	102772292	1	tetraspanin 2 [Source:MGI Symbol;Acc:MGI:1917997]	-1.62799	5.03982	28.0881	1.15919e-07	1.10335e-06
ENSMUSG00000066406	Akap13	protein_coding	7	75455534	75754609	1	A kinase (PRKA) anchor protein 13 [Source:MGI Symbol;Acc:MGI:2676556]	-0.829377	8.78772	28.0789	1.16471e-07	1.10795e-06
ENSMUSG00000039238	Zfp750	protein_coding	11	121510978	121519333	-1	zinc finger protein 750 [Source:MGI Symbol;Acc:MGI:2442210]	3.47115	-0.0956806	28.067	1.17187e-07	1.1141e-06
ENSMUSG00000028572	Hook1	protein_coding	4	95967240	96025413	1	hook homolog 1 (Drosophila) [Source:MGI Symbol;Acc:MGI:1925213]	-0.911563	5.53542	28.0609	1.17555e-07	1.11694e-06
ENSMUSG00000034573	Ptpn13	protein_coding	5	103425192	103598359	1	protein tyrosine phosphatase, non-receptor type 13 [Source:MGI Symbol;Acc:MGI:103293]	4.08941	-0.800702	28.0497	1.18242e-07	1.12281e-06
ENSMUSG00000054733	Msra	protein_coding	14	64122623	64455903	-1	methionine sulfoxide reductase A [Source:MGI Symbol;Acc:MGI:106916]	-0.994659	5.08922	28.0221	1.19936e-07	1.13823e-06
ENSMUSG00000096805	AC073563.5	IG_LV_gene	12	114093928	114094221	-1		10.6895	1.44904	28.0067	1.20897e-07	1.14668e-06
ENSMUSG00000005161	Prdx2	protein_coding	8	84969587	84974834	1	peroxiredoxin 2 [Source:MGI Symbol;Acc:MGI:109486]	0.783634	7.57511	27.9985	1.21411e-07	1.15087e-06
ENSMUSG00000032816	Igdcc4	protein_coding	9	65101486	65137940	1	immunoglobulin superfamily, DCC subclass, member 4 [Source:MGI Symbol;Acc:MGI:1858497]	-3.03044	0.513545	27.9772	1.22751e-07	1.1629e-06
ENSMUSG00000027200	Sema6d	protein_coding	2	124089969	124667770	1	sema domain, transmembrane domain (TM), and cytoplasmic domain, (semaphorin) 6D [Source:MGI Symbol;Acc:MGI:2387661]	2.28605	3.95389	27.9743	1.22939e-07	1.164e-06
ENSMUSG00000096255	Dynlt1b	protein_coding	17	6430112	6436293	1	dynein light chain Tctex-type 1B [Source:MGI Symbol;Acc:MGI:98643]	-0.881069	5.60662	27.9697	1.23233e-07	1.1661e-06
ENSMUSG00000005873	Reep5	protein_coding	18	34344889	34373415	-1	receptor accessory protein 5 [Source:MGI Symbol;Acc:MGI:1270152]	0.813759	6.91432	27.9601	1.23843e-07	1.17118e-06
ENSMUSG00000026888	Grb14	protein_coding	2	64912476	65024987	-1	growth factor receptor bound protein 14 [Source:MGI Symbol;Acc:MGI:1355324]	6.78433	0.934729	27.9585	1.23944e-07	1.17145e-06
ENSMUSG00000032204	Aqp9	protein_coding	9	71110659	71168682	-1	aquaporin 9 [Source:MGI Symbol;Acc:MGI:1891066]	3.05806	1.3014	27.9408	1.25087e-07	1.18156e-06
ENSMUSG00000000673	Haao	protein_coding	17	83831356	83846790	-1	3-hydroxyanthranilate 3,4-dioxygenase [Source:MGI Symbol;Acc:MGI:1349444]	2.59315	3.33568	27.9377	1.25287e-07	1.18276e-06
ENSMUSG00000041477	Dcp1b	protein_coding	6	119175252	119221614	1	DCP1 decapping enzyme homolog B (S. cerevisiae) [Source:MGI Symbol;Acc:MGI:2442404]	-1.24785	4.40689	27.9067	1.27311e-07	1.20117e-06
ENSMUSG00000031479	Vps36	protein_coding	8	22192809	22220843	1	vacuolar protein sorting 36 (yeast) [Source:MGI Symbol;Acc:MGI:1917410]	-0.819845	6.13575	27.9008	1.27694e-07	1.20408e-06
ENSMUSG00000079457	Gm7609	pseudogene	1	85199613	85213786	1	predicted pseudogene 7609 [Source:MGI Symbol;Acc:MGI:3644536]	2.81634	1.06238	27.8925	1.28248e-07	1.20859e-06
ENSMUSG00000035246	Pcyt1b	protein_coding	X	93654863	93749951	1	phosphate cytidylyltransferase 1, choline, beta isoform [Source:MGI Symbol;Acc:MGI:2147987]	1.65064	3.36597	27.8877	1.28562e-07	1.21085e-06
ENSMUSG00000027358	Bmp2	protein_coding	2	133552159	133562885	1	bone morphogenetic protein 2 [Source:MGI Symbol;Acc:MGI:88177]	5.38904	-0.999548	27.8631	1.3021e-07	1.22565e-06
ENSMUSG00000009112	Bcl2l13	protein_coding	6	120836230	120892842	1	BCL2-like 13 (apoptosis facilitator) [Source:MGI Symbol;Acc:MGI:2136959]	0.777287	6.60179	27.8511	1.31019e-07	1.23255e-06
ENSMUSG00000032531	Amotl2	protein_coding	9	102716672	102733418	1	angiomotin-like 2 [Source:MGI Symbol;Acc:MGI:1929286]	6.54809	-0.923059	27.8385	1.31873e-07	1.23987e-06
ENSMUSG00000055296	Tmem245	protein_coding	4	56866923	56947437	-1	transmembrane protein 245 [Source:MGI Symbol;Acc:MGI:2445107]	-0.754796	6.76825	27.8155	1.33452e-07	1.25399e-06
ENSMUSG00000090394	4930523C07Rik	protein_coding	1	160044384	160078428	1	RIKEN cDNA 4930523C07 gene [Source:MGI Symbol;Acc:MGI:1914897]	1.07559	5.42523	27.7869	1.35439e-07	1.27192e-06
ENSMUSG00000025225	Nfkb2	protein_coding	19	46304737	46312090	1	nuclear factor of kappa light polypeptide gene enhancer in B cells 2, p49/p100 [Source:MGI Symbol;Acc:MGI:1099800]	1.45939	5.02328	27.7799	1.35929e-07	1.27577e-06
ENSMUSG00000026490	Cdc42bpa	protein_coding	1	179960472	180165603	1	CDC42 binding protein kinase alpha [Source:MGI Symbol;Acc:MGI:2441841]	5.71524	-1.22672	27.7676	1.36799e-07	1.28319e-06
ENSMUSG00000022783	Spag6	protein_coding	16	16753016	16829456	-1	sperm associated antigen 6 [Source:MGI Symbol;Acc:MGI:1354388]	-2.88652	-0.224876	27.7509	1.37983e-07	1.29355e-06
ENSMUSG00000039637	Coro7	protein_coding	16	4626133	4679777	-1	coronin 7 [Source:MGI Symbol;Acc:MGI:1926135]	-0.80211	8.09799	27.7182	1.40336e-07	1.31485e-06
ENSMUSG00000029705	Cux1	protein_coding	5	136248135	136567490	-1	cut-like homeobox 1 [Source:MGI Symbol;Acc:MGI:88568]	-0.869335	7.89759	27.7115	1.40827e-07	1.31868e-06
ENSMUSG00000056738	A730036I17Rik	lincRNA	2	129218969	129235604	1	RIKEN cDNA A730036I17 gene [Source:MGI Symbol;Acc:MGI:3041182]	7.30052	-1.23624	27.7002	1.41648e-07	1.3256e-06
ENSMUSG00000033287	Kctd17	protein_coding	15	78428564	78438909	1	potassium channel tetramerisation domain containing 17 [Source:MGI Symbol;Acc:MGI:1920094]	2.44813	2.73073	27.6842	1.42821e-07	1.33581e-06
ENSMUSG00000040265	Dnm3	protein_coding	1	161982453	162478034	-1	dynamin 3 [Source:MGI Symbol;Acc:MGI:1341299]	7.65084	-1.16747	27.6293	1.46938e-07	1.37352e-06
ENSMUSG00000021866	Anxa11	protein_coding	14	25842183	25886804	1	annexin A11 [Source:MGI Symbol;Acc:MGI:108481]	-1.15708	7.20517	27.6249	1.4727e-07	1.37582e-06
ENSMUSG00000005268	Prlr	protein_coding	15	10177238	10349180	1	prolactin receptor [Source:MGI Symbol;Acc:MGI:97763]	3.79028	0.319804	27.6159	1.47957e-07	1.38145e-06
ENSMUSG00000061100	Retnla	protein_coding	16	48842552	48844461	1	resistin like alpha [Source:MGI Symbol;Acc:MGI:1888504]	5.34732	-0.986842	27.5886	1.50058e-07	1.40026e-06
ENSMUSG00000024353	2010001M09Rik	protein_coding	18	35647266	35649367	-1	RIKEN cDNA 2010001M09 gene [Source:MGI Symbol;Acc:MGI:1917066]	2.95728	3.66983	27.574	1.51199e-07	1.41009e-06
ENSMUSG00000031351	Zfp185	protein_coding	X	72987339	73031543	1	zinc finger protein 185 [Source:MGI Symbol;Acc:MGI:108095]	-2.34261	1.21151	27.5563	1.52586e-07	1.4222e-06
ENSMUSG00000037664	Cdkn1c	protein_coding	7	143458350	143461050	-1	cyclin-dependent kinase inhibitor 1C (P57) [Source:MGI Symbol;Acc:MGI:104564]	-2.42348	0.753304	27.5164	1.55765e-07	1.45099e-06
ENSMUSG00000013846	St3gal1	protein_coding	15	67102875	67113992	-1	ST3 beta-galactoside alpha-2,3-sialyltransferase 1 [Source:MGI Symbol;Acc:MGI:98304]	-0.85894	7.7275	27.513	1.56042e-07	1.45274e-06
ENSMUSG00000032175	Tyk2	protein_coding	9	21104069	21127346	-1	tyrosine kinase 2 [Source:MGI Symbol;Acc:MGI:1929470]	0.817837	6.18847	27.5093	1.56342e-07	1.4542e-06
ENSMUSG00000037936	Scarb1	protein_coding	5	125277087	125341094	-1	scavenger receptor class B, member 1 [Source:MGI Symbol;Acc:MGI:893578]	0.869822	6.59015	27.5088	1.56379e-07	1.4542e-06
ENSMUSG00000031934	Panx1	protein_coding	9	15005161	15045478	-1	pannexin 1 [Source:MGI Symbol;Acc:MGI:1860055]	-0.909741	5.36744	27.5074	1.56498e-07	1.45447e-06
ENSMUSG00000076928	Trac	IG_C_gene	14	54220521	54223097	1	T cell receptor alpha constant [Source:MGI Symbol;Acc:MGI:4439838]	-1.81476	3.90754	27.4967	1.5736e-07	1.46164e-06
ENSMUSG00000031302	Nlgn3	protein_coding	X	101299168	101325963	1	neuroligin 3 [Source:MGI Symbol;Acc:MGI:2444609]	-2.50331	0.461376	27.4298	1.62903e-07	1.51226e-06
ENSMUSG00000000823	Znf512b	protein_coding	2	181582103	181592803	-1	zinc finger protein 512B [Source:MGI Symbol;Acc:MGI:2685478]	-0.880795	5.45568	27.421	1.63641e-07	1.51824e-06
ENSMUSG00000029781	Fkbp9	protein_coding	6	56832059	56879358	1	FK506 binding protein 9 [Source:MGI Symbol;Acc:MGI:1350921]	2.83473	0.0260646	27.4154	1.64117e-07	1.52178e-06
ENSMUSG00000036309	Skp1a	protein_coding	11	52231995	52246858	1	S-phase kinase-associated protein 1A [Source:MGI Symbol;Acc:MGI:103575]	-0.704112	7.86986	27.328	1.71709e-07	1.59126e-06
ENSMUSG00000022414	Tab1	protein_coding	15	80133154	80161701	1	TGF-beta activated kinase 1/MAP3K7 binding protein 1 [Source:MGI Symbol;Acc:MGI:1913763]	-0.913506	5.51422	27.323	1.72152e-07	1.59354e-06
ENSMUSG00000042410	Agps	protein_coding	2	75832177	75931350	1	alkylglycerone phosphate synthase [Source:MGI Symbol;Acc:MGI:2443065]	1.27618	8.19901	27.3238	1.72079e-07	1.59354e-06
ENSMUSG00000042745	Id1	protein_coding	2	152736251	152737410	1	inhibitor of DNA binding 1 [Source:MGI Symbol;Acc:MGI:96396]	1.94984	3.19717	27.3097	1.73342e-07	1.60364e-06
ENSMUSG00000022508	Bcl6	protein_coding	16	23965052	23988852	-1	B cell leukemia/lymphoma 6 [Source:MGI Symbol;Acc:MGI:107187]	2.30238	2.58333	27.2804	1.7599e-07	1.62627e-06
ENSMUSG00000029994	Anxa4	protein_coding	6	86736840	86793584	-1	annexin A4 [Source:MGI Symbol;Acc:MGI:88030]	1.20867	4.33347	27.2813	1.75902e-07	1.62627e-06
ENSMUSG00000028459	Cd72	protein_coding	4	43446462	43454628	-1	CD72 antigen [Source:MGI Symbol;Acc:MGI:88345]	-1.37939	4.93903	27.2772	1.76277e-07	1.628e-06
ENSMUSG00000071561	BC100530	protein_coding	16	36359382	36367748	-1	cDNA sequence BC100530 [Source:MGI Symbol;Acc:MGI:3696883]	2.69153	2.88299	27.2732	1.7664e-07	1.63041e-06
ENSMUSG00000063524	Eno1	protein_coding	4	150236721	150248879	1	enolase 1, alpha non-neuron [Source:MGI Symbol;Acc:MGI:95393]	1.09991	9.121	27.2701	1.76927e-07	1.63213e-06
ENSMUSG00000032802	Srxn1	protein_coding	2	152105516	152111376	1	sulfiredoxin 1 homolog (S. cerevisiae) [Source:MGI Symbol;Acc:MGI:104971]	2.85079	-0.0661918	27.2527	1.78523e-07	1.64592e-06
ENSMUSG00000028730	Wdr65	protein_coding	4	118554551	118620777	-1	WD repeat domain 65 [Source:MGI Symbol;Acc:MGI:2686209]	3.92501	1.32017	27.2502	1.78758e-07	1.64714e-06
ENSMUSG00000031441	Atp11a	protein_coding	8	12757014	12868728	1	ATPase, class VI, type 11A [Source:MGI Symbol;Acc:MGI:1354735]	2.14406	3.14002	27.2232	1.81267e-07	1.66931e-06
ENSMUSG00000032356	Rasgrf1	protein_coding	9	89909775	90026976	1	RAS protein-specific guanine nucleotide-releasing factor 1 [Source:MGI Symbol;Acc:MGI:99694]	-4.06317	-0.582758	27.2183	1.81727e-07	1.67259e-06
ENSMUSG00000038375	Trp53inp2	protein_coding	2	155381059	155389850	1	transformation related protein 53 inducible nuclear protein 2 [Source:MGI Symbol;Acc:MGI:1915978]	2.24624	2.09257	27.2115	1.82375e-07	1.6776e-06
ENSMUSG00000025189	Cnnm1	protein_coding	19	43440436	43497212	1	cyclin M1 [Source:MGI Symbol;Acc:MGI:1891366]	8.36107	0.957465	27.2033	1.8315e-07	1.68377e-06
ENSMUSG00000025586	Cpeb1	protein_coding	7	81347026	81455465	-1	cytoplasmic polyadenylation element binding protein 1 [Source:MGI Symbol;Acc:MGI:108442]	-2.16989	1.15543	27.194	1.8403e-07	1.6909e-06
ENSMUSG00000075511	1700001L05Rik	lincRNA	15	83357526	83367282	-1	RIKEN cDNA 1700001L05 gene [Source:MGI Symbol;Acc:MGI:1916541]	2.16656	0.87006	27.1646	1.86848e-07	1.71582e-06
ENSMUSG00000031877	Ces2g	protein_coding	8	104961718	104969537	1	carboxylesterase 2G [Source:MGI Symbol;Acc:MGI:1919611]	2.194	5.66731	27.1472	1.88538e-07	1.73035e-06
ENSMUSG00000024672	Ms4a7	protein_coding	19	11321039	11336146	-1	membrane-spanning 4-domains, subfamily A, member 7 [Source:MGI Symbol;Acc:MGI:1918846]	3.16276	2.03934	27.1226	1.90956e-07	1.75155e-06
ENSMUSG00000021102	Glrx5	protein_coding	12	105032689	105040910	1	glutaredoxin 5 homolog (S. cerevisiae) [Source:MGI Symbol;Acc:MGI:1920296]	0.76978	6.18313	27.1186	1.91344e-07	1.75411e-06
ENSMUSG00000006411	Pvrl4	protein_coding	1	171370099	171388598	1	poliovirus receptor-related 4 [Source:MGI Symbol;Acc:MGI:1918990]	3.9412	0.29727	27.0991	1.93292e-07	1.77097e-06
ENSMUSG00000024327	Slc39a7	protein_coding	17	34028267	34031690	-1	solute carrier family 39 (zinc transporter), member 7 [Source:MGI Symbol;Acc:MGI:95909]	0.694694	6.96653	27.0956	1.93642e-07	1.77317e-06
ENSMUSG00000069893	9930111J21Rik1	protein_coding	11	48946150	48979398	-1	RIKEN cDNA 9930111J21 gene 1 [Source:MGI Symbol;Acc:MGI:3041173]	1.33724	4.62498	27.0827	1.94933e-07	1.78398e-06
ENSMUSG00000059027	9630013D21Rik	lincRNA	4	109651529	109657853	-1	RIKEN cDNA 9630013D21 gene [Source:MGI Symbol;Acc:MGI:2442649]	-2.74903	3.44067	27.0799	1.95215e-07	1.78555e-06
ENSMUSG00000034210	4732418C07Rik	protein_coding	4	115737744	115777327	1	RIKEN cDNA 4732418C07 gene [Source:MGI Symbol;Acc:MGI:2442397]	-0.817524	6.27454	27.0597	1.97266e-07	1.80329e-06
ENSMUSG00000029478	Ncor2	protein_coding	5	125017153	125179219	-1	nuclear receptor co-repressor 2 [Source:MGI Symbol;Acc:MGI:1337080]	-0.811181	7.49268	27.0516	1.98094e-07	1.80983e-06
ENSMUSG00000004530	Coro1c	protein_coding	5	113842436	113908758	-1	coronin, actin binding protein 1C [Source:MGI Symbol;Acc:MGI:1345964]	-0.801873	7.53542	27.0498	1.98281e-07	1.81052e-06
ENSMUSG00000018566	Slc2a4	protein_coding	11	69942539	69948188	-1	solute carrier family 2 (facilitated glucose transporter), member 4 [Source:MGI Symbol;Acc:MGI:95758]	3.01332	-0.025694	27.0428	1.98999e-07	1.81605e-06
ENSMUSG00000076547	Igkv4-70	IG_LV_gene	6	69267888	69268412	-1	immunoglobulin kappa chain variable 4-70 [Source:MGI Symbol;Acc:MGI:2686348]	14.4637	5.16557	27.0246	2.0088e-07	1.83218e-06
ENSMUSG00000026198	Abcb6	protein_coding	1	75171717	75180392	-1	ATP-binding cassette, sub-family B (MDR/TAP), member 6 [Source:MGI Symbol;Acc:MGI:1921354]	0.93904	5.35797	26.982	2.05364e-07	1.87202e-06
ENSMUSG00000040852	Plekhh2	protein_coding	17	84511895	84622142	1	pleckstrin homology domain containing, family H (with MyTH4 domain) member 2 [Source:MGI Symbol;Acc:MGI:2146813]	4.19252	0.11885	26.9573	2.07995e-07	1.89494e-06
ENSMUSG00000047394	Odf3b	protein_coding	15	89377450	89379254	-1	outer dense fiber of sperm tails 3B [Source:MGI Symbol;Acc:MGI:1917363]	-1.76565	3.1523	26.9537	2.08387e-07	1.89743e-06
ENSMUSG00000027495	2010011I20Rik	protein_coding	2	172345565	172355749	1	RIKEN cDNA 2010011I20 gene [Source:MGI Symbol;Acc:MGI:1914267]	1.26323	4.4162	26.945	2.09332e-07	1.90496e-06
ENSMUSG00000074828	Gm10768	protein_coding	19	43838803	43840728	1	predicted gene 10768 [Source:MGI Symbol;Acc:MGI:3642139]	4.30756	-0.590454	26.9415	2.09712e-07	1.90735e-06
ENSMUSG00000036661	Dennd3	protein_coding	15	73512560	73572242	1	DENN/MADD domain containing 3 [Source:MGI Symbol;Acc:MGI:2146009]	-1.11789	5.52814	26.9382	2.10068e-07	1.90952e-06
ENSMUSG00000018930	Ccl4	protein_coding	11	83662584	83664683	1	chemokine (C-C motif) ligand 4 [Source:MGI Symbol;Acc:MGI:98261]	2.61774	2.60624	26.9369	2.10212e-07	1.90975e-06
ENSMUSG00000037649	H2-DMa	protein_coding	17	34135182	34139101	1	histocompatibility 2, class II, locus DMa [Source:MGI Symbol;Acc:MGI:95921]	1.07683	5.282	26.9015	2.14088e-07	1.94388e-06
ENSMUSG00000032076	Cadm1	protein_coding	9	47530173	47857637	1	cell adhesion molecule 1 [Source:MGI Symbol;Acc:MGI:1889272]	2.8628	2.16334	26.8894	2.15433e-07	1.95499e-06
ENSMUSG00000041926	Rnpep	protein_coding	1	135262712	135284084	-1	arginyl aminopeptidase (aminopeptidase B) [Source:MGI Symbol;Acc:MGI:2384902]	1.20066	7.03314	26.8877	2.15632e-07	1.95569e-06
ENSMUSG00000021676	Iqgap2	protein_coding	13	95627177	95891922	-1	IQ motif containing GTPase activating protein 2 [Source:MGI Symbol;Acc:MGI:2449975]	-0.7937	8.45964	26.884	2.16039e-07	1.95828e-06
ENSMUSG00000055609	Hba-x	protein_coding	11	32276400	32278116	1	hemoglobin X, alpha-like embryonic chain in Hba complex [Source:MGI Symbol;Acc:MGI:96019]	5.86928	2.54115	26.867	2.17948e-07	1.97448e-06
ENSMUSG00000076615	Ighg3	IG_C_gene	12	113359665	113361232	-1	Immunoglobulin heavy constant gamma 3 [Source:MGI Symbol;Acc:MGI:2144790]	7.87125	4.70007	26.8644	2.18242e-07	1.97603e-06
ENSMUSG00000034930	Rtkn	protein_coding	6	83135463	83152579	1	rhotekin [Source:MGI Symbol;Acc:MGI:107371]	-1.2426	4.278	26.8633	2.18369e-07	1.97608e-06
ENSMUSG00000031490	Eif4ebp1	protein_coding	8	27260327	27275656	1	eukaryotic translation initiation factor 4E binding protein 1 [Source:MGI Symbol;Acc:MGI:103267]	0.868019	5.49461	26.8534	2.19487e-07	1.98398e-06
ENSMUSG00000090458	Gm17122	antisense	5	113842601	113843116	1	predicted gene 17122 [Source:MGI Symbol;Acc:MGI:4937949]	-5.88521	0.399187	26.8541	2.19405e-07	1.98398e-06
ENSMUSG00000021221	Dpf3	protein_coding	12	83213745	83487716	-1	D4, zinc and double PHD fingers, family 3 [Source:MGI Symbol;Acc:MGI:1917377]	-1.85128	2.52292	26.8516	2.19697e-07	1.98476e-06
ENSMUSG00000035181	Heatr5a	protein_coding	12	51875873	51971321	-1	HEAT repeat containing 5A [Source:MGI Symbol;Acc:MGI:2444133]	0.781075	6.567	26.827	2.22511e-07	2.00906e-06
ENSMUSG00000027223	Mapk8ip1	protein_coding	2	92383676	92401263	-1	mitogen-activated protein kinase 8 interacting protein 1 [Source:MGI Symbol;Acc:MGI:1309464]	-1.80848	2.92887	26.8135	2.24068e-07	2.02199e-06
ENSMUSG00000050394	Armcx6	protein_coding	X	134748461	134751417	-1	armadillo repeat containing, X-linked 6 [Source:MGI Symbol;Acc:MGI:2147993]	-1.37178	3.78237	26.7967	2.26021e-07	2.03848e-06
ENSMUSG00000094694	AC073561.1	IG_LV_gene	12	114583569	114584002	-1		7.46061	5.31694	26.793	2.26451e-07	2.04122e-06
ENSMUSG00000017314	Mpp2	protein_coding	11	102057015	102088515	-1	membrane protein, palmitoylated 2 (MAGUK p55 subfamily member 2) [Source:MGI Symbol;Acc:MGI:1858257]	4.10349	-0.98628	26.7895	2.26863e-07	2.04379e-06
ENSMUSG00000030319	Cand2	protein_coding	6	115774538	115804893	1	cullin-associated and neddylation-dissociated 2 (putative) [Source:MGI Symbol;Acc:MGI:1914338]	-1.2399	4.51986	26.7657	2.2968e-07	2.06801e-06
ENSMUSG00000028514	Usp24	protein_coding	4	106316213	106441322	1	ubiquitin specific peptidase 24 [Source:MGI Symbol;Acc:MGI:1919936]	-0.864246	8.57511	26.7545	2.31017e-07	2.0789e-06
ENSMUSG00000034522	Zfp395	protein_coding	14	65358676	65398930	1	zinc finger protein 395 [Source:MGI Symbol;Acc:MGI:2682318]	-1.21697	6.33978	26.7513	2.31392e-07	2.08111e-06
ENSMUSG00000030122	Ptms	protein_coding	6	124913681	124917946	-1	parathymosin [Source:MGI Symbol;Acc:MGI:1916452]	-0.930564	6.38195	26.7175	2.35485e-07	2.11674e-06
ENSMUSG00000023411	Nfatc4	protein_coding	14	55824795	55833943	1	nuclear factor of activated T cells, cytoplasmic, calcineurin dependent 4 [Source:MGI Symbol;Acc:MGI:1920431]	-5.06096	-1.20619	26.6924	2.3856e-07	2.1432e-06
ENSMUSG00000030337	Vamp1	protein_coding	6	125215551	125244543	1	vesicle-associated membrane protein 1 [Source:MGI Symbol;Acc:MGI:1313276]	-1.03724	5.23446	26.6796	2.40142e-07	2.15621e-06
ENSMUSG00000028799	Zfp362	protein_coding	4	128773088	128806045	-1	zinc finger protein 362 [Source:MGI Symbol;Acc:MGI:2652839]	-0.865237	5.91686	26.6737	2.40872e-07	2.16157e-06
ENSMUSG00000030653	Pde2a	protein_coding	7	101421691	101512829	1	phosphodiesterase 2A, cGMP-stimulated [Source:MGI Symbol;Acc:MGI:2446107]	1.82223	6.07412	26.6706	2.41268e-07	2.16391e-06
ENSMUSG00000061878	Sphk1	protein_coding	11	116530925	116536674	1	sphingosine kinase 1 [Source:MGI Symbol;Acc:MGI:1316649]	2.72783	4.10332	26.6574	2.4292e-07	2.17752e-06
ENSMUSG00000025512	Chid1	protein_coding	7	141493136	141539857	-1	chitinase domain containing 1 [Source:MGI Symbol;Acc:MGI:1915288]	1.12744	4.84328	26.6425	2.44793e-07	2.1931e-06
ENSMUSG00000021709	Erbb2ip	protein_coding	13	103818787	103920514	-1	Erbb2 interacting protein [Source:MGI Symbol;Acc:MGI:1890169]	-0.832456	8.09743	26.6407	2.45033e-07	2.19403e-06
ENSMUSG00000066170	E230001N04Rik	lincRNA	17	28523257	28525347	1	RIKEN cDNA E230001N04 gene [Source:MGI Symbol;Acc:MGI:2443549]	-2.1546	0.870784	26.6177	2.47959e-07	2.219e-06
ENSMUSG00000062991	Nrg1	protein_coding	8	31818028	31918203	-1	neuregulin 1 [Source:MGI Symbol;Acc:MGI:96083]	6.5801	0.63041	26.6049	2.49605e-07	2.23249e-06
ENSMUSG00000019102	Aldh3a1	protein_coding	11	61207537	61218421	1	aldehyde dehydrogenase family 3, subfamily A1 [Source:MGI Symbol;Acc:MGI:1353451]	-3.00206	2.57044	26.5887	2.51705e-07	2.25003e-06
ENSMUSG00000042476	Abcb4	protein_coding	5	8893721	8959225	1	ATP-binding cassette, sub-family B (MDR/TAP), member 4 [Source:MGI Symbol;Acc:MGI:97569]	1.96778	4.72079	26.5633	2.55039e-07	2.2774e-06
ENSMUSG00000089669	Tnfsf13	protein_coding	11	69682846	69685784	-1	tumor necrosis factor (ligand) superfamily, member 13 [Source:MGI Symbol;Acc:MGI:1916833]	3.78343	2.74826	26.5633	2.55049e-07	2.2774e-06
ENSMUSG00000034101	Ctnnd1	protein_coding	2	84600071	84650765	-1	catenin (cadherin associated protein), delta 1 [Source:MGI Symbol;Acc:MGI:105100]	2.44307	3.27106	26.5144	2.6158e-07	2.33443e-06
ENSMUSG00000030365	Clec2i	protein_coding	6	128887588	128898167	1	C-type lectin domain family 2, member i [Source:MGI Symbol;Acc:MGI:2136650]	-1.11162	5.45137	26.4892	2.6502e-07	2.36383e-06
ENSMUSG00000027035	Lass6	protein_coding	2	68861441	69114282	1	LAG1 homolog, ceramide synthase 6 [Source:MGI Symbol;Acc:MGI:2442564]	1.4919	6.28314	26.465	2.68361e-07	2.39231e-06
ENSMUSG00000058715	Fcer1g	protein_coding	1	171229572	171234365	-1	Fc receptor, IgE, high affinity I, gamma polypeptide [Source:MGI Symbol;Acc:MGI:95496]	1.14302	6.52824	26.4282	2.73515e-07	2.43691e-06
ENSMUSG00000031400	G6pdx	protein_coding	X	74409483	74429194	-1	glucose-6-phosphate dehydrogenase X-linked [Source:MGI Symbol;Acc:MGI:105979]	1.05492	7.68724	26.4241	2.74105e-07	2.44082e-06
ENSMUSG00000001588	Acap1	protein_coding	11	69881567	69895539	-1	ArfGAP with coiled-coil, ankyrin repeat and PH domains 1 [Source:MGI Symbol;Acc:MGI:2388270]	-0.784706	8.07891	26.4099	2.76127e-07	2.45747e-06
ENSMUSG00000094930	AC158672.1	IG_LV_gene	6	70215433	70215957	1		11.2405	3.20138	26.3798	2.80454e-07	2.49461e-06
ENSMUSG00000018924	Alox15	protein_coding	11	70344152	70352031	-1	arachidonate 15-lipoxygenase [Source:MGI Symbol;Acc:MGI:87997]	5.27873	-1.26347	26.3699	2.81893e-07	2.50602e-06
ENSMUSG00000006344	Ggt5	protein_coding	10	75589381	75616968	1	gamma-glutamyltransferase 5 [Source:MGI Symbol;Acc:MGI:1346063]	-1.5079	3.42774	26.3418	2.86029e-07	2.5414e-06
ENSMUSG00000024592	C330018D20Rik	protein_coding	18	56955833	56975368	-1	RIKEN cDNA C330018D20 gene [Source:MGI Symbol;Acc:MGI:1924672]	2.54097	1.71845	26.3284	2.8802e-07	2.55768e-06
ENSMUSG00000026043	Col3a1	protein_coding	1	45311538	45349706	1	collagen, type III, alpha 1 [Source:MGI Symbol;Acc:MGI:88453]	7.56983	-1.41042	26.2945	2.93124e-07	2.60158e-06
ENSMUSG00000096844	AC153855.3	IG_LV_gene	6	70434952	70435476	-1		10.2865	1.10812	26.2721	2.96549e-07	2.63053e-06
ENSMUSG00000048763	Hoxb3	protein_coding	11	96323326	96346685	1	homeobox B3 [Source:MGI Symbol;Acc:MGI:96184]	3.89776	-0.661662	26.2588	2.98597e-07	2.64724e-06
ENSMUSG00000032724	Abtb2	protein_coding	2	103566310	103718423	1	ankyrin repeat and BTB (POZ) domain containing 2 [Source:MGI Symbol;Acc:MGI:2139365]	-1.82008	3.04082	26.2403	3.01467e-07	2.67122e-06
ENSMUSG00000048329	Mfsd6l	protein_coding	11	68556186	68558244	1	major facilitator superfamily domain containing 6-like [Source:MGI Symbol;Acc:MGI:2384904]	4.9048	0.246921	26.2381	3.01808e-07	2.67278e-06
ENSMUSG00000022197	Pdzd2	protein_coding	15	12357054	12592556	-1	PDZ domain containing 2 [Source:MGI Symbol;Acc:MGI:1922394]	-1.52901	4.2756	26.2276	3.03455e-07	2.68567e-06
ENSMUSG00000073854	AI427809	protein_coding	4	53261893	53262547	-1	expressed sequence AI427809 [Source:MGI Symbol;Acc:MGI:2140270]	3.56201	0.594738	26.2267	3.03596e-07	2.68567e-06
ENSMUSG00000034377	Tulp4	protein_coding	17	6106437	6251128	1	tubby like protein 4 [Source:MGI Symbol;Acc:MGI:1916092]	-0.860774	6.78582	26.1928	3.08969e-07	2.73171e-06
ENSMUSG00000020963	Tshr	protein_coding	12	91400993	91540509	1	thyroid stimulating hormone receptor [Source:MGI Symbol;Acc:MGI:98849]	6.2322	-0.141176	26.1913	3.09207e-07	2.7319e-06
ENSMUSG00000074622	Mafb	protein_coding	2	160363677	160367065	-1	v-maf musculoaponeurotic fibrosarcoma oncogene family, protein B (avian) [Source:MGI Symbol;Acc:MGI:104555]	2.70541	4.11023	26.1897	3.09463e-07	2.7319e-06
ENSMUSG00000095642	Ighv14-3	IG_V_gene	12	114059844	114060321	-1	immunoglobulin heavy variable V14-3 [Source:MGI Symbol;Acc:MGI:4439764]	6.61429	2.48707	26.1895	3.09499e-07	2.7319e-06
ENSMUSG00000024639	Gnaq	protein_coding	19	16132831	16387463	1	guanine nucleotide binding protein, alpha q polypeptide [Source:MGI Symbol;Acc:MGI:95776]	3.18337	1.82472	26.1881	3.09728e-07	2.73243e-06
ENSMUSG00000003500	Impdh1	protein_coding	6	29200434	29216364	-1	inosine 5-phosphate dehydrogenase 1 [Source:MGI Symbol;Acc:MGI:96567]	-0.729663	6.88613	26.1847	3.10266e-07	2.73569e-06
ENSMUSG00000020107	Anapc16	protein_coding	10	59987909	60003112	-1	anaphase promoting complex subunit 16 [Source:MGI Symbol;Acc:MGI:1289325]	-0.874472	5.38604	26.1735	3.1208e-07	2.75018e-06
ENSMUSG00000078350	1190007F08Rik	lincRNA	4	154020588	154026152	-1	RIKEN cDNA 1190007F08 gene [Source:MGI Symbol;Acc:MGI:1916109]	2.69483	3.34342	26.171	3.12476e-07	2.75218e-06
ENSMUSG00000027984	Hadh	protein_coding	3	131233419	131272101	-1	hydroxyacyl-Coenzyme A dehydrogenase [Source:MGI Symbol;Acc:MGI:96009]	-0.750183	6.68723	26.1647	3.13505e-07	2.75973e-06
ENSMUSG00000087150	BC064078	pseudogene	6	128992961	129008040	1	cDNA sequence BC064078 [Source:MGI Symbol;Acc:MGI:3040692]	2.43947	3.88662	26.1411	3.17358e-07	2.79213e-06
ENSMUSG00000076594	Igkv6-13	IG_LV_gene	6	70457501	70457787	-1	immunoglobulin kappa variable 6-13 [Source:MGI Symbol;Acc:MGI:1330829]	10.2155	2.93218	26.1132	3.21975e-07	2.8312e-06
ENSMUSG00000002944	Cd36	protein_coding	5	17781690	17888959	-1	CD36 antigen [Source:MGI Symbol;Acc:MGI:107899]	2.37603	1.35785	26.076	3.28245e-07	2.88477e-06
ENSMUSG00000018378	Cuedc1	protein_coding	11	88099146	88194140	1	CUE domain containing 1 [Source:MGI Symbol;Acc:MGI:2144281]	-1.72966	4.90944	26.0712	3.29063e-07	2.89039e-06
ENSMUSG00000025742	Prps2	protein_coding	X	167346322	167382749	-1	phosphoribosyl pyrophosphate synthetase 2 [Source:MGI Symbol;Acc:MGI:97776]	-0.696403	6.93855	26.0511	3.32507e-07	2.91905e-06
ENSMUSG00000041237	Pklr	protein_coding	3	89136142	89146784	1	pyruvate kinase liver and red blood cell [Source:MGI Symbol;Acc:MGI:97604]	2.80142	5.09484	26.0497	3.32748e-07	2.91958e-06
ENSMUSG00000021265	Slc25a29	protein_coding	12	108825873	108835883	-1	solute carrier family 25 (mitochondrial carrier, palmitoylcarnitine transporter), member 29 [Source:MGI Symbol;Acc:MGI:2444911]	-1.71235	2.97644	26.0369	3.3496e-07	2.9374e-06
ENSMUSG00000020758	Itgb4	protein_coding	11	115974709	116008412	1	integrin beta 4 [Source:MGI Symbol;Acc:MGI:96613]	-2.13035	1.90554	26.0123	3.39255e-07	2.97345e-06
ENSMUSG00000039967	Zfp292	protein_coding	4	34803113	34882960	-1	zinc finger protein 292 [Source:MGI Symbol;Acc:MGI:1353423]	-0.745981	6.94126	26.0081	3.39985e-07	2.97823e-06
ENSMUSG00000026842	Abl1	protein_coding	2	31688376	31804227	1	c-abl oncogene 1, non-receptor tyrosine kinase [Source:MGI Symbol;Acc:MGI:87859]	-0.758437	7.34795	26.0051	3.40523e-07	2.98133e-06
ENSMUSG00000026875	Traf1	protein_coding	2	34941750	34961772	-1	TNF receptor-associated factor 1 [Source:MGI Symbol;Acc:MGI:101836]	3.1406	1.32043	25.979	3.45159e-07	3.02028e-06
ENSMUSG00000038276	Accn3	protein_coding	5	24413451	24417834	1	amiloride-sensitive cation channel 3 [Source:MGI Symbol;Acc:MGI:2159339]	-3.17166	-0.436605	25.976	3.45693e-07	3.02332e-06
ENSMUSG00000026843	Fubp3	protein_coding	2	31572651	31617526	1	far upstream element (FUSE) binding protein 3 [Source:MGI Symbol;Acc:MGI:2443699]	-0.797135	5.66561	25.9577	3.48976e-07	3.05038e-06
ENSMUSG00000097472	AC158898.2	lincRNA	8	72137389	72140820	-1		3.91864	-0.770941	25.9503	3.50322e-07	3.06049e-06
ENSMUSG00000016194	Hsd11b1	protein_coding	1	193221630	193264054	-1	hydroxysteroid 11-beta dehydrogenase 1 [Source:MGI Symbol;Acc:MGI:103562]	1.81758	4.45135	25.9406	3.52089e-07	3.07261e-06
ENSMUSG00000020279	Il9r	protein_coding	11	32187541	32200279	-1	interleukin 9 receptor [Source:MGI Symbol;Acc:MGI:96564]	-1.39076	4.54212	25.9409	3.52023e-07	3.07261e-06
ENSMUSG00000001751	Naglu	protein_coding	11	101070012	101077672	1	alpha-N-acetylglucosaminidase (Sanfilippo disease IIIB) [Source:MGI Symbol;Acc:MGI:1351641]	1.28131	5.2392	25.9112	3.57488e-07	3.11664e-06
ENSMUSG00000021559	Dapk1	protein_coding	13	60601947	60763185	1	death associated protein kinase 1 [Source:MGI Symbol;Acc:MGI:1916885]	-0.91242	5.20715	25.911	3.57521e-07	3.11664e-06
ENSMUSG00000096847	Tmem151b	protein_coding	17	45541940	45549677	-1	transmembrane protein 151B [Source:MGI Symbol;Acc:MGI:2685169]	-2.15566	2.82652	25.9021	3.59176e-07	3.12938e-06
ENSMUSG00000055809	Dnaaf3	protein_coding	7	4522933	4532453	-1	dynein, axonemal assembly factor 3 [Source:MGI Symbol;Acc:MGI:3588207]	2.36227	1.55706	25.8953	3.60447e-07	3.13876e-06
ENSMUSG00000020709	Adap2	protein_coding	11	80154105	80178958	1	ArfGAP with dual PH domains 2 [Source:MGI Symbol;Acc:MGI:2663075]	2.98015	1.9905	25.875	3.64248e-07	3.17015e-06
ENSMUSG00000076550	Igkv4-63	IG_LV_gene	6	69377944	69378229	-1	immunoglobulin kappa variable 4-63 [Source:MGI Symbol;Acc:MGI:3645235]	10.8327	1.58785	25.8631	3.66509e-07	3.18811e-06
ENSMUSG00000024299	Adamts10	protein_coding	17	33524204	33553782	1	a disintegrin-like and metallopeptidase (reprolysin type) with thrombospondin type 1 motif, 10 [Source:MGI Symbol;Acc:MGI:2449112]	-0.874546	6.23537	25.8501	3.68979e-07	3.20787e-06
ENSMUSG00000032251	Irak1bp1	protein_coding	9	82829806	82847688	1	interleukin-1 receptor-associated kinase 1 binding protein 1 [Source:MGI Symbol;Acc:MGI:1929475]	2.61575	0.519508	25.8256	3.73704e-07	3.24721e-06
ENSMUSG00000024556	Me2	protein_coding	18	73770040	73815392	-1	malic enzyme 2, NAD(+)-dependent, mitochondrial [Source:MGI Symbol;Acc:MGI:2147351]	0.690255	6.81938	25.8146	3.75827e-07	3.2639e-06
ENSMUSG00000086741	Gm15816	antisense	8	23138794	23149585	-1	predicted gene 15816 [Source:MGI Symbol;Acc:MGI:3802114]	7.3947	-1.5328	25.7976	3.79162e-07	3.29109e-06
ENSMUSG00000031622	Sin3b	protein_coding	8	72723288	72758203	1	transcriptional regulator, SIN3B (yeast) [Source:MGI Symbol;Acc:MGI:107158]	-0.707613	6.91303	25.7937	3.79926e-07	3.29595e-06
ENSMUSG00000051391	Ywhag	protein_coding	5	135908409	135934616	-1	tyrosine 3-monooxygenase/tryptophan 5-monooxygenase activation protein, gamma polypeptide [Source:MGI Symbol;Acc:MGI:108109]	0.678173	7.88463	25.758	3.87015e-07	3.35565e-06
ENSMUSG00000018500	Adora2b	protein_coding	11	62248984	62266453	1	adenosine A2b receptor [Source:MGI Symbol;Acc:MGI:99403]	3.66289	0.963572	25.7499	3.88646e-07	3.36798e-06
ENSMUSG00000038481	Cdk19	protein_coding	10	40349308	40483818	1	cyclin-dependent kinase 19 [Source:MGI Symbol;Acc:MGI:1925584]	-0.708443	6.98333	25.7344	3.91788e-07	3.3934e-06
ENSMUSG00000020120	Plek	protein_coding	11	16971206	17052381	-1	pleckstrin [Source:MGI Symbol;Acc:MGI:1860485]	-1.27906	7.74878	25.7254	3.93604e-07	3.4073e-06
ENSMUSG00000009772	Nuak2	protein_coding	1	132316126	132333488	1	NUAK family, SNF1-like kinase, 2 [Source:MGI Symbol;Acc:MGI:1921387]	1.16202	5.37994	25.7144	3.95862e-07	3.42318e-06
ENSMUSG00000069301	Hist1h2ag	protein_coding	13	22042479	22042949	-1	histone cluster 1, H2ag [Source:MGI Symbol;Acc:MGI:2448293]	-1.94013	2.5382	25.7154	3.9566e-07	3.42318e-06
ENSMUSG00000066551	Hmgb1	protein_coding	5	149046702	149053513	-1	high mobility group box 1 [Source:MGI Symbol;Acc:MGI:96113]	-0.701976	8.96696	25.6848	4.01987e-07	3.47429e-06
ENSMUSG00000006800	Sulf2	protein_coding	2	166073089	166155663	-1	sulfatase 2 [Source:MGI Symbol;Acc:MGI:1919293]	-1.14278	5.52236	25.6456	4.10221e-07	3.54356e-06
ENSMUSG00000023008	Fmnl3	protein_coding	15	99317225	99370482	-1	formin-like 3 [Source:MGI Symbol;Acc:MGI:109569]	-0.977837	5.93195	25.5424	4.32766e-07	3.73631e-06
ENSMUSG00000035849	Krt222	protein_coding	11	99232761	99244085	-1	keratin 222 [Source:MGI Symbol;Acc:MGI:2442728]	4.00166	-0.651527	25.539	4.33534e-07	3.74094e-06
ENSMUSG00000030427	Lilra6	protein_coding	7	3908280	3915503	-1	leukocyte immunoglobulin-like receptor, subfamily A (with TM domain), member 6 [Source:MGI Symbol;Acc:MGI:1195969]	4.02722	-0.622722	25.5311	4.353e-07	3.75418e-06
ENSMUSG00000044986	Tst	protein_coding	15	78399556	78405859	-1	thiosulfate sulfurtransferase, mitochondrial [Source:MGI Symbol;Acc:MGI:98852]	1.75943	3.33596	25.4822	4.46476e-07	3.84851e-06
ENSMUSG00000026170	Cyp27a1	protein_coding	1	74713574	74737890	1	cytochrome P450, family 27, subfamily a, polypeptide 1 [Source:MGI Symbol;Acc:MGI:88594]	3.09868	0.826768	25.4733	4.48555e-07	3.86437e-06
ENSMUSG00000034462	Pkd2	protein_coding	5	104459450	104505819	1	polycystic kidney disease 2 [Source:MGI Symbol;Acc:MGI:1099818]	3.61391	-0.172178	25.4638	4.50766e-07	3.88134e-06
ENSMUSG00000001995	Sipa1l2	protein_coding	8	125418063	125492710	-1	signal-induced proliferation-associated 1 like 2 [Source:MGI Symbol;Acc:MGI:2676970]	2.30807	2.40922	25.4453	4.55106e-07	3.91663e-06
ENSMUSG00000055125	M5C1000I18Rik	protein_coding	9	67758713	67760208	-1	RIKEN cDNA M5C1000I18 gene [Source:MGI Symbol;Acc:MGI:3642038]	-2.35102	0.731089	25.4354	4.57441e-07	3.93463e-06
ENSMUSG00000076613	Ighg2b	IG_C_gene	12	113306389	113307933	-1	immunoglobulin heavy constant gamma 2B [Source:MGI Symbol;Acc:MGI:96445]	2.99748	6.00523	25.3889	4.68617e-07	4.02861e-06
ENSMUSG00000051483	Cbr1	protein_coding	16	93607837	93610505	1	carbonyl reductase 1 [Source:MGI Symbol;Acc:MGI:88284]	3.63331	0.0311199	25.3876	4.68915e-07	4.02903e-06
ENSMUSG00000045008	9030612E09Rik	protein_coding	10	43174704	43176562	1	RIKEN cDNA 9030612E09 gene [Source:MGI Symbol;Acc:MGI:1921780]	-3.70145	-1.12606	25.383	4.70036e-07	4.03651e-06
ENSMUSG00000050017	Pitpnb	protein_coding	5	111330763	111388359	1	phosphatidylinositol transfer protein, beta [Source:MGI Symbol;Acc:MGI:1927542]	-0.69012	6.63284	25.3386	4.80995e-07	4.12843e-06
ENSMUSG00000039109	F13a1	protein_coding	13	36867178	37050244	-1	coagulation factor XIII, A1 subunit [Source:MGI Symbol;Acc:MGI:1921395]	1.75647	9.2352	25.3354	4.81791e-07	4.13307e-06
ENSMUSG00000042770	Hebp1	protein_coding	6	135137519	135168215	-1	heme binding protein 1 [Source:MGI Symbol;Acc:MGI:1333880]	3.59893	1.6756	25.3342	4.82085e-07	4.1334e-06
ENSMUSG00000022901	Cd86	protein_coding	16	36603869	36666081	-1	CD86 antigen [Source:MGI Symbol;Acc:MGI:101773]	2.90727	2.42186	25.3328	4.82429e-07	4.13416e-06
ENSMUSG00000093894	AC074329.1	IG_LV_gene	12	115158403	115158835	-1		5.40284	5.1692	25.3269	4.83908e-07	4.14463e-06
ENSMUSG00000020790	Ankfy1	protein_coding	11	72690006	72772146	1	ankyrin repeat and FYVE domain containing 1 [Source:MGI Symbol;Acc:MGI:1337008]	0.783742	7.41219	25.3145	4.87042e-07	4.16926e-06
ENSMUSG00000039760	Il22ra2	protein_coding	10	19621998	19634681	1	interleukin 22 receptor, alpha 2 [Source:MGI Symbol;Acc:MGI:2665114]	-1.73407	3.56269	25.31	4.88165e-07	4.17667e-06
ENSMUSG00000026605	Cenpf	protein_coding	1	189640599	189688086	-1	centromere protein F [Source:MGI Symbol;Acc:MGI:1313302]	-0.891772	7.09841	25.2981	4.91187e-07	4.2003e-06
ENSMUSG00000079845	Xlr4a	protein_coding	X	73074345	73082478	-1	X-linked lymphocyte-regulated 4A [Source:MGI Symbol;Acc:MGI:3574098]	-0.915152	5.06337	25.2963	4.91651e-07	4.20204e-06
ENSMUSG00000009585	Apobec3	protein_coding	15	79891659	79915906	1	apolipoprotein B mRNA editing enzyme, catalytic polypeptide 3 [Source:MGI Symbol;Acc:MGI:1933111]	-0.696161	8.29138	25.2689	4.98689e-07	4.25994e-06
ENSMUSG00000032495	Lrrc2	protein_coding	9	110951545	110984066	1	leucine rich repeat containing 2 [Source:MGI Symbol;Acc:MGI:1921499]	3.1369	-0.0469068	25.2653	4.99624e-07	4.26567e-06
ENSMUSG00000069270	Hist1h2ac	protein_coding	13	23681467	23683948	-1	histone cluster 1, H2ac [Source:MGI Symbol;Acc:MGI:2448287]	2.24653	2.74515	25.2419	5.0571e-07	4.31505e-06
ENSMUSG00000086013	Gm15706	lincRNA	6	145250529	145251849	1	predicted gene 15706 [Source:MGI Symbol;Acc:MGI:3783146]	-2.29434	1.68549	25.241	5.05941e-07	4.31505e-06
ENSMUSG00000019866	Aim1	protein_coding	10	43950307	44004846	-1	absent in melanoma 1 [Source:MGI Symbol;Acc:MGI:109544]	1.82294	3.98415	25.2352	5.07473e-07	4.32583e-06
ENSMUSG00000031170	Slc38a5	protein_coding	X	8271133	8280179	1	solute carrier family 38, member 5 [Source:MGI Symbol;Acc:MGI:2148066]	2.54725	3.73375	25.2122	5.1357e-07	4.3755e-06
ENSMUSG00000026457	Adipor1	protein_coding	1	134415378	134433351	1	adiponectin receptor 1 [Source:MGI Symbol;Acc:MGI:1919924]	0.699986	6.93024	25.2067	5.15023e-07	4.38556e-06
ENSMUSG00000097814	AC102484.1	lincRNA	1	96872221	96881230	1		4.5535	-1.11601	25.1281	5.36446e-07	4.56559e-06
ENSMUSG00000033278	Ptprm	protein_coding	17	66666848	67354459	-1	protein tyrosine phosphatase, receptor type, M [Source:MGI Symbol;Acc:MGI:102694]	2.50045	1.27358	25.1025	5.43617e-07	4.62417e-06
ENSMUSG00000019916	P4ha1	protein_coding	10	59323296	59373304	1	procollagen-proline, 2-oxoglutarate 4-dioxygenase (proline 4-hydroxylase), alpha 1 polypeptide [Source:MGI Symbol;Acc:MGI:97463]	1.31376	5.3948	25.0841	5.48836e-07	4.66612e-06
ENSMUSG00000031807	Pgls	protein_coding	8	71592176	71601092	1	6-phosphogluconolactonase [Source:MGI Symbol;Acc:MGI:1913421]	-0.718719	6.7344	25.0556	5.57001e-07	4.73305e-06
ENSMUSG00000094509	AC079273.2	IG_LV_gene	12	113931953	113932382	-1		5.88726	0.703753	25.0529	5.57789e-07	4.73725e-06
ENSMUSG00000024806	Mlana	protein_coding	19	29697921	29708448	1	melan-A [Source:MGI Symbol;Acc:MGI:108454]	5.22835	-1.07343	25.028	5.65028e-07	4.79621e-06
ENSMUSG00000042660	Wdr55	protein_coding	18	36760239	36763708	1	WD repeat domain 55 [Source:MGI Symbol;Acc:MGI:1915186]	0.993244	4.91485	25.0238	5.66264e-07	4.80418e-06
ENSMUSG00000024232	Bambi	protein_coding	18	3507957	3516404	1	BMP and activin membrane-bound inhibitor, homolog (Xenopus laevis) [Source:MGI Symbol;Acc:MGI:1915260]	-0.981518	5.23892	25.0184	5.67849e-07	4.8151e-06
ENSMUSG00000021211	Akr1c12	protein_coding	13	4268172	4279433	-1	aldo-keto reductase family 1, member C12 [Source:MGI Symbol;Acc:MGI:1351661]	3.37084	0.0854432	25.013	5.69441e-07	4.82607e-06
ENSMUSG00000094447	9430069I07Rik	protein_coding	15	34349176	34356421	-1	RIKEN cDNA 9430069I07 gene [Source:MGI Symbol;Acc:MGI:1924608]	3.73204	0.759233	24.9925	5.75539e-07	4.87519e-06
ENSMUSG00000031875	Cmtm3	protein_coding	8	104340594	104347672	1	CKLF-like MARVEL transmembrane domain containing 3 [Source:MGI Symbol;Acc:MGI:2447162]	1.36982	4.70379	24.9758	5.80547e-07	4.91503e-06
ENSMUSG00000053398	Phgdh	protein_coding	3	98313170	98339990	-1	3-phosphoglycerate dehydrogenase [Source:MGI Symbol;Acc:MGI:1355330]	-0.718347	8.02567	24.9683	5.82821e-07	4.93077e-06
ENSMUSG00000060216	Arrb2	protein_coding	11	70432635	70440828	1	arrestin, beta 2 [Source:MGI Symbol;Acc:MGI:99474]	-0.69347	6.63934	24.9676	5.83016e-07	4.93077e-06
ENSMUSG00000037103	Dcaf15	protein_coding	8	84097075	84104773	-1	DDB1 and CUL4 associated factor 15 [Source:MGI Symbol;Acc:MGI:2684420]	-0.800561	5.86013	24.9437	5.90304e-07	4.9898e-06
ENSMUSG00000050640	Tmem150c	protein_coding	5	100077872	100159808	-1	transmembrane protein 150C [Source:MGI Symbol;Acc:MGI:3041258]	-2.61306	0.11614	24.9366	5.92466e-07	5.00545e-06
ENSMUSG00000026482	Rgl1	protein_coding	1	152516759	152766351	-1	ral guanine nucleotide dissociation stimulator,-like 1 [Source:MGI Symbol;Acc:MGI:107484]	1.73639	4.28287	24.9179	5.9824e-07	5.0516e-06
ENSMUSG00000022372	Sla	protein_coding	15	66780819	66831829	-1	src-like adaptor [Source:MGI Symbol;Acc:MGI:104295]	-0.794763	7.76391	24.8776	6.10897e-07	5.15578e-06
ENSMUSG00000036273	Lrrk2	protein_coding	15	91673175	91816120	1	leucine-rich repeat kinase 2 [Source:MGI Symbol;Acc:MGI:1913975]	1.6645	4.81099	24.8494	6.19878e-07	5.22885e-06
ENSMUSG00000029238	Clock	protein_coding	5	76212177	76304548	-1	circadian locomotor output cycles kaput [Source:MGI Symbol;Acc:MGI:99698]	2.91994	1.12002	24.8459	6.21003e-07	5.23287e-06
ENSMUSG00000047388	Atmin	protein_coding	8	116943393	116960445	1	ATM interactor [Source:MGI Symbol;Acc:MGI:2682328]	-0.787222	6.52203	24.8462	6.20913e-07	5.23287e-06
ENSMUSG00000028776	Tinagl1	protein_coding	4	130164454	130175122	-1	tubulointerstitial nephritis antigen-like 1 [Source:MGI Symbol;Acc:MGI:2137617]	3.64265	-1.01875	24.8324	6.25372e-07	5.26694e-06
ENSMUSG00000047747	Rnf150	protein_coding	8	82863356	83091271	1	ring finger protein 150 [Source:MGI Symbol;Acc:MGI:2443860]	2.68782	0.832396	24.8247	6.27875e-07	5.28527e-06
ENSMUSG00000045625	Pigz	protein_coding	16	31933851	31946046	1	phosphatidylinositol glycan anchor biosynthesis, class Z [Source:MGI Symbol;Acc:MGI:2443822]	3.59125	0.224082	24.823	6.28435e-07	5.28723e-06
ENSMUSG00000022952	Runx1	protein_coding	16	92601467	92826066	-1	runt related transcription factor 1 [Source:MGI Symbol;Acc:MGI:99852]	-0.758964	7.98489	24.7798	6.42684e-07	5.39868e-06
ENSMUSG00000028961	Pgd	protein_coding	4	149149991	149166771	-1	phosphogluconate dehydrogenase [Source:MGI Symbol;Acc:MGI:97553]	1.1062	8.25608	24.7803	6.4251e-07	5.39868e-06
ENSMUSG00000094872	AC122260.2	IG_LV_gene	6	68049983	68050456	1		6.18398	4.8307	24.7813	6.42185e-07	5.39868e-06
ENSMUSG00000030830	Itgal	protein_coding	7	127296260	127335137	1	integrin alpha L [Source:MGI Symbol;Acc:MGI:96606]	-0.741313	8.21375	24.7692	6.46227e-07	5.42562e-06
ENSMUSG00000031143	Ccdc22	protein_coding	X	7593809	7605517	-1	coiled-coil domain containing 22 [Source:MGI Symbol;Acc:MGI:1859608]	0.8911	5.14094	24.7598	6.49369e-07	5.44917e-06
ENSMUSG00000021596	Mctp1	protein_coding	13	76384535	77031810	1	multiple C2 domains, transmembrane 1 [Source:MGI Symbol;Acc:MGI:1926021]	1.72297	4.13588	24.7513	6.52264e-07	5.47062e-06
ENSMUSG00000056602	Fry	protein_coding	5	150259930	150497752	1	furry homolog (Drosophila) [Source:MGI Symbol;Acc:MGI:2443895]	1.51691	3.76382	24.7459	6.54094e-07	5.48312e-06
ENSMUSG00000006143	Upk3bl	protein_coding	5	136054492	136064326	1	uroplakin 3B-like [Source:MGI Symbol;Acc:MGI:1916915]	6.73528	-0.54806	24.7393	6.56313e-07	5.49888e-06
ENSMUSG00000042564	4933432B09Rik	protein_coding	15	79609576	79658956	-1	RIKEN cDNA 4933432B09 gene [Source:MGI Symbol;Acc:MGI:1922979]	-2.19638	1.09048	24.7268	6.60584e-07	5.53179e-06
ENSMUSG00000039089	L3mbtl3	protein_coding	10	26274468	26375185	-1	l(3)mbt-like 3 (Drosophila) [Source:MGI Symbol;Acc:MGI:2143628]	1.23656	4.92894	24.706	6.67758e-07	5.58897e-06
ENSMUSG00000005225	Plekha8	protein_coding	6	54595111	54645839	1	pleckstrin homology domain containing, family A (phosphoinositide binding specific) member 8 [Source:MGI Symbol;Acc:MGI:2681164]	3.81179	-0.654618	24.7045	6.68274e-07	5.58915e-06
ENSMUSG00000087362	Gm13710	lincRNA	2	84500760	84531322	-1	predicted gene 13710 [Source:MGI Symbol;Acc:MGI:3650894]	2.75755	-0.351596	24.7039	6.68471e-07	5.58915e-06
ENSMUSG00000000568	Hnrnpd	protein_coding	5	99958426	99978938	-1	heterogeneous nuclear ribonucleoprotein D [Source:MGI Symbol;Acc:MGI:101947]	-0.709203	8.59287	24.6876	6.74165e-07	5.63159e-06
ENSMUSG00000073028	Igkv4-71	protein_coding	6	69243158	69243445	-1	immunoglobulin kappa chain variable 4-71 [Source:MGI Symbol;Acc:MGI:4439654]	9.49361	0.29953	24.6874	6.74244e-07	5.63159e-06
ENSMUSG00000000682	Cd52	protein_coding	4	134082448	134095082	-1	CD52 antigen [Source:MGI Symbol;Acc:MGI:1346088]	1.16812	6.04283	24.6819	6.76157e-07	5.64466e-06
ENSMUSG00000035373	Ccl7	protein_coding	11	82045712	82047525	1	chemokine (C-C motif) ligand 7 [Source:MGI Symbol;Acc:MGI:99512]	6.00959	-1.02739	24.6754	6.78454e-07	5.6609e-06
ENSMUSG00000037355	4933407H18Rik	protein_coding	5	33378551	33419754	1	RIKEN cDNA 4933407H18 gene [Source:MGI Symbol;Acc:MGI:1918351]	-0.860378	5.39763	24.6664	6.81607e-07	5.68427e-06
ENSMUSG00000054263	Lifr	protein_coding	15	7129559	7197489	1	leukemia inhibitory factor receptor [Source:MGI Symbol;Acc:MGI:96788]	3.35454	1.39668	24.6653	6.82025e-07	5.68483e-06
ENSMUSG00000053580	Tanc2	protein_coding	11	105589986	105929304	1	tetratricopeptide repeat, ankyrin repeat and coiled-coil containing 2 [Source:MGI Symbol;Acc:MGI:2444121]	3.82072	1.63317	24.6467	6.88635e-07	5.73697e-06
ENSMUSG00000039682	Lap3	protein_coding	5	45493374	45512674	1	leucine aminopeptidase 3 [Source:MGI Symbol;Acc:MGI:1914238]	0.756758	6.19292	24.6439	6.89626e-07	5.74226e-06
ENSMUSG00000036523	Greb1	protein_coding	12	16670615	16800886	-1	gene regulated by estrogen in breast cancer protein [Source:MGI Symbol;Acc:MGI:2149712]	-1.85784	1.81758	24.6374	6.91947e-07	5.75862e-06
ENSMUSG00000064341	mt-Nd1	protein_coding	MT	2751	3707	1	mitochondrially encoded NADH dehydrogenase 1 [Source:MGI Symbol;Acc:MGI:101787]	-0.671789	11.2255	24.6276	6.9549e-07	5.78513e-06
ENSMUSG00000045038	Prkce	protein_coding	17	86167785	86657919	1	protein kinase C, epsilon [Source:MGI Symbol;Acc:MGI:97599]	2.69599	1.32708	24.6101	7.01822e-07	5.8348e-06
ENSMUSG00000057886	Gm6984	pseudogene	14	73953922	73955586	-1	predicted gene 6984 [Source:MGI Symbol;Acc:MGI:3646710]	-0.698634	6.87045	24.5961	7.06942e-07	5.87434e-06
ENSMUSG00000092618	Btnl6	pseudogene	17	34507804	34517352	-1	butyrophilin-like 6 [Source:MGI Symbol;Acc:MGI:1932038]	7.36412	-1.51708	24.5902	7.09101e-07	5.88926e-06
ENSMUSG00000047798	Cd300lf	protein_coding	11	115116214	115133992	-1	CD300 antigen like family member F [Source:MGI Symbol;Acc:MGI:2442359]	2.13535	2.50341	24.5615	7.19746e-07	5.9746e-06
ENSMUSG00000026572	Tbx19	protein_coding	1	165137855	165160773	-1	T-box 19 [Source:MGI Symbol;Acc:MGI:1891158]	-1.88778	4.47112	24.5571	7.2139e-07	5.98517e-06
ENSMUSG00000027765	P2ry1	protein_coding	3	61002795	61008979	1	purinergic receptor P2Y, G-protein coupled 1 [Source:MGI Symbol;Acc:MGI:105049]	1.11405	5.16665	24.5379	7.28613e-07	6.04199e-06
ENSMUSG00000055531	Cpsf6	protein_coding	10	117344673	117380015	-1	cleavage and polyadenylation specific factor 6 [Source:MGI Symbol;Acc:MGI:1913948]	-0.678913	7.79824	24.5253	7.33398e-07	6.07855e-06
ENSMUSG00000074738	B930041F14Rik	protein_coding	4	155694342	155696481	1	RIKEN cDNA B930041F14 gene [Source:MGI Symbol;Acc:MGI:2444790]	-1.25615	3.83479	24.5171	7.36547e-07	6.10152e-06
ENSMUSG00000014470	Rnf166	protein_coding	8	122466147	122476064	-1	ring finger protein 166 [Source:MGI Symbol;Acc:MGI:1915968]	-0.796889	5.60994	24.5102	7.39181e-07	6.12021e-06
ENSMUSG00000019210	Atp6v1e1	protein_coding	6	120795245	120822685	-1	ATPase, H+ transporting, lysosomal V1 subunit E1 [Source:MGI Symbol;Acc:MGI:894326]	0.744341	6.03934	24.506	7.40776e-07	6.13028e-06
ENSMUSG00000026585	Kifap3	protein_coding	1	163779583	163917109	1	kinesin-associated protein 3 [Source:MGI Symbol;Acc:MGI:107566]	-1.07488	5.22765	24.433	7.69408e-07	6.36396e-06
ENSMUSG00000086410	Gm16158	lincRNA	7	68338668	68353201	-1	predicted gene 16158 [Source:MGI Symbol;Acc:MGI:3801750]	-3.49896	-0.615252	24.4281	7.71366e-07	6.37689e-06
ENSMUSG00000083012	2810453I06Rik	protein_coding	5	143548708	143564531	1	RIKEN cDNA 2810453I06 gene [Source:MGI Symbol;Acc:MGI:1914488]	3.40344	1.88778	24.3896	7.86911e-07	6.50207e-06
ENSMUSG00000034484	Snx2	protein_coding	18	53176365	53220860	1	sorting nexin 2 [Source:MGI Symbol;Acc:MGI:1915054]	0.660537	6.41747	24.3806	7.90596e-07	6.52918e-06
ENSMUSG00000072115	Ang	protein_coding	14	51091077	51102007	1	angiogenin, ribonuclease, RNase A family, 5 [Source:MGI Symbol;Acc:MGI:88022]	2.12856	1.12801	24.3621	7.9823e-07	6.58886e-06
ENSMUSG00000026748	Plxdc2	protein_coding	2	16356304	16755839	1	plexin domain containing 2 [Source:MGI Symbol;Acc:MGI:1914698]	-1.66355	4.43819	24.318	8.16742e-07	6.73823e-06
ENSMUSG00000008035	Mid1ip1	protein_coding	X	10715013	10719690	1	Mid1 interacting protein 1 (gastrulation specific G12-like (zebrafish)) [Source:MGI Symbol;Acc:MGI:1915291]	0.926895	5.72052	24.3001	8.24362e-07	6.79762e-06
ENSMUSG00000023224	Serping1	protein_coding	2	84765387	84775444	-1	serine (or cysteine) peptidase inhibitor, clade G, member 1 [Source:MGI Symbol;Acc:MGI:894696]	4.20219	-0.772098	24.2965	8.25882e-07	6.80668e-06
ENSMUSG00000022092	Ppp3cc	protein_coding	14	70217898	70289449	-1	protein phosphatase 3, catalytic subunit, gamma isoform [Source:MGI Symbol;Acc:MGI:107162]	2.21119	1.39482	24.2903	8.2855e-07	6.82519e-06
ENSMUSG00000047804	Akap10	protein_coding	11	61871307	61930252	-1	A kinase (PRKA) anchor protein 10 [Source:MGI Symbol;Acc:MGI:1890218]	0.990984	6.18992	24.2791	8.33375e-07	6.85795e-06
ENSMUSG00000052534	Pbx1	protein_coding	1	168153527	168432270	-1	pre B cell leukemia homeobox 1 [Source:MGI Symbol;Acc:MGI:97495]	4.5043	0.414802	24.2794	8.33241e-07	6.85795e-06
ENSMUSG00000001891	Ugp2	protein_coding	11	21321138	21371201	-1	UDP-glucose pyrophosphorylase 2 [Source:MGI Symbol;Acc:MGI:2183447]	0.994759	5.88086	24.2685	8.37986e-07	6.89238e-06
ENSMUSG00000051727	Kctd14	protein_coding	7	97451334	97459553	1	potassium channel tetramerisation domain containing 14 [Source:MGI Symbol;Acc:MGI:1289222]	-0.999908	4.73375	24.2353	8.52575e-07	7.00881e-06
ENSMUSG00000079563	Pglyrp2	protein_coding	17	32413100	32424167	-1	peptidoglycan recognition protein 2 [Source:MGI Symbol;Acc:MGI:1928099]	-1.72548	4.18446	24.2291	8.5532e-07	7.0278e-06
ENSMUSG00000026670	Uap1	protein_coding	1	170141938	170174957	-1	UDP-N-acetylglucosamine pyrophosphorylase 1 [Source:MGI Symbol;Acc:MGI:1334459]	1.5381	6.73206	24.174	8.80125e-07	7.22793e-06
ENSMUSG00000074480	Mex3a	protein_coding	3	88532395	88541396	1	mex3 homolog A (C. elegans) [Source:MGI Symbol;Acc:MGI:1919890]	-1.14262	5.12999	24.1356	8.97862e-07	7.36986e-06
ENSMUSG00000026437	Cdk18	protein_coding	1	132113550	132139685	-1	cyclin-dependent kinase 18 [Source:MGI Symbol;Acc:MGI:97518]	-1.75735	3.00877	24.1305	9.0022e-07	7.38171e-06
ENSMUSG00000047181	Samd14	protein_coding	11	95009879	95026087	1	sterile alpha motif domain containing 14 [Source:MGI Symbol;Acc:MGI:2384945]	1.66707	5.66995	24.1307	9.00161e-07	7.38171e-06
ENSMUSG00000042015	Wdr41	protein_coding	13	94976344	95023314	1	WD repeat domain 41 [Source:MGI Symbol;Acc:MGI:2445123]	1.06536	4.65202	24.1113	9.09232e-07	7.45183e-06
ENSMUSG00000070000	Fcho1	protein_coding	8	71708387	71725716	-1	FCH domain only 1 [Source:MGI Symbol;Acc:MGI:1921265]	-0.687788	7.38089	24.0966	9.16212e-07	7.50523e-06
ENSMUSG00000025104	Hdgfrp3	protein_coding	7	81881251	81934473	-1	hepatoma-derived growth factor, related protein 3 [Source:MGI Symbol;Acc:MGI:1352760]	-1.61577	3.76061	24.085	9.21756e-07	7.54682e-06
ENSMUSG00000022015	Tnfsf11	protein_coding	14	78277445	78308043	-1	tumor necrosis factor (ligand) superfamily, member 11 [Source:MGI Symbol;Acc:MGI:1100089]	-2.22354	2.15118	24.0648	9.31482e-07	7.62258e-06
ENSMUSG00000005949	Ctns	protein_coding	11	73183596	73199042	-1	cystinosis, nephropathic [Source:MGI Symbol;Acc:MGI:1932872]	1.22312	4.69945	24.0529	9.3723e-07	7.65799e-06
ENSMUSG00000047749	Zc3hav1l	protein_coding	6	38287396	38299259	-1	zinc finger CCCH-type, antiviral 1-like [Source:MGI Symbol;Acc:MGI:2443387]	-0.885856	5.42863	24.053	9.37179e-07	7.65799e-06
ENSMUSG00000055643	4931431F19Rik	protein_coding	7	104127913	104129823	-1	RIKEN cDNA 4931431F19 gene [Source:MGI Symbol;Acc:MGI:1918230]	-4.38305	-1.29582	24.0544	9.3652e-07	7.65799e-06
ENSMUSG00000005615	Pcyt1a	protein_coding	16	32430921	32475070	1	phosphate cytidylyltransferase 1, choline, alpha isoform [Source:MGI Symbol;Acc:MGI:88557]	0.694379	7.27963	24.045	9.41112e-07	7.67992e-06
ENSMUSG00000022769	Sdf2l1	protein_coding	16	17130138	17132383	-1	stromal cell-derived factor 2-like 1 [Source:MGI Symbol;Acc:MGI:2149842]	1.02338	6.79472	24.0445	9.41339e-07	7.67992e-06
ENSMUSG00000043067	Dpy19l1	protein_coding	9	24411776	24503140	-1	dpy-19-like 1 (C. elegans) [Source:MGI Symbol;Acc:MGI:1915685]	0.760211	6.64363	24.0451	9.41055e-07	7.67992e-06
ENSMUSG00000020368	Canx	protein_coding	11	50293961	50325673	-1	calnexin [Source:MGI Symbol;Acc:MGI:88261]	0.760504	9.94843	24.0406	9.43243e-07	7.69157e-06
ENSMUSG00000026189	Pecr	protein_coding	1	72259167	72284314	-1	peroxisomal trans-2-enoyl-CoA reductase [Source:MGI Symbol;Acc:MGI:2148199]	3.72551	-0.576185	24.0264	9.50236e-07	7.74469e-06
ENSMUSG00000040247	Tbc1d10c	protein_coding	19	4184358	4191047	-1	TBC1 domain family, member 10c [Source:MGI Symbol;Acc:MGI:1922072]	-1.04535	5.42303	24.016	9.55375e-07	7.78229e-06
ENSMUSG00000087651	1500009L16Rik	protein_coding	10	83722865	83762761	1	RIKEN cDNA 1500009L16 gene [Source:MGI Symbol;Acc:MGI:1917034]	-1.82438	3.53742	24.0151	9.55812e-07	7.78229e-06
ENSMUSG00000023911	Flywch2	protein_coding	17	23776916	23786081	-1	FLYWCH family member 2 [Source:MGI Symbol;Acc:MGI:1924167]	-2.15514	0.332093	24.0077	9.59527e-07	7.80467e-06
ENSMUSG00000092279	1500011B03Rik	protein_coding	5	114812793	114813945	-1	RIKEN cDNA 1500011B03 gene [Source:MGI Symbol;Acc:MGI:1913486]	-2.23908	2.12949	24.0078	9.59459e-07	7.80467e-06
ENSMUSG00000028439	2310028H24Rik	protein_coding	4	41517691	41569538	-1	RIKEN cDNA 2310028H24 gene [Source:MGI Symbol;Acc:MGI:1919151]	1.85434	2.93059	24.006	9.60347e-07	7.80741e-06
ENSMUSG00000076539	Igkv4-81	IG_LV_gene	6	68990760	68991049	-1	immunoglobulin kappa variable 4-81 [Source:MGI Symbol;Acc:MGI:2685306]	8.85937	-0.276984	23.9922	9.67273e-07	7.85976e-06
ENSMUSG00000022091	Sorbs3	protein_coding	14	70180468	70207637	-1	sorbin and SH3 domain containing 3 [Source:MGI Symbol;Acc:MGI:700013]	2.06622	3.96967	23.9736	9.76657e-07	7.93202e-06
ENSMUSG00000058240	Cryzl1	protein_coding	16	91689322	91728975	-1	crystallin, zeta (quinone reductase)-like 1 [Source:MGI Symbol;Acc:MGI:1913859]	1.13002	4.48741	23.9516	9.87889e-07	8.01922e-06
ENSMUSG00000057286	St6galnac2	protein_coding	11	116675303	116694868	-1	ST6 (alpha-N-acetyl-neuraminyl-2,3-beta-galactosyl-1,3)-N-acetylgalactosaminide alpha-2,6-sialyltransferase 2 [Source:MGI Symbol;Acc:MGI:107553]	2.60167	0.738922	23.9378	9.94983e-07	8.07275e-06
ENSMUSG00000087289	4933424M12Rik	antisense	4	107787849	107789921	1	RIKEN cDNA 4933424M12 gene [Source:MGI Symbol;Acc:MGI:1914798]	-2.45225	1.12918	23.9167	1.00593e-06	8.15746e-06
ENSMUSG00000021684	Pde8b	protein_coding	13	95024454	95250336	-1	phosphodiesterase 8B [Source:MGI Symbol;Acc:MGI:2443999]	2.35884	1.59264	23.9149	1.00687e-06	8.16102e-06
ENSMUSG00000087357	Gm12498	lincRNA	3	108018294	108025249	-1	predicted gene 12498 [Source:MGI Symbol;Acc:MGI:3650533]	3.99635	0.914518	23.9003	1.01454e-06	8.21903e-06
ENSMUSG00000032221	Mns1	protein_coding	9	72438529	72458574	1	meiosis-specific nuclear structural protein 1 [Source:MGI Symbol;Acc:MGI:107933]	1.10348	6.46246	23.8931	1.01837e-06	8.24596e-06
ENSMUSG00000042215	Bag2	protein_coding	1	33745484	33757794	-1	BCL2-associated athanogene 2 [Source:MGI Symbol;Acc:MGI:1891254]	1.20803	4.26364	23.8622	1.03482e-06	8.37496e-06
ENSMUSG00000016933	Plcg1	protein_coding	2	160731300	160775760	1	phospholipase C, gamma 1 [Source:MGI Symbol;Acc:MGI:97615]	-1.31402	6.34688	23.8363	1.04884e-06	8.48416e-06
ENSMUSG00000031563	Wwc2	protein_coding	8	47826083	47990543	-1	WW, C2 and coiled-coil domain containing 2 [Source:MGI Symbol;Acc:MGI:1261872]	-1.04446	4.55755	23.8328	1.05075e-06	8.49537e-06
[truncated: 14,163 more rows]

## Sheet: Aza 7 days vs Vehicle
Ensembl.Gene.ID	Associated.Gene.Name	Gene.Biotype	Chromosome.Name	Gene.Start..bp.	Gene.End..bp.	Strand	Description	logFC	logCPM	LR	PValue	adj.P (FDR)
ENSMUSG00000045095	Magi1	protein_coding	6	93675455	94283322	-1	membrane associated guanylate kinase, WW and PDZ domain containing 1 [Source:MGI Symbol;Acc:MGI:1203522]	-8.07154	5.8068	761.176	1.49051e-167	2.40897e-163
ENSMUSG00000024190	Dusp1	protein_coding	17	26505590	26508519	-1	dual specificity phosphatase 1 [Source:MGI Symbol;Acc:MGI:105120]	4.07249	6.72696	671.991	3.68717e-148	2.9796e-144
ENSMUSG00000021250	Fos	protein_coding	12	85473890	85477273	1	FBJ osteosarcoma oncogene [Source:MGI Symbol;Acc:MGI:95574]	4.87161	7.99577	628.578	1.01868e-138	5.48795e-135
ENSMUSG00000063455	D630045J12Rik	protein_coding	6	38123174	38254009	-1	RIKEN cDNA D630045J12 gene [Source:MGI Symbol;Acc:MGI:2669829]	-5.43599	6.00853	495.533	8.90955e-110	3.59991e-106
ENSMUSG00000034607	Pof1b	protein_coding	X	112638431	112698651	-1	premature ovarian failure 1B [Source:MGI Symbol;Acc:MGI:1916943]	-7.13872	5.22522	456.21	3.21172e-101	1.03816e-97
ENSMUSG00000032503	Arpp21	protein_coding	9	112065091	112235938	-1	cyclic AMP-regulated phosphoprotein, 21 [Source:MGI Symbol;Acc:MGI:107562]	-4.86549	5.60084	444.975	8.94713e-99	2.41006e-95
ENSMUSG00000044786	Zfp36	protein_coding	7	28376784	28379255	-1	zinc finger protein 36 [Source:MGI Symbol;Acc:MGI:99180]	3.50144	7.09772	436.547	6.10908e-97	1.4105e-93
ENSMUSG00000043557	Mdga1	protein_coding	17	29827956	29970087	-1	MAM domain containing glycosylphosphatidylinositol anchor 1 [Source:MGI Symbol;Acc:MGI:1922012]	-4.48264	7.48386	391.058	4.87093e-87	9.8405e-84
ENSMUSG00000052684	Jun	protein_coding	4	95049034	95052222	-1	Jun oncogene [Source:MGI Symbol;Acc:MGI:96646]	4.14979	8.81269	388.54	1.72081e-86	3.09019e-83
ENSMUSG00000074071	Fam169b	lincRNA	7	68273839	68363089	1	family with sequence similarity 169, member B [Source:MGI Symbol;Acc:MGI:3644026]	-4.53738	5.65558	377.584	4.17727e-84	6.75131e-81
ENSMUSG00000037972	Snn	protein_coding	16	11066298	11074983	1	stannin [Source:MGI Symbol;Acc:MGI:1276549]	-4.3434	6.628	362.744	7.11395e-81	1.04523e-77
ENSMUSG00000000409	Lck	protein_coding	4	129548344	129573641	-1	lymphocyte protein tyrosine kinase [Source:MGI Symbol;Acc:MGI:96756]	-4.04556	7.04977	358.325	6.51971e-80	8.78096e-77
ENSMUSG00000035901	Dennd5a	protein_coding	7	109893780	109960470	-1	DENN/MADD domain containing 5A [Source:MGI Symbol;Acc:MGI:1201681]	4.22642	5.89079	334.86	8.39855e-75	1.04413e-71
ENSMUSG00000020125	Elane	protein_coding	10	79886312	79888216	1	elastase, neutrophil expressed [Source:MGI Symbol;Acc:MGI:2679229]	9.59603	9.36083	330.694	6.78523e-74	7.83307e-71
ENSMUSG00000017002	Slpi	protein_coding	2	164354070	164389095	-1	secretory leukocyte peptidase inhibitor [Source:MGI Symbol;Acc:MGI:109297]	7.59442	5.66994	329.379	1.31225e-73	1.4139e-70
ENSMUSG00000038633	Degs1	protein_coding	1	182275772	182282804	-1	degenerative spermatocyte homolog 1 (Drosophila) [Source:MGI Symbol;Acc:MGI:1097711]	3.65235	5.1942	328.45	2.09132e-73	2.11249e-70
ENSMUSG00000071713	Csf2rb	protein_coding	15	78325990	78351000	1	colony stimulating factor 2 receptor, beta, low-affinity (granulocyte-macrophage) [Source:MGI Symbol;Acc:MGI:1339759]	3.6442	7.82983	326.901	4.54693e-73	4.32279e-70
ENSMUSG00000025278	Flnb	protein_coding	14	7817957	7951588	1	filamin, beta [Source:MGI Symbol;Acc:MGI:2446089]	4.61313	4.91957	320.822	9.59048e-72	8.61119e-69
ENSMUSG00000063077	Kif1b	protein_coding	4	149176319	149307693	-1	kinesin family member 1B [Source:MGI Symbol;Acc:MGI:108426]	4.40765	5.61999	312.507	6.21125e-70	5.28349e-67
ENSMUSG00000022584	Ly6c2	protein_coding	15	75108160	75111684	-1	lymphocyte antigen 6 complex, locus C2 [Source:MGI Symbol;Acc:MGI:3712069]	8.66588	10.3432	307.934	6.15556e-69	4.97431e-66
ENSMUSG00000031074	Fgf3	protein_coding	7	144838083	144844436	1	fibroblast growth factor 3 [Source:MGI Symbol;Acc:MGI:95517]	-4.35856	7.23713	307.742	6.7785e-69	5.21686e-66
ENSMUSG00000045636	Mtus1	protein_coding	8	40990914	41133726	-1	mitochondrial tumor suppressor 1 [Source:MGI Symbol;Acc:MGI:2142572]	9.28691	6.28309	301.241	1.76729e-67	1.29831e-64
ENSMUSG00000041272	Tox	protein_coding	4	6686353	6991557	-1	thymocyte selection-associated high mobility group box [Source:MGI Symbol;Acc:MGI:2181659]	-5.48972	6.59796	297.6	1.09814e-66	7.71659e-64
ENSMUSG00000058624	Gda	protein_coding	19	21391307	21473445	-1	guanine deaminase [Source:MGI Symbol;Acc:MGI:95678]	6.87654	7.46175	295.423	3.27266e-66	2.20386e-63
ENSMUSG00000028071	Sh2d2a	protein_coding	3	87846755	87855722	1	SH2 domain protein 2A [Source:MGI Symbol;Acc:MGI:1351596]	-4.8092	5.49003	294.212	6.00783e-66	3.88394e-63
ENSMUSG00000026656	Fcgr2b	protein_coding	1	170960558	170976547	-1	Fc receptor, IgG, low affinity IIb [Source:MGI Symbol;Acc:MGI:95499]	5.04297	6.24974	288.447	1.08377e-64	6.73685e-62
ENSMUSG00000034593	Myo5a	protein_coding	9	75071015	75223688	1	myosin VA [Source:MGI Symbol;Acc:MGI:105976]	6.53956	6.67438	286.486	2.89851e-64	1.73503e-61
ENSMUSG00000028214	Gem	protein_coding	4	11704457	11714752	1	GTP binding protein (gene overexpressed in skeletal muscle) [Source:MGI Symbol;Acc:MGI:99844]	-4.93968	6.03253	283.046	1.6289e-63	9.40225e-61
ENSMUSG00000053310	Nrgn	protein_coding	9	37544493	37552745	-1	neurogranin [Source:MGI Symbol;Acc:MGI:1927184]	-3.77332	7.23708	280.586	5.5952e-63	3.11826e-60
ENSMUSG00000021262	Evl	protein_coding	12	108554720	108688513	1	Ena-vasodilator stimulated phosphoprotein [Source:MGI Symbol;Acc:MGI:1194884]	3.56069	5.28851	278.527	1.57236e-62	8.47082e-60
ENSMUSG00000034881	Tbxa2r	protein_coding	10	81328732	81335171	1	thromboxane A2 receptor [Source:MGI Symbol;Acc:MGI:98496]	-4.91594	4.86339	277.781	2.28591e-62	1.19177e-59
ENSMUSG00000030142	Clec4e	protein_coding	6	123281789	123289870	-1	C-type lectin domain family 4, member e [Source:MGI Symbol;Acc:MGI:1861232]	-2.57821	7.59953	276.144	5.1991e-62	2.62587e-59
ENSMUSG00000026070	Il18r1	protein_coding	1	40465552	40500854	1	interleukin 18 receptor 1 [Source:MGI Symbol;Acc:MGI:105383]	-5.00393	6.32309	275.878	5.94021e-62	2.90926e-59
ENSMUSG00000059498	Fcgr3	protein_coding	1	171051174	171064935	-1	Fc receptor, IgG, low affinity III [Source:MGI Symbol;Acc:MGI:95500]	4.36979	6.54385	267.1	4.86268e-60	2.31149e-57
ENSMUSG00000005474	Myl10	protein_coding	5	136693146	136701094	1	myosin, light chain 10, regulatory [Source:MGI Symbol;Acc:MGI:1891705]	-3.47531	5.79602	264.758	1.57579e-59	7.27655e-57
ENSMUSG00000022623	Shank3	protein_coding	15	89499623	89560261	1	SH3/ankyrin domain gene 3 [Source:MGI Symbol;Acc:MGI:1930016]	-4.96101	6.53164	259.307	2.42982e-58	1.09086e-55
ENSMUSG00000040524	Zfp609	protein_coding	9	65692391	65827564	-1	zinc finger protein 609 [Source:MGI Symbol;Acc:MGI:2674092]	3.33052	5.35966	257.882	4.96915e-58	2.17058e-55
ENSMUSG00000024521	Pmaip1	protein_coding	18	66458604	66465550	1	phorbol-12-myristate-13-acetate-induced protein 1 [Source:MGI Symbol;Acc:MGI:1930146]	5.0758	5.13537	256.5	9.93962e-58	4.22748e-55
ENSMUSG00000042272	Sestd1	protein_coding	2	77180340	77280592	-1	SEC14 and spectrin domains 1 [Source:MGI Symbol;Acc:MGI:1916262]	-2.26021	6.59108	254.756	2.38621e-57	9.8887e-55
ENSMUSG00000049109	Themis	protein_coding	10	28668360	28883818	1	thymocyte selection associated [Source:MGI Symbol;Acc:MGI:2443552]	-3.28226	6.3188	253.488	4.5077e-57	1.82133e-54
ENSMUSG00000020279	Il9r	protein_coding	11	32187541	32200279	-1	interleukin 9 receptor [Source:MGI Symbol;Acc:MGI:96564]	-5.36158	4.54212	252.454	7.57615e-57	2.98648e-54
ENSMUSG00000020264	Slc36a2	protein_coding	11	55158470	55185077	-1	solute carrier family 36 (proton/amino acid symporter), member 2 [Source:MGI Symbol;Acc:MGI:1891430]	10.6188	5.49767	251.475	1.23817e-56	4.76459e-54
ENSMUSG00000029553	Tfec	protein_coding	6	16833381	16898441	-1	transcription factor EC [Source:MGI Symbol;Acc:MGI:1333760]	8.18273	6.21453	247.109	1.10867e-55	4.16706e-53
ENSMUSG00000024675	Ms4a4c	protein_coding	19	11404770	11427246	1	membrane-spanning 4-domains, subfamily A, member 4C [Source:MGI Symbol;Acc:MGI:1927656]	8.37619	4.91757	246.979	1.183e-55	4.34537e-53
ENSMUSG00000029275	Gfi1	protein_coding	5	107716657	107726036	-1	growth factor independent 1 [Source:MGI Symbol;Acc:MGI:103170]	3.12574	6.26777	246.513	1.49474e-55	5.36844e-53
ENSMUSG00000029484	Anxa3	protein_coding	5	96793385	96845968	1	annexin A3 [Source:MGI Symbol;Acc:MGI:1201378]	8.30022	6.45567	245.574	2.39577e-55	8.41747e-53
ENSMUSG00000000982	Ccl3	protein_coding	11	83647844	83649355	-1	chemokine (C-C motif) ligand 3 [Source:MGI Symbol;Acc:MGI:98260]	7.52153	4.73635	245.472	2.52182e-55	8.67185e-53
ENSMUSG00000050357	Rltpr	protein_coding	8	105690906	105698178	1	RGD motif, leucine rich repeats, tropomodulin domain and proline-rich containing [Source:MGI Symbol;Acc:MGI:2685431]	-3.0553	5.85752	244.812	3.51241e-55	1.18266e-52
ENSMUSG00000052212	Cd177	protein_coding	7	24743985	24760311	-1	CD177 antigen [Source:MGI Symbol;Acc:MGI:1916141]	9.13291	6.002	244.011	5.25127e-55	1.73206e-52
ENSMUSG00000025232	Hexa	protein_coding	9	59539667	59565105	1	hexosaminidase A [Source:MGI Symbol;Acc:MGI:96073]	5.04104	7.48684	243.741	6.01165e-55	1.94321e-52
ENSMUSG00000063193	Cd300lb	protein_coding	11	114922781	114934386	-1	CD300 antigen like family member B [Source:MGI Symbol;Acc:MGI:2685099]	6.23965	5.54784	240.234	3.49603e-54	1.1079e-51
ENSMUSG00000031722	Hp	protein_coding	8	109575130	109579172	-1	haptoglobin [Source:MGI Symbol;Acc:MGI:96211]	7.70094	7.42379	239.019	6.43623e-54	2.00043e-51
ENSMUSG00000076498	Trbc2	IG_C_gene	6	41546730	41548181	1	T cell receptor beta, constant 2 [Source:MGI Symbol;Acc:MGI:4835227]	-4.10356	6.28126	237.811	1.18059e-53	3.60012e-51
ENSMUSG00000047921	Trappc9	protein_coding	15	72589621	73061204	-1	trafficking protein particle complex 9 [Source:MGI Symbol;Acc:MGI:1923760]	-2.36803	6.54064	236.465	2.31973e-53	6.94286e-51
ENSMUSG00000068587	Mgam	protein_coding	6	40628831	40769123	1	maltase-glucoamylase [Source:MGI Symbol;Acc:MGI:1203495]	6.48788	5.07223	236.32	2.4959e-53	7.33433e-51
ENSMUSG00000024885	Aldh3b1	protein_coding	19	3913493	3929761	-1	aldehyde dehydrogenase 3 family, member B1 [Source:MGI Symbol;Acc:MGI:1914939]	6.11915	5.09121	235.889	3.09904e-53	8.94405e-51
ENSMUSG00000043263	Pyhin1	protein_coding	1	173630859	173647928	1	pyrin and HIN domain family, member 1 [Source:MGI Symbol;Acc:MGI:2138243]	7.14688	7.75485	235.398	3.96424e-53	1.12404e-50
ENSMUSG00000026117	Zap70	protein_coding	1	36761861	36782816	1	zeta-chain (TCR) associated protein kinase [Source:MGI Symbol;Acc:MGI:99613]	-4.11035	5.5501	233.587	9.84432e-53	2.74317e-50
ENSMUSG00000016024	Lbp	protein_coding	2	158306493	158332852	1	lipopolysaccharide binding protein [Source:MGI Symbol;Acc:MGI:1098776]	8.60799	6.14913	233.266	1.15625e-52	3.16735e-50
ENSMUSG00000015340	Cybb	protein_coding	X	9435252	9487771	-1	cytochrome b-245, beta polypeptide [Source:MGI Symbol;Acc:MGI:88574]	4.99867	7.59175	233.093	1.26162e-52	3.39838e-50
ENSMUSG00000052271	Bhlha15	protein_coding	5	144190286	144194441	1	basic helix-loop-helix family, member a15 [Source:MGI Symbol;Acc:MGI:891976]	4.81908	4.20536	230.78	4.0301e-52	1.06778e-49
ENSMUSG00000019122	Ccl9	protein_coding	11	83572919	83578636	-1	chemokine (C-C motif) ligand 9 [Source:MGI Symbol;Acc:MGI:104533]	5.85254	7.51768	230.111	5.63838e-52	1.4698e-49
ENSMUSG00000048251	Bcl11b	protein_coding	12	107910403	108003602	-1	B cell leukemia/lymphoma 11B [Source:MGI Symbol;Acc:MGI:1929913]	-4.7209	5.88047	228.878	1.04743e-51	2.68707e-49
ENSMUSG00000055817	Mta3	protein_coding	17	83706163	83821516	1	metastasis associated 3 [Source:MGI Symbol;Acc:MGI:2151172]	-2.87277	6.87701	228.33	1.37889e-51	3.48214e-49
ENSMUSG00000028332	Hemgn	protein_coding	4	46393989	46413506	-1	hemogen [Source:MGI Symbol;Acc:MGI:2136910]	-3.4714	6.29596	227.597	1.99252e-51	4.95432e-49
ENSMUSG00000076757	Tcrg-C	IG_J_gene	13	19342152	19352343	1	T cell receptor gamma, constant region [Source:MGI Symbol;Acc:MGI:98624]	-4.34971	6.76704	224.288	1.04958e-50	2.5702e-48
ENSMUSG00000026796	Fam129b	protein_coding	2	32876114	32925254	1	family with sequence similarity 129, member B [Source:MGI Symbol;Acc:MGI:2442910]	4.80868	4.50911	223.71	1.40332e-50	3.38515e-48
ENSMUSG00000050965	Prkca	protein_coding	11	107933387	108343928	-1	protein kinase C, alpha [Source:MGI Symbol;Acc:MGI:97595]	-3.99426	6.88835	223.362	1.67127e-50	3.97221e-48
ENSMUSG00000052435	Cebpe	protein_coding	14	54710363	54712174	-1	CCAAT/enhancer binding protein (C/EBP), epsilon [Source:MGI Symbol;Acc:MGI:103572]	6.67911	4.50587	222.843	2.16872e-50	5.07983e-48
ENSMUSG00000037754	Ppp1r16b	protein_coding	2	158665398	158766334	1	protein phosphatase 1, regulatory (inhibitor) subunit 16B [Source:MGI Symbol;Acc:MGI:2151841]	-3.49668	5.48298	222.196	3.00242e-50	6.93216e-48
ENSMUSG00000076755	Gm16602	IG_LV_gene	13	19340016	19340454	1	T cell receptor gamma, variable 1 [Source:MGI Symbol;Acc:MGI:98631]	-4.59605	5.5646	219.471	1.1797e-49	2.68539e-47
ENSMUSG00000043505	Gimap5	protein_coding	6	48746197	48754210	1	GTPase, IMAP family member 5 [Source:MGI Symbol;Acc:MGI:2442232]	-5.45349	5.05168	219.15	1.38617e-49	3.11156e-47
ENSMUSG00000051225	Fam83a	protein_coding	15	57985419	58011009	1	family with sequence similarity 83, member A [Source:MGI Symbol;Acc:MGI:2447773]	11.049	4.88826	218.391	2.02921e-49	4.49262e-47
ENSMUSG00000032035	Ets1	protein_coding	9	32696042	32757820	1	E26 avian leukemia oncogene 1, 5 domain [Source:MGI Symbol;Acc:MGI:95455]	-2.33693	7.68587	218.287	2.13802e-49	4.66956e-47
ENSMUSG00000035273	Hpse	protein_coding	5	100679484	100719716	-1	heparanase [Source:MGI Symbol;Acc:MGI:1343124]	6.72467	5.6496	218.226	2.20494e-49	4.7515e-47
ENSMUSG00000015932	Dstn	protein_coding	2	143915320	143943324	1	destrin [Source:MGI Symbol;Acc:MGI:1929270]	3.5405	7.09225	216.808	4.49499e-49	9.55896e-47
ENSMUSG00000055782	Abcd2	protein_coding	15	91145884	91191807	-1	ATP-binding cassette, sub-family D (ALD), member 2 [Source:MGI Symbol;Acc:MGI:1349467]	7.5459	5.00118	216.212	6.06212e-49	1.27241e-46
ENSMUSG00000031586	Rbpms	protein_coding	8	33782644	33929841	-1	RNA binding protein gene with multiple splicing [Source:MGI Symbol;Acc:MGI:1334446]	-4.7558	5.12257	216.1	6.41396e-49	1.32901e-46
ENSMUSG00000034833	Tespa1	protein_coding	10	130322852	130362642	1	thymocyte expressed, positive selection associated 1 [Source:MGI Symbol;Acc:MGI:1914846]	-2.92128	5.95312	215.956	6.89525e-49	1.41065e-46
ENSMUSG00000015476	Prrt1	protein_coding	17	34629533	34633126	1	proline-rich transmembrane protein 1 [Source:MGI Symbol;Acc:MGI:1932118]	-4.97777	4.44092	215.503	8.65525e-49	1.74858e-46
ENSMUSG00000017950	Hnf4a	protein_coding	2	163506808	163572910	1	hepatic nuclear factor 4, alpha [Source:MGI Symbol;Acc:MGI:109128]	-2.8912	7.06694	215.42	9.02291e-49	1.80035e-46
ENSMUSG00000039234	Sec24d	protein_coding	3	123267496	123365635	1	Sec24 related gene family, member D (S. cerevisiae) [Source:MGI Symbol;Acc:MGI:1916858]	5.03454	4.52605	213.528	2.33436e-48	4.60096e-46
ENSMUSG00000040447	Spns2	protein_coding	11	72451638	72489904	-1	spinster homolog 2 [Source:MGI Symbol;Acc:MGI:2384936]	-3.1908	7.00394	212.962	3.1028e-48	6.04187e-46
ENSMUSG00000021423	Ly86	protein_coding	13	37345345	37419036	1	lymphocyte antigen 86 [Source:MGI Symbol;Acc:MGI:1321404]	5.85125	5.72799	212.279	4.37265e-48	8.41319e-46
ENSMUSG00000053550	Shisa7	protein_coding	7	4825552	4844696	-1	shisa homolog 7 (Xenopus laevis) [Source:MGI Symbol;Acc:MGI:3605641]	-4.81954	4.18136	212.073	4.84822e-48	9.21846e-46
ENSMUSG00000031264	Btk	protein_coding	X	134542336	134583570	-1	Bruton agammaglobulinemia tyrosine kinase [Source:MGI Symbol;Acc:MGI:88216]	3.69078	5.92133	211.069	8.02833e-48	1.50877e-45
ENSMUSG00000003644	Rps6ka1	protein_coding	4	133847290	133887797	-1	ribosomal protein S6 kinase polypeptide 1 [Source:MGI Symbol;Acc:MGI:104558]	3.51059	8.14626	209.531	1.7389e-47	3.23037e-45
ENSMUSG00000041323	Ak7	protein_coding	12	105705982	105782447	1	adenylate kinase 7 [Source:MGI Symbol;Acc:MGI:1926051]	-5.17974	3.59389	208.882	2.40899e-47	4.42433e-45
ENSMUSG00000030616	Sytl2	protein_coding	7	90348699	90410438	1	synaptotagmin-like 2 [Source:MGI Symbol;Acc:MGI:1933366]	-5.6737	6.65666	208.33	3.17903e-47	5.77298e-45
ENSMUSG00000008540	Mgst1	protein_coding	6	138140316	138156755	1	microsomal glutathione S-transferase 1 [Source:MGI Symbol;Acc:MGI:1913850]	5.35987	5.2745	208.176	3.43482e-47	6.16816e-45
ENSMUSG00000024681	Ms4a3	protein_coding	19	11629497	11640834	-1	membrane-spanning 4-domains, subfamily A, member 3 [Source:MGI Symbol;Acc:MGI:2158468]	6.98258	8.63587	208.118	3.53515e-47	6.27858e-45
ENSMUSG00000057729	Prtn3	protein_coding	10	79874476	79883174	1	proteinase 3 [Source:MGI Symbol;Acc:MGI:893580]	6.98733	9.71197	206.719	7.13926e-47	1.25418e-44
ENSMUSG00000050931	Sgms2	protein_coding	3	131318985	131344940	-1	sphingomyelin synthase 2 [Source:MGI Symbol;Acc:MGI:1921692]	8.77558	6.21612	206.69	7.24409e-47	1.25891e-44
ENSMUSG00000024164	C3	protein_coding	17	57203970	57228136	-1	complement component 3 [Source:MGI Symbol;Acc:MGI:88227]	6.28008	7.79655	205.054	1.64814e-46	2.83375e-44
ENSMUSG00000041857	Oosp1	protein_coding	19	11667460	11691150	-1	oocyte secreted protein 1 [Source:MGI Symbol;Acc:MGI:2149290]	10.0494	3.04883	204.047	2.73366e-46	4.65068e-44
ENSMUSG00000055980	Irs1	protein_coding	1	82233101	82291416	-1	insulin receptor substrate 1 [Source:MGI Symbol;Acc:MGI:99454]	-5.52687	4.97296	203.651	3.33569e-46	5.61577e-44
ENSMUSG00000037138	Aff3	protein_coding	1	38177326	38664955	-1	AF4/FMR2 family, member 3 [Source:MGI Symbol;Acc:MGI:106927]	-3.62248	6.94687	200.155	1.93161e-45	3.21842e-43
ENSMUSG00000026536	Mnda	protein_coding	1	173896355	173912922	-1	myeloid cell nuclear differentiation antigen [Source:MGI Symbol;Acc:MGI:3041120]	5.89122	4.39362	200.134	1.95231e-45	3.21971e-43
ENSMUSG00000056054	S100a8	protein_coding	3	90669071	90670034	1	S100 calcium binding protein A8 (calgranulin A) [Source:MGI Symbol;Acc:MGI:88244]	9.45061	5.19955	199.006	3.44067e-45	5.61698e-43
ENSMUSG00000024986	Hhex	protein_coding	19	37432887	37440728	1	hematopoietically expressed homeobox [Source:MGI Symbol;Acc:MGI:96086]	-2.36071	6.76475	198.772	3.87014e-45	6.25492e-43
ENSMUSG00000022534	Mefv	protein_coding	16	3707215	3718124	-1	Mediterranean fever [Source:MGI Symbol;Acc:MGI:1859396]	8.83608	5.40962	197.043	9.2264e-45	1.47641e-42
ENSMUSG00000040747	Cd53	protein_coding	3	106758861	106790149	-1	CD53 antigen [Source:MGI Symbol;Acc:MGI:88341]	1.93341	6.90592	196.733	1.07844e-44	1.7088e-42
ENSMUSG00000051998	Lax1	protein_coding	1	133679029	133690108	-1	lymphocyte transmembrane adaptor 1 [Source:MGI Symbol;Acc:MGI:2443362]	-4.75536	5.05374	196.458	1.23809e-44	1.92732e-42
ENSMUSG00000071637	Cebpd	processed_pseudogene	16	15887286	15888466	1	CCAAT/enhancer binding protein (C/EBP), delta [Source:MGI Symbol;Acc:MGI:103573]	6.28616	5.44219	196.455	1.2402e-44	1.92732e-42
ENSMUSG00000035000	Dpp4	protein_coding	2	62330073	62412231	-1	dipeptidylpeptidase 4 [Source:MGI Symbol;Acc:MGI:94919]	-2.40524	7.86657	196.072	1.50348e-44	2.31422e-42
ENSMUSG00000046841	Ckap4	protein_coding	10	84526305	84534036	-1	cytoskeleton-associated protein 4 [Source:MGI Symbol;Acc:MGI:2444926]	4.06531	6.71878	195.092	2.45968e-44	3.75032e-42
ENSMUSG00000058755	Osm	protein_coding	11	4236420	4241026	1	oncostatin M [Source:MGI Symbol;Acc:MGI:104749]	2.8691	5.61293	194.572	3.19473e-44	4.82554e-42
ENSMUSG00000042156	Dzip1	protein_coding	14	118875520	118925314	-1	DAZ interacting protein 1 [Source:MGI Symbol;Acc:MGI:1914311]	-4.52375	4.58058	194.173	3.90385e-44	5.84204e-42
ENSMUSG00000052160	Pld4	protein_coding	12	112760655	112768986	1	phospholipase D family, member 4 [Source:MGI Symbol;Acc:MGI:2144765]	5.49899	7.12907	194.016	4.22368e-44	6.26267e-42
ENSMUSG00000055675	Kbtbd11	protein_coding	8	15011025	15033330	1	kelch repeat and BTB (POZ) domain containing 11 [Source:MGI Symbol;Acc:MGI:1922151]	-4.22774	4.84428	193.575	5.27218e-44	7.74626e-42
ENSMUSG00000055538	Zcchc24	protein_coding	14	25711640	25768856	-1	zinc finger, CCHC domain containing 24 [Source:MGI Symbol;Acc:MGI:1919168]	-3.34457	5.29201	192.804	7.76906e-44	1.1312e-41
ENSMUSG00000096653	Trav15d-1-dv6d-1	TR_V_gene	14	52863299	52863935	1	T cell receptor alpha variable 15D-1-DV6D-1 [Source:MGI Symbol;Acc:MGI:3651288]	-4.28356	5.07299	191.27	1.6795e-43	2.42357e-41
ENSMUSG00000034957	Cebpa	protein_coding	7	35119293	35121926	1	CCAAT/enhancer binding protein (C/EBP), alpha [Source:MGI Symbol;Acc:MGI:99480]	3.33106	7.06326	190.865	2.05879e-43	2.94461e-41
ENSMUSG00000042351	Grap2	protein_coding	15	80623505	80650559	1	GRB2-related adaptor protein 2 [Source:MGI Symbol;Acc:MGI:1333842]	-4.1189	4.83737	190.655	2.28699e-43	3.24231e-41
ENSMUSG00000027636	Sla2	protein_coding	2	156872457	156887192	-1	Src-like-adaptor 2 [Source:MGI Symbol;Acc:MGI:1925049]	-4.01651	6.19487	189.803	3.50942e-43	4.93211e-41
ENSMUSG00000021451	Sema4d	protein_coding	13	51701246	51793747	-1	sema domain, immunoglobulin domain (Ig), transmembrane domain (TM) and short cytoplasmic domain, (semaphorin) 4D [Source:MGI Symbol;Acc:MGI:109244]	-2.12354	7.47337	189.554	3.97864e-43	5.54334e-41
ENSMUSG00000066687	Zbtb16	protein_coding	9	48654311	48835945	-1	zinc finger and BTB domain containing 16 [Source:MGI Symbol;Acc:MGI:103222]	-3.4146	5.0213	188.46	6.89402e-43	9.52317e-41
ENSMUSG00000049313	Sorl1	protein_coding	9	41964720	42124297	-1	sortilin-related receptor, LDLR class A repeats-containing [Source:MGI Symbol;Acc:MGI:1202296]	6.58379	5.83639	188.342	7.31394e-43	1.00176e-40
ENSMUSG00000019872	Smpdl3a	protein_coding	10	57794335	57811830	1	sphingomyelin phosphodiesterase, acid-like 3A [Source:MGI Symbol;Acc:MGI:1931437]	3.43406	5.46157	187.427	1.15865e-42	1.57362e-40
ENSMUSG00000039168	Dap	protein_coding	15	31224385	31274338	1	death-associated protein [Source:MGI Symbol;Acc:MGI:1918190]	4.26616	6.46619	187.204	1.29638e-42	1.74601e-40
ENSMUSG00000030579	Tyrobp	protein_coding	7	30413788	30417577	1	TYRO protein tyrosine kinase binding protein [Source:MGI Symbol;Acc:MGI:1277211]	4.56748	6.24288	187.027	1.41648e-42	1.892e-40
ENSMUSG00000029816	Gpnmb	protein_coding	6	49036518	49058182	1	glycoprotein (transmembrane) nmb [Source:MGI Symbol;Acc:MGI:1934765]	6.55738	4.9698	186.736	1.64026e-42	2.17294e-40
ENSMUSG00000025283	Sat1	protein_coding	X	155213132	155216449	-1	spermidine/spermine N1-acetyl transferase 1 [Source:MGI Symbol;Acc:MGI:98233]	2.62403	7.11407	185.965	2.41591e-42	3.17447e-40
ENSMUSG00000039206	Daglb	protein_coding	5	143464493	143504442	1	diacylglycerol lipase, beta [Source:MGI Symbol;Acc:MGI:2442032]	3.15097	5.62308	185.303	3.37026e-42	4.39275e-40
ENSMUSG00000096719	Mrgpra2b	protein_coding	7	47463806	47528862	-1	MAS-related GPR, member A2B [Source:MGI Symbol;Acc:MGI:3033098]	7.70624	4.09169	185.12	3.69428e-42	4.77655e-40
ENSMUSG00000024245	Tmem178	protein_coding	17	80944632	81001816	1	transmembrane protein 178 [Source:MGI Symbol;Acc:MGI:1915277]	11.4214	4.66482	185.03	3.86546e-42	4.95822e-40
ENSMUSG00000000204	Slfn4	protein_coding	11	83175186	83190221	1	schlafen 4 [Source:MGI Symbol;Acc:MGI:1329010]	6.94643	4.58806	184.568	4.87687e-42	6.2063e-40
ENSMUSG00000024247	Pkdcc	protein_coding	17	83215292	83225070	1	protein kinase domain containing, cytoplasmic [Source:MGI Symbol;Acc:MGI:2147077]	-2.67108	6.31821	183.935	6.70209e-42	8.46244e-40
ENSMUSG00000046985	Tapt1	protein_coding	5	44175164	44226606	-1	transmembrane anterior posterior transformation 1 [Source:MGI Symbol;Acc:MGI:2683537]	-2.18255	6.86339	183.629	7.81776e-42	9.79462e-40
ENSMUSG00000028268	Gbp3	protein_coding	3	142560052	142573209	1	guanylate binding protein 3 [Source:MGI Symbol;Acc:MGI:1926263]	3.19045	6.02949	183.158	9.90855e-42	1.23186e-39
ENSMUSG00000057606	Colq	protein_coding	14	31523082	31591343	-1	collagen-like tail subunit (single strand of homotrimer) of asymmetric acetylcholinesterase [Source:MGI Symbol;Acc:MGI:1338761]	-5.89248	3.55704	183.032	1.05566e-41	1.30241e-39
ENSMUSG00000022148	Fyb	protein_coding	15	6579871	6663313	1	FYN binding protein [Source:MGI Symbol;Acc:MGI:1346327]	-2.31596	7.94292	182.683	1.25769e-41	1.53991e-39
ENSMUSG00000031584	Gsr	protein_coding	8	33652523	33698163	1	glutathione reductase [Source:MGI Symbol;Acc:MGI:95804]	4.27576	8.70128	181.72	2.04145e-41	2.48075e-39
ENSMUSG00000064147	Rab44	protein_coding	17	29135056	29148980	1	RAB44, member RAS oncogene family [Source:MGI Symbol;Acc:MGI:3045302]	3.52007	8.32565	181.669	2.09369e-41	2.52524e-39
ENSMUSG00000036046	5031439G07Rik	protein_coding	15	84943936	84988551	-1	RIKEN cDNA 5031439G07 gene [Source:MGI Symbol;Acc:MGI:2444899]	3.50664	6.13072	180.762	3.30469e-41	3.95633e-39
ENSMUSG00000026822	Lcn2	protein_coding	2	32384633	32387797	-1	lipocalin 2 [Source:MGI Symbol;Acc:MGI:96757]	7.18705	3.85088	180.533	3.70653e-41	4.40478e-39
ENSMUSG00000056071	S100a9	protein_coding	3	90692632	90695721	-1	S100 calcium binding protein A9 (calgranulin B) [Source:MGI Symbol;Acc:MGI:1338947]	9.18717	4.89202	180.16	4.47193e-41	5.27558e-39
ENSMUSG00000030283	St8sia1	protein_coding	6	142821545	142964452	-1	ST8 alpha-N-acetyl-neuraminide alpha-2,8-sialyltransferase 1 [Source:MGI Symbol;Acc:MGI:106011]	-4.76029	4.58404	180.086	4.64021e-41	5.43442e-39
ENSMUSG00000019832	Rab32	protein_coding	10	10545011	10558233	-1	RAB32, member RAS oncogene family [Source:MGI Symbol;Acc:MGI:1915094]	6.40707	6.01459	179.801	5.35609e-41	6.22771e-39
ENSMUSG00000040809	Chi3l3	protein_coding	3	106147554	106167564	-1	chitinase 3-like 3 [Source:MGI Symbol;Acc:MGI:1330860]	10.8771	3.58183	179.785	5.39862e-41	6.23232e-39
ENSMUSG00000072553	Gm525	protein_coding	11	89073841	89093040	1	predicted gene 525 [Source:MGI Symbol;Acc:MGI:2685371]	-4.93459	5.37982	179.421	6.48379e-41	7.43199e-39
ENSMUSG00000030340	Scnn1a	protein_coding	6	125320659	125344943	1	sodium channel, nonvoltage-gated 1 alpha [Source:MGI Symbol;Acc:MGI:101782]	8.00212	4.61264	179.07	7.73356e-41	8.8021e-39
ENSMUSG00000020422	Tns3	protein_coding	11	8431652	8664535	-1	tensin 3 [Source:MGI Symbol;Acc:MGI:2443012]	4.1947	6.20454	178.817	8.78443e-41	9.92825e-39
ENSMUSG00000029915	Clec5a	protein_coding	6	40574894	40585821	-1	C-type lectin domain family 5, member a [Source:MGI Symbol;Acc:MGI:1345151]	7.98619	4.42274	178.571	9.94151e-41	1.1158e-38
ENSMUSG00000044465	Fam160a2	protein_coding	7	105371211	105400054	-1	family with sequence similarity 160, member A2 [Source:MGI Symbol;Acc:MGI:1921599]	2.22573	5.67474	178.232	1.17882e-40	1.31394e-38
ENSMUSG00000041831	Sytl3	protein_coding	17	6673458	6738042	1	synaptotagmin-like 3 [Source:MGI Symbol;Acc:MGI:1933367]	-5.57801	3.86732	177.362	1.82579e-40	2.02113e-38
ENSMUSG00000071714	Csf2rb2	protein_coding	15	78282517	78305603	-1	colony stimulating factor 2 receptor, beta 2, low-affinity (granulocyte-macrophage) [Source:MGI Symbol;Acc:MGI:1339760]	4.76784	5.14385	176.601	2.67688e-40	2.94311e-38
ENSMUSG00000027947	Il6ra	protein_coding	3	89869324	89913162	-1	interleukin 6 receptor, alpha [Source:MGI Symbol;Acc:MGI:105304]	4.78823	5.72362	175.363	4.98701e-40	5.44595e-38
ENSMUSG00000001761	Smo	protein_coding	6	29735694	29761365	1	smoothened homolog (Drosophila) [Source:MGI Symbol;Acc:MGI:108075]	-4.47711	4.88092	175.174	5.48678e-40	5.93899e-38
ENSMUSG00000068735	Trp53i11	protein_coding	2	93187548	93201759	1	transformation related protein 53 inducible protein 11 [Source:MGI Symbol;Acc:MGI:2670995]	-2.94222	5.84486	175.164	5.512e-40	5.93899e-38
ENSMUSG00000016256	Ctsz	protein_coding	2	174427493	174439039	-1	cathepsin Z [Source:MGI Symbol;Acc:MGI:1891190]	3.03662	7.75419	174.651	7.13529e-40	7.63713e-38
ENSMUSG00000069516	Lyz2	protein_coding	10	117277334	117282274	-1	lysozyme 2 [Source:MGI Symbol;Acc:MGI:96897]	5.19715	8.24786	174.058	9.61404e-40	1.02225e-37
ENSMUSG00000035711	Dok3	protein_coding	13	55523235	55528538	-1	docking protein 3 [Source:MGI Symbol;Acc:MGI:1351490]	4.39382	5.91363	173.894	1.04402e-39	1.10284e-37
ENSMUSG00000023088	Abcc1	protein_coding	16	14361558	14475737	1	ATP-binding cassette, sub-family C (CFTR/MRP), member 1 [Source:MGI Symbol;Acc:MGI:102676]	2.0386	6.13406	173.555	1.23796e-39	1.29921e-37
ENSMUSG00000090124	Ugt1a7c	protein_coding	1	88095062	88220002	1	UDP glucuronosyltransferase 1 family, polypeptide A7C [Source:MGI Symbol;Acc:MGI:3032636]	6.39032	4.90869	173.322	1.39203e-39	1.45148e-37
ENSMUSG00000047250	Ptgs1	protein_coding	2	36230426	36252272	1	prostaglandin-endoperoxide synthase 1 [Source:MGI Symbol;Acc:MGI:97797]	4.82671	5.62629	172.717	1.88737e-39	1.95536e-37
ENSMUSG00000009350	Mpo	protein_coding	11	87793581	87804413	1	myeloperoxidase [Source:MGI Symbol;Acc:MGI:97137]	6.13458	12.897	172.672	1.93027e-39	1.98661e-37
ENSMUSG00000033032	Afap1l1	protein_coding	18	61730261	61786702	-1	actin filament associated protein 1-like 1 [Source:MGI Symbol;Acc:MGI:2147199]	-2.59518	6.69966	172.66	1.94212e-39	1.98661e-37
ENSMUSG00000040964	Arhgef10l	protein_coding	4	140514485	140666012	-1	Rho guanine nucleotide exchange factor (GEF) 10-like [Source:MGI Symbol;Acc:MGI:1920004]	6.02651	3.96714	172.258	2.37734e-39	2.41651e-37
ENSMUSG00000022912	Pros1	protein_coding	16	62854307	62929346	1	protein S (alpha) [Source:MGI Symbol;Acc:MGI:1095733]	5.04352	4.48979	172.011	2.69107e-39	2.71832e-37
ENSMUSG00000042042	Csgalnact2	protein_coding	6	118107452	118139140	-1	chondroitin sulfate N-acetylgalactosaminyltransferase 2 [Source:MGI Symbol;Acc:MGI:1926002]	1.96547	7.01503	170.705	5.18948e-39	5.20947e-37
ENSMUSG00000030742	Lat	protein_coding	7	126363832	126369543	-1	linker for activation of T cells [Source:MGI Symbol;Acc:MGI:1342293]	-4.14305	7.13691	169.352	1.02504e-38	1.02264e-36
ENSMUSG00000048490	Nrip1	protein_coding	16	76287400	76373827	-1	nuclear receptor interacting protein 1 [Source:MGI Symbol;Acc:MGI:1315213]	-2.71568	7.00003	169.065	1.18429e-38	1.17426e-36
ENSMUSG00000054364	Rhob	protein_coding	12	8497763	8499985	-1	ras homolog gene family, member B [Source:MGI Symbol;Acc:MGI:107949]	2.94691	7.17399	168.177	1.85036e-38	1.82351e-36
ENSMUSG00000085872	Gm11505	antisense	11	87795784	87801144	-1	predicted gene 11505 [Source:MGI Symbol;Acc:MGI:3651152]	6.09063	8.01449	167.878	2.15096e-38	2.1069e-36
ENSMUSG00000041754	Trem3	protein_coding	17	48247777	48258841	1	triggering receptor expressed on myeloid cells 3 [Source:MGI Symbol;Acc:MGI:1930003]	9.38211	3.82833	166.838	3.62865e-38	3.53291e-36
ENSMUSG00000022788	Fgd4	protein_coding	16	16416917	16600549	-1	FYVE, RhoGEF and PH domain containing 4 [Source:MGI Symbol;Acc:MGI:2183747]	5.47412	4.48784	166.652	3.9842e-38	3.85585e-36
ENSMUSG00000025017	Pik3ap1	protein_coding	19	41274218	41385070	-1	phosphoinositide-3-kinase adaptor protein 1 [Source:MGI Symbol;Acc:MGI:1933177]	3.82007	5.46426	166.294	4.77061e-38	4.56229e-36
ENSMUSG00000051212	Gpr183	protein_coding	14	121952331	121965193	-1	G protein-coupled receptor 183 [Source:MGI Symbol;Acc:MGI:2442034]	5.07082	3.90168	166.303	4.7509e-38	4.56229e-36
ENSMUSG00000076749	Tcrg-C1	IG_C_gene	13	19214103	19216618	1	T cell receptor gamma, constant 1 [Source:MGI Symbol;Acc:MGI:98625]	-4.15882	5.04253	166.243	4.89649e-38	4.65513e-36
ENSMUSG00000026285	Pdcd1	protein_coding	1	94038307	94052553	-1	programmed cell death 1 [Source:MGI Symbol;Acc:MGI:104879]	-4.46863	4.27882	165.545	6.95393e-38	6.57249e-36
ENSMUSG00000057058	Skap1	protein_coding	11	96464593	96759130	1	src family associated phosphoprotein 1 [Source:MGI Symbol;Acc:MGI:1925723]	-4.67448	3.99017	165.491	7.14667e-38	6.71538e-36
ENSMUSG00000032786	Alas1	protein_coding	9	106233455	106248126	-1	aminolevulinic acid synthase 1 [Source:MGI Symbol;Acc:MGI:87989]	4.81665	7.99131	165.175	8.37509e-38	7.82417e-36
ENSMUSG00000037860	Aim2	protein_coding	1	173350879	173466040	1	absent in melanoma 2 [Source:MGI Symbol;Acc:MGI:2686159]	4.97359	4.74928	165.055	8.89782e-38	8.26474e-36
ENSMUSG00000031785	Gpr56	protein_coding	8	94977109	95014208	1	G protein-coupled receptor 56 [Source:MGI Symbol;Acc:MGI:1340051]	-3.30394	9.34353	165.028	9.02143e-38	8.33168e-36
ENSMUSG00000035004	Igsf6	protein_coding	7	121064067	121074530	-1	immunoglobulin superfamily, member 6 [Source:MGI Symbol;Acc:MGI:1891393]	6.45283	6.43985	164.941	9.4251e-38	8.65502e-36
ENSMUSG00000060962	Dmkn	protein_coding	7	30763756	30781066	1	dermokine [Source:MGI Symbol;Acc:MGI:1920962]	10.8143	4.36286	164.758	1.03337e-37	9.43579e-36
ENSMUSG00000041911	Dlx1	protein_coding	2	71528113	71533981	1	distal-less homeobox 1 [Source:MGI Symbol;Acc:MGI:94901]	-3.93696	4.39081	164.685	1.07164e-37	9.73022e-36
ENSMUSG00000024187	Itfg3	protein_coding	17	26211822	26244223	-1	integrin alpha FG-GAP repeat containing 3 [Source:MGI Symbol;Acc:MGI:2146854]	2.72577	5.05111	164.438	1.21356e-37	1.09573e-35
[truncated: 15,983 more rows]

## Sheet: Aza 7 days vs Aza 14 days
Ensembl.Gene.ID	Associated.Gene.Name	Gene.Biotype	Chromosome.Name	Gene.Start..bp.	Gene.End..bp.	Strand	Description	logFC	logCPM	LR	PValue	adj.P (FDR)
[truncated: 16,162 more rows]
